# Supplementary material for: Eimeria tenella ROP kinase EtROP1 induces G0/G1 cell cycle arrest and inhibits host cell apoptosis
Source: Cell Microbiol. 2019 Apr 24;21(7):e13027. doi: 10.1111/cmi.13027 (PMC6593979; doi:10.1111/cmi.13027)
Supplement: Supplementary file 1 — Table S1. Supporting information [file CMI-21-na-s001.xlsx]

## Sheet: summary
group	gene_id	Name	Description	Human_emPAI.pool	Human_emPAI.57	Human_NSAF.pool	Human_NSAF.57
gi_11935049	3848	KRT1	keratin 1, type II	0.69787	16.768	0.059111	0.84766
gi_119581085	3858	KRT10	keratin 10, type I	0.18143	12.428	0.018771	0.46044
gi_47132620	3849	KRT2	keratin 2, type II	0.17481	11.848	0.0068739	0.38218
gi_23958133	10383	TUBB4B	tubulin beta 4B class IVb	26.3	11.135	0.80774	0.28408
gi_7106439	84617	(TUBB6)	tubulin beta 6 class V	33.376	9.7812	0.25556	0.10354
gi_193786502	10376	TUBA1B	tubulin alpha 1b	17.535	9.3186	0.6476	0.19338
gi_47115317	7431	VIM	vimentin	0.60231	8.8235	0.042416	0.34527
gi_119617035	286887	KRT6C	keratin 6C, type II	0	8.6455	0	0.27558
gi_908790	3854	KRT6B	keratin 6B, type II	0	8.6239	0	0.025471
gi_119617057	3856	KRT8	keratin 8, type II	0	7.9714	0	0.16512
gi_14389309	84790	TUBA1C	tubulin alpha 1c	11.617	7.1814	0.052174	0
gi_55956899	3857	KRT9	keratin 9, type I	0.18549	6.3214	0.015276	0.29054
gi_119395754	3852	KRT5	keratin 5, type II	0.067437	6.2787	0.0024816	0.22401
gi_119630329	10694	CCT8	chaperonin containing TCP1 subunit 8	0.10986	5.7499	0.0066917	0.10505
gi_193786319	5495	PPM1B	protein phosphatase, Mg2+/Mn2+ dependent 1B	0.12498	4.6552	0.013755	0.18594
gi_6005814	11329	STK38	serine/threonine kinase 38	0	4.5072	0	0.12975
gi_1195531	3868	KRT16	keratin 16, type I	0	3.8742	0	0.13971
gi_12803709	3861	KRT14	keratin 14, type I	0.082276	3.8354	0.003102	0.12174
gi_32189394	506	ATP5B	ATP synthase, H+ transporting, mitochondrial F1 complex, beta polypeptide	0.20647	3.4541	0.01799	0.12492
gi_23308577	26227	PHGDH	phosphoglycerate dehydrogenase	0.30854	3.4463	0.030217	0.10242
gi_112489878	7157	TP53	tumor protein p53	0.093684	3.4007	0.0073207	0.071828
gi_4501885	60	ACTB	actin, beta	8.7632	2.7038	0.42362	0.076617
gi_5453603	10576	CCT2	chaperonin containing TCP1 subunit 2	0.035576	2.621	0.0013684	0.037592
gi_15030240	498	ATP5A1	ATP synthase, H+ transporting, mitochondrial F1 complex, alpha subunit 1, cardiac muscle	0	2.5129	0	0.036369
gi_5730023	10856	RUVBL2	RuvB-like AAA ATPase 2	0	2.1601	0	0.06826
gi_54303910	2597	GAPDH	glyceraldehyde-3-phosphate dehydrogenase	0	2.0161	0	0.060036
gi_375477430	10575	CCT4	chaperonin containing TCP1 subunit 4	0.12002	2.0079	0.0086295	0.062091
gi_169404695	5315	PKM	pyruvate kinase, muscle	0.036216	1.9396	0.0014133	0.061012
gi_14043072	3181	HNRNPA2B1	heterogeneous nuclear ribonucleoprotein A2/B1	0	1.939	0	0.040696
gi_119584991	3921	RPSA	ribosomal protein SA	0.10756	1.7995	0.0081795	0.016051
gi_39930523	144097	C11orf84	chromosome 11 open reading frame 84	0	1.7593	0	0.030164
gi_119574194	3187	HNRNPH1	heterogeneous nuclear ribonucleoprotein H1 (H)	0.50978	1.6405	0.037255	0.080418
gi_119601826	5700	PSMC1	proteasome 26S subunit, ATPase 1	0.046187	1.6101	0.001844	0.021711
gi_167466173	3304;3303	HSPA1B;HSPA1A	heat shock protein family A (Hsp70) member 1B;heat shock protein family A (Hsp70) member 1A	12.16	1.5397	0.48995	0.026894
gi_203282367	2023	ENO1	enolase 1, (alpha)	0	1.5213	0	0.013271
gi_4503471	1915	EEF1A1	eukaryotic translation elongation factor 1 alpha 1	0.95219	1.4216	0.13152	0.074627
gi_374074366	7531	YWHAE	tyrosine 3-monooxygenase/tryptophan 5-monooxygenase activation protein, epsilon	0.078655	1.3159	0.0031555	0.012384
gi_119597640	2923	PDIA3	protein disulfide isomerase family A member 3	0	1.311	0	0.017957
gi_4502643	908	CCT6A	chaperonin containing TCP1 subunit 6A	0	1.2188	0	0.037876
gi_3090419	5208	PFKFB2	6-phosphofructo-2-kinase/fructose-2,6-biphosphatase 2	0	1.2091	0	0.028503
gi_48145555	10574	CCT7	chaperonin containing TCP1 subunit 7	0.034492	1.1902	0.0013482	0.010582
gi_63162572	7203	CCT3	chaperonin containing TCP1 subunit 3	0.14807	1.165	0.0094027	0.031631
gi_31615330	gi_31615330	NA	serum albumin	0.063205	1.0574	0.011263	0.11296
gi_535015	5317	PKP1	plakophilin 1	0	0.86692	0	0.019815
gi_15080189	3728	JUP	junction plakoglobin	0	0.8523	0	0.01157
gi_441633804	5928	RBBP4	retinoblastoma binding protein 4	0.044486	0.74423	0.0017855	0.035038
gi_119594432	1937	EEF1G	eukaryotic translation elongation factor 1 gamma	0.088068	0.7094	0.017348	0.034042
gi_425518	NA	gi_425518	NA	0.83423	0.67768	0.12468	0.0062732
gi_149243188	5518	PPP2R1A	protein phosphatase 2 regulatory subunit A, alpha	0.065252	0.53057	0.0025244	0.0099073
gi_40795897	388697	HRNR	hornerin	0	0.48784	0	0.009073
gi_1147813	1832	DSP	desmoplakin	0	0.3086	0	0.0090067
gi_21626466	9782	MATR3	matrin 3	0.043803	0	0.0025929	0
gi_514829865	NA	gi_514829865	NA	0.19256	0	0.01362	0
gi_13129110	79084	WDR77	WD repeat domain 77	0.76955	0	0.07706	0
gi_110832843	6874	TAF4	TATA-box binding protein associated factor 4	0.018443	0	0.00067472	0
gi_119583080	3190	HNRNPK	heterogeneous nuclear ribonucleoprotein K	0.08322	0	0.0031691	0
gi_10800130	55766;3013;8329;8338;8331;85235;8337;8969	HIST1H2_family	H2A histone family member J;histone cluster 1, H2ad;histone cluster 1, H2ai;histone cluster 2, H2ac;histone cluster 1, H2aj;histone cluster 1, H2ah;histone cluster 2, H2aa3;histone cluster 1, H2ag	0.15276	0	0.0056313	0
gi_12654583	6175	RPLP0	ribosomal protein, large, P0	0.060334	0	0.0023094	0
gi_119613223	1665	DHX15	DEAH-box helicase 15	0.027818	0	0.0033788	0
gi_266618547	NA	gi_266618547	NA	0.44161	0	0.050142	0
gi_119627382	5052	PRDX1	peroxiredoxin 1	0.53274	0	0.035046	0
gi_5453597	829	CAPZA1	capping protein (actin filament) muscle Z-line, alpha 1	0.063062	0	0.0025597	0
gi_226246671	6224	RPS20	ribosomal protein S20	0.13368	0	0.025777	0
gi_154800487	10613	ERLIN1	ER lipid raft associated 1	0.11027	0	0.016829	0
gi_119619869	10989	IMMT	inner membrane protein, mitochondrial	0.024473	0	0.0009722	0
gi_4503483	1938	EEF2	eukaryotic translation elongation factor 2	0.043488	0	0.0017065	0
gi_1060888	5708	PSMD2	proteasome 26S subunit, non-ATPase 2	0.02028	0	0.0024187	0
gi_73760405	7112	TMPO	thymopoietin	0.13067	0	0.0064499	0
gi_5031815	3735	KARS	lysyl-tRNA synthetase	0.029982	0	0.0024525	0
gi_22202629	9131	AIFM1	apoptosis inducing factor, mitochondria associated 1	0.063315	0	0.0060104	0
gi_119580652	10521	DDX17	DEAD-box helicase 17	0.033722	0	0.0013383	0
gi_221042022	3313	HSPA9	heat shock protein family A (Hsp70) member 9	0.50223	0	0.033026	0
gi_16507237	3309	HSPA5	heat shock protein family A (Hsp70) member 5	5.4915	0	0.30111	0
gi_5729877	3312	HSPA8	heat shock protein family A (Hsp70) member 8	2.8924	0	0.15299	0
gi_194388088	3303	HSPA1A	heat shock protein family A (Hsp70) member 1A	11.639	0	0.038727	0
gi_10716563	821	CANX	calnexin	0.062122	0	0.0074196	0
gi_14124942	6184	RPN1	ribophorin I	0.17754	0	0.010311	0
gi_61656607	7184	HSP90B1	heat shock protein 90kDa beta family member 1	0.068771	0	0.004564	0
gi_1581615	1650	DDOST	dolichyl-diphosphooligosaccharide--protein glycosyltransferase subunit (non-catalytic)	0.09256	0	0.0052921	0
gi_31542947	3329	HSPD1	heat shock protein family D (Hsp60) member 1	1.4644	0	0.10476	0
gi_119584555	23225	NUP210	nucleoporin 210kDa	0.019894	0	0.00077632	0
gi_1710248	10130	PDIA6	protein disulfide isomerase family A member 6	0.044486	0	0.0034778	0
gi_4757834	9532	BAG2	BCL2 associated athanogene 2	0.088218	0	0.006939	0
gi_119594456	23193	GANAB	glucosidase, alpha; neutral AB	0.058998	0	0.003102	0
gi_14141161	3192	HNRNPU	heterogeneous nuclear ribonucleoprotein U (scaffold attachment factor A)	0.1814	0	0.019074	0
gi_14165464	5725	PTBP1	polypyrimidine tract binding protein 1	0.034624	0	0.001331	0
gi_55958183	6130	RPL7A	ribosomal protein L7a	0.09772	0	0.0076656	0
gi_16579885	6124	RPL4	ribosomal protein L4	0.08959	0	0.012001	0
gi_12667788	4627	MYH9	myosin, heavy chain 9, non-muscle	0.0089172	0	0.00074701	0
gi_13385872	3608	ILF2	interleukin enhancer binding factor 2	0.15608	0	0.0056313	0
gi_4501887	71	ACTG1	actin gamma 1	8.7632	0	0.025378	0
gi_63055057	345651	ACTBL2	actin, beta-like 2	0.22402	0	0.005841	0
gi_1155084	3832	KIF11	kinesin family member 11	0.34502	0	0.0374	0
gi_119589327	4670	HNRNPM	heterogeneous nuclear ribonucleoprotein M	0.082544	0	0.0070198	0
gi_11024714	7316;6233;7314;7311	Ubiquitin_family	ubiquitin C;ribosomal protein S27a;ubiquitin B;ubiquitin A-52 residue ribosomal protein fusion product 1	0.54374	0	0.035165	0
gi_62896875	5250	SLC25A3	solute carrier family 25 (mitochondrial carrier; phosphate carrier), member 3	0.31189	0	0.02839	0
gi_119573625	6232	RPS27	ribosomal protein S27	0.56343	0	0.026145	0
gi_237649019	10165	SLC25A13	solute carrier family 25 (aspartate/glutamate carrier), member 13	0.11822	0	0.0075806	0
gi_156071462	293	SLC25A6	solute carrier family 25 (mitochondrial carrier; adenine nucleotide translocator), member 6	1.959	0	0.029479	0
gi_119607088	5591	PRKDC	protein kinase, DNA-activated, catalytic polypeptide	0.23063	0	0.022705	0
gi_4506691	6217	RPS16	ribosomal protein S16	0.73334	0	0.050142	0
gi_30581135	8243	SMC1A	structural maintenance of chromosomes 1A	0.028638	0	0.0017812	0
gi_24638454	488	ATP2A2	ATPase, Ca++ transporting, cardiac muscle, slow twitch 2	0.115	0	0.0084307	0
gi_23618867	94081	SFXN1	sideroflexin 1	0.55922	0	0.063658	0
gi_332261765	29927	SEC61A1	Sec61 translocon alpha 1 subunit	0.080096	0	0.0030376	0
gi_4757812	9551	ATP5J2	ATP synthase, H+ transporting, mitochondrial Fo complex subunit F2	0.47748	0	0.031152	0
gi_13097600	9349	RPL23	ribosomal protein L23	1.8398	0	0.15843	0
gi_1228049	790	CAD	carbamoyl-phosphate synthetase 2, aspartate transcarbamylase, and dihydroorotase	0.05181	0	0.0039482	0
gi_119618532	6187;100130562	RPS2;RPS2P5	ribosomal protein S2;ribosomal protein S2 pseudogene 5	0.35713	0	0.030345	0
gi_33350932	1778	DYNC1H1	dynein, cytoplasmic 1, heavy chain 1	0.039047	0	0.0039392	0
gi_13097759	6188	RPS3	ribosomal protein S3	0.67576	0	0.078652	0
gi_1706611	7284	TUFM	Tu translation elongation factor, mitochondrial	1.6324	0	0.063165	0
gi_119618573	10985	GCN1	GCN1, eIF2 alpha kinase activator homolog	0.038302	0	0.0014831	0
gi_117168248	51495	HACD3	3-hydroxyacyl-CoA dehydratase 3	0.099404	0	0.012134	0
gi_158257956	9688	NUP93	nucleoporin 93kDa	0.11777	0	0.006257	0
gi_21361114	8402	SLC25A11	solute carrier family 25 (mitochondrial carrier; oxoglutarate carrier), member 11	0.48074	0	0.067611	0
gi_12653819	3875	KRT18	keratin 18, type I	0.13864	0	0.010215	0
gi_7657347	23788	MTCH2	mitochondrial carrier 2	0.13141	0	0.0048321	0
gi_1009337	5903	RANBP2	RAN binding protein 2	0.028738	0	0.0027248	0
gi_27754056	67951	Tubb6	tubulin, beta 6 class V	1.1838	0	0.016377	0
gi_21361322	10382	TUBB4A	tubulin beta 4A class IVa	10.194	0	0.008244	0
gi_223429	84617	(TUBB6)	tubulin beta 6 class V	2.5617	0	0.0049464	0
gi_21746161	84617	(TUBB6)	tubulin beta 6 class V	16.755	0	0.011516	0
gi_115583685	6566	SLC16A1	solute carrier family 16 (monocarboxylate transporter), member 1	0.1219	0	0.013177	0
gi_388452552	291	(SLC25A4)	solute carrier family 25 (mitochondrial carrier; adenine nucleotide translocator), member 4	3.3193	0	0.18179	0
gi_4504733	8471	IRS4	insulin receptor substrate 4	0.097412	0	0.010483	0
gi_119578931	3301	DNAJA1	DnaJ heat shock protein family (Hsp40) member A1	0.22334	0	0.029759	0
gi_13904870	6193	RPS5	ribosomal protein S5	0.19885	0	0.021531	0
gi_4758304	9601	PDIA4	protein disulfide isomerase family A member 4	0.2675	0	0.026105	0
gi_4507943	7514	XPO1	exportin 1	0.050787	0	0.0061518	0
gi_5031877	4001	LMNB1	lamin B1	0.097473	0	0.012493	0
gi_116283747	8661	EIF3A	eukaryotic translation initiation factor 3 subunit A	0.086069	0	0.0057734	0
gi_13543657	3838	KPNA2	karyopherin alpha 2 (RAG cohort 1, importin alpha 1)	0.20102	0	0.023526	0
gi_119574079	10399	GNB2L1	guanine nucleotide binding protein (G protein), beta polypeptide 2-like 1	0.15653	0	0.01112	0
gi_119624331	23787	MTCH1	mitochondrial carrier 1	0.095987	0	0.0035798	0
gi_119607645	8662	EIF3B	eukaryotic translation initiation factor 3 subunit B	0.044557	0	0.0017877	0
gi_119574589	983	CDK1	cyclin-dependent kinase 1	0.060738	0	0.0024649	0
gi_119580514	8664	EIF3D	eukaryotic translation initiation factor 3 subunit D	0.032051	0	0.0013383	0
gi_153792590	3320	HSP90AA1	heat shock protein 90kDa alpha family class A member 1	0.33881	0	0.0085722	0
gi_20149594	3326	HSP90AB1	heat shock protein 90kDa alpha family class B member 1	0.50533	0	0.054602	0
gi_119627830	6421	SFPQ	splicing factor proline/glutamine-rich	0.030798	0	0.001206	0
gi_407308	4841	NONO	non-POU domain containing, octamer-binding	0.037803	0	0.0046629	0
gi_30353925	1213	CLTC	clathrin, heavy chain (Hc)	0.092201	0	0.0089331	0
gi_1699027	10155	TRIM28	tripartite motif containing 28	0.07186	0	0.0078906	0
gi_14141166	5094	PCBP2	poly(rC) binding protein 2	0.054038	0	0.0080892	0
gi_14043022	4141	MARS	methionyl-tRNA synthetase	0.0201	0	0.00081341	0
gi_21361181	476	ATP1A1	ATPase, Na+/K+ transporting, alpha 1 polypeptide	0.055732	0	0.0050093	0
gi_57863257	6950	TCP1	t-complex 1	0.033911	0	0.0026333	0
gi_119583214	3376	IARS	isoleucyl-tRNA synthetase	0.028259	0	0.0023094	0
gi_119581911	5917	RARS	arginyl-tRNA synthetase	0.027029	0	0.0011092	0
