# Supplementary material for: Eimeria tenella ROP kinase EtROP1 induces G0/G1 cell cycle arrest and inhibits host cell apoptosis
Source: Cell Microbiol. 2019 Apr 24;21(7):e13027. doi: 10.1111/cmi.13027 (PMC6593979; doi:10.1111/cmi.13027)
Supplement: Supplementary file 2 — Table S2. Supporting information [file CMI-21-na-s002.xlsx]

## Sheet: P53
Biological sample / treatment	MS/MS sample name	Protein group	Protein accession number	Protein name	Protein identification probability	Protein percentage of total spectra	Protein molecular weight (AMU)	Number of unique peptides	Number of unique spectra	Number of total spectra	Spectrum name	Peptide sequence	Previous amino acid	Next amino acid	Peptide identification probability	Mascot Ion score	Mascot Identity score	Mascot Delta Ion score	Modifications identified by spectrum	Actual peptide mass (AMU)	Spectrum charge	Actual minus calculated peptide mass (AMU)	Actual minus calculated peptide mass (PPM)	Peptide start index	Peptide stop index
p53 / phosphatase	Mudpit_16-2505_Silvestre_p53_phosphatase_hilic_ORBI2456	p53 human	P53	p53 human	1	0.0209	43 665,4	23	40	788	16-2505_Silvestre_p53_phosphatase_hilic_ORBI2456-4972-5865_5865	AMAIYKQSQHMTEVVR	R	R	0.961	35.4	25	35.4		1 890,94	3	-0.00097	-0.51	159	174
p53 / phosphatase	Mudpit_16-2505_Silvestre_p53_phosphatase_hilic_ORBI2456	p53 human	P53	p53 human	1	0.0209	43 665,4	23	40	788	16-2505_Silvestre_p53_phosphatase_hilic_ORBI2456-3600-4425_4425	AMAIYKQSQHMTEVVR	R	R	0.967	36.4	25	36.4	Oxidation (+16)	1 906,94	3	-0.0014	-0.75	159	174
p53 / phosphatase	Mudpit_16-2505_Silvestre_p53_phosphatase_hilic_ORBI2456	p53 human	P53	p53 human	1	0.0209	43 665,4	23	40	788	16-2505_Silvestre_p53_phosphatase_hilic_ORBI2456-5343-6255_6255	AMAIYKQSQHMTEVVR	R	R	0.97	37.1	25	37.1		1 890,94	3	-0.0019	-1	159	174
p53 / phosphatase	Mudpit_16-2505_Silvestre_p53_phosphatase_hilic_ORBI2456	p53 human	P53	p53 human	1	0.0209	43 665,4	23	40	788	16-2505_Silvestre_p53_phosphatase_hilic_ORBI2456-3640-4467_4467	AMAIYKQSQHMTEVVR	R	R	0.972	37.5	25	37.5	Oxidation (+16)	1 906,94	3	0.0015	0.78	159	174
p53 / phosphatase	Mudpit_16-2505_Silvestre_p53_phosphatase_hilic_ORBI2456	p53 human	P53	p53 human	1	0.0209	43 665,4	23	40	788	16-2505_Silvestre_p53_phosphatase_hilic_ORBI2456-3626-4452_4452	AMAIYKQSQHMTEVVR	R	R	0.98	39.5	25	39.5	Oxidation (+16)	1 906,94	3	0.00094	0.49	159	174
p53 / phosphatase	Mudpit_16-2505_Silvestre_p53_phosphatase_hilic_ORBI2456	p53 human	P53	p53 human	1	0.0209	43 665,4	23	40	788	16-2505_Silvestre_p53_phosphatase_hilic_ORBI2456-4964-5857_5857	AMAIYKQSQHMTEVVR	R	R	0.983	40.5	25	40.5		1 890,94	3	-0.00097	-0.51	159	174
p53 / phosphatase	Mudpit_16-2505_Silvestre_p53_phosphatase_hilic_ORBI2456	p53 human	P53	p53 human	1	0.0209	43 665,4	23	40	788	16-2505_Silvestre_p53_phosphatase_hilic_ORBI2456-5345-6257_6257	AMAIYKQSQHMTEVVR	R	R	0.986	41.8	25	41.8		1 890,94	3	-0.0019	-1	159	174
p53 / phosphatase	Mudpit_16-2505_Silvestre_p53_phosphatase_hilic_ORBI2456	p53 human	P53	p53 human	1	0.0209	43 665,4	23	40	788	16-2505_Silvestre_p53_phosphatase_hilic_ORBI2456-5138-6040_6040	AMAIYKQSQHMTEVVR	R	R	0.991	45.1	25	45.1		1 890,94	3	-0.0015	-0.8	159	174
p53 / phosphatase	Mudpit_16-2505_Silvestre_p53_phosphatase_hilic_ORBI2456	p53 human	P53	p53 human	1	0.0209	43 665,4	23	40	788	16-2505_Silvestre_p53_phosphatase_hilic_ORBI2456-4960-5853_5853	AMAIYKQSQHMTEVVR	R	R	0.995	48.8	25	48.8		1 890,94	3	-0.00097	-0.51	159	174
p53 / phosphatase	Mudpit_16-2505_Silvestre_p53_phosphatase_hilic_ORBI2456	p53 human	P53	p53 human	1	0.0209	43 665,4	23	40	788	16-2505_Silvestre_p53_phosphatase_hilic_ORBI2456-5135-6037_6037	AMAIYKQSQHMTEVVR	R	R	0.997	55.5	25	55.5		1 890,94	3	-0.0015	-0.8	159	174
p53 / phosphatase	Mudpit_16-2505_Silvestre_p53_phosphatase_hilic_ORBI2456	p53 human	P53	p53 human	1	0.0209	43 665,4	23	40	788	16-2505_Silvestre_p53_phosphatase_hilic_ORBI2456-5136-6038_6038	AMAIYKQSQHMTEVVR	R	R	0.997	58.2	25	58.2		1 890,94	3	-0.0015	-0.8	159	174
p53 / phosphatase	Mudpit_16-2505_Silvestre_p53_phosphatase_hilic_ORBI2456	p53 human	P53	p53 human	1	0.0209	43 665,4	23	40	788	16-2505_Silvestre_p53_phosphatase_hilic_ORBI2456-5046-5943_5943	AMAIYKQSQHMTEVVR	R	R	0.997	95.2	25	95.2		1 890,94	2	-0.00065	-0.34	159	174
p53 / phosphatase	Mudpit_16-2505_Silvestre_p53_phosphatase_hilic_ORBI2456	p53 human	P53	p53 human	1	0.0209	43 665,4	23	40	788	16-2505_Silvestre_p53_phosphatase_hilic_ORBI2456-5053-5950_5950	AMAIYKQSQHMTEVVR	R	R	0.997	109	25	109		1 890,94	2	-0.00065	-0.34	159	174
p53 / phosphatase	Mudpit_16-2505_Silvestre_p53_phosphatase_hilic_ORBI2456	p53 human	P53	p53 human	1	0.0209	43 665,4	23	40	788	16-2505_Silvestre_p53_phosphatase_hilic_ORBI2456-2936-3728_3728	AMAIYKQSQHMTEVVRR	R	C	0.962	38.1	25	38.1	Oxidation (+16)	2 063,04	4	0.0015	0.7	159	175
p53 / phosphatase	Mudpit_16-2505_Silvestre_p53_phosphatase_hilic_ORBI2456	p53 human	P53	p53 human	1	0.0209	43 665,4	23	40	788	16-2505_Silvestre_p53_phosphatase_hilic_ORBI2456-4254-5112_5112	AMAIYKQSQHMTEVVRR	R	C	0.977	38.6	25	38.6		2 047,05	3	-0.00026	-0.13	159	175
p53 / phosphatase	Mudpit_16-2505_Silvestre_p53_phosphatase_hilic_ORBI2456	p53 human	P53	p53 human	1	0.0209	43 665,4	23	40	788	16-2505_Silvestre_p53_phosphatase_hilic_ORBI2456-2859-3647_3647	AMAIYKQSQHMTEVVRR	R	C	0.994	17.1	25	17.1	Oxidation (+16)	2 063,04	5	0.00053	0.25	159	175
p53 / phosphatase	Mudpit_16-2505_Silvestre_p53_phosphatase_hilic_ORBI2456	p53 human	P53	p53 human	1	0.0209	43 665,4	23	40	788	16-2505_Silvestre_p53_phosphatase_hilic_ORBI2456-2882-3671_3671	CPHHERCSDSDGLAPPQHLIR	R	V	0.971	41.1	25	41.1	Carbamidomethyl (+57), Carbamidomethyl (+57)	2 481,14	4	0.001	0.41	176	196
p53 / phosphatase	Mudpit_16-2505_Silvestre_p53_phosphatase_hilic_ORBI2456	p53 human	P53	p53 human	1	0.0209	43 665,4	23	40	788	16-2505_Silvestre_p53_phosphatase_hilic_ORBI2456-6880-7869_7869	CSDSDGLAPPQHLIR	R	V	0.951	35.2	25	35.2	Carbamidomethyl (+57)	1 664,79	2	-0.00066	-0.4	182	196
p53 / phosphatase	Mudpit_16-2505_Silvestre_p53_phosphatase_hilic_ORBI2456	p53 human	P53	p53 human	1	0.0209	43 665,4	23	40	788	16-2505_Silvestre_p53_phosphatase_hilic_ORBI2456-6474-7443_7443	CSDSDGLAPPQHLIR	R	V	0.952	35.4	25	35.4	Carbamidomethyl (+57)	1 664,79	2	-0.001	-0.62	182	196
p53 / phosphatase	Mudpit_16-2505_Silvestre_p53_phosphatase_hilic_ORBI2456	p53 human	P53	p53 human	1	0.0209	43 665,4	23	40	788	16-2505_Silvestre_p53_phosphatase_hilic_ORBI2456-7630-8660_8660	CSDSDGLAPPQHLIR	R	V	0.956	34.9	25	34.9	Carbamidomethyl (+57)	1 664,79	3	-0.00073	-0.44	182	196
p53 / phosphatase	Mudpit_16-2505_Silvestre_p53_phosphatase_hilic_ORBI2456	p53 human	P53	p53 human	1	0.0209	43 665,4	23	40	788	16-2505_Silvestre_p53_phosphatase_hilic_ORBI2456-6284-7243_7243	CSDSDGLAPPQHLIR	R	V	0.964	36.9	25	36.9	Carbamidomethyl (+57)	1 664,79	2	-0.001	-0.62	182	196
p53 / phosphatase	Mudpit_16-2505_Silvestre_p53_phosphatase_hilic_ORBI2456	p53 human	P53	p53 human	1	0.0209	43 665,4	23	40	788	16-2505_Silvestre_p53_phosphatase_hilic_ORBI2456-6884-7873_7873	CSDSDGLAPPQHLIR	R	V	0.966	36.2	25	36.2	Carbamidomethyl (+57)	1 664,79	3	-0.00073	-0.44	182	196
p53 / phosphatase	Mudpit_16-2505_Silvestre_p53_phosphatase_hilic_ORBI2456	p53 human	P53	p53 human	1	0.0209	43 665,4	23	40	788	16-2505_Silvestre_p53_phosphatase_hilic_ORBI2456-8035-9085_9085	CSDSDGLAPPQHLIR	R	V	0.974	37.8	25	37.8	Carbamidomethyl (+57)	1 664,79	3	-0.00055	-0.33	182	196
p53 / phosphatase	Mudpit_16-2505_Silvestre_p53_phosphatase_hilic_ORBI2456	p53 human	P53	p53 human	1	0.0209	43 665,4	23	40	788	16-2505_Silvestre_p53_phosphatase_hilic_ORBI2456-8537-9612_9612	CSDSDGLAPPQHLIR	R	V	0.975	38.2	25	38.2	Carbamidomethyl (+57)	1 664,79	3	-0.0015	-0.88	182	196
p53 / phosphatase	Mudpit_16-2505_Silvestre_p53_phosphatase_hilic_ORBI2456	p53 human	P53	p53 human	1	0.0209	43 665,4	23	40	788	16-2505_Silvestre_p53_phosphatase_hilic_ORBI2456-7835-8875_8875	CSDSDGLAPPQHLIR	R	V	0.976	38.3	25	38.3	Carbamidomethyl (+57)	1 664,79	3	-0.00019	-0.11	182	196
p53 / phosphatase	Mudpit_16-2505_Silvestre_p53_phosphatase_hilic_ORBI2456	p53 human	P53	p53 human	1	0.0209	43 665,4	23	40	788	16-2505_Silvestre_p53_phosphatase_hilic_ORBI2456-7800-8838_8838	CSDSDGLAPPQHLIR	R	V	0.978	38.9	25	38.9	Carbamidomethyl (+57)	1 664,79	3	-0.0011	-0.66	182	196
p53 / phosphatase	Mudpit_16-2505_Silvestre_p53_phosphatase_hilic_ORBI2456	p53 human	P53	p53 human	1	0.0209	43 665,4	23	40	788	16-2505_Silvestre_p53_phosphatase_hilic_ORBI2456-7596-8624_8624	CSDSDGLAPPQHLIR	R	V	0.98	39.3	25	39.3	Carbamidomethyl (+57)	1 664,79	3	-0.00092	-0.55	182	196
p53 / phosphatase	Mudpit_16-2505_Silvestre_p53_phosphatase_hilic_ORBI2456	p53 human	P53	p53 human	1	0.0209	43 665,4	23	40	788	16-2505_Silvestre_p53_phosphatase_hilic_ORBI2456-7399-8417_8417	CSDSDGLAPPQHLIR	R	V	0.98	39.5	25	39.5	Carbamidomethyl (+57)	1 664,79	3	-0.00055	-0.33	182	196
p53 / phosphatase	Mudpit_16-2505_Silvestre_p53_phosphatase_hilic_ORBI2456	p53 human	P53	p53 human	1	0.0209	43 665,4	23	40	788	16-2505_Silvestre_p53_phosphatase_hilic_ORBI2456-6251-7208_7208	CSDSDGLAPPQHLIR	R	V	0.981	40	25	40	Carbamidomethyl (+57)	1 664,79	3	-0.0018	-1.1	182	196
p53 / phosphatase	Mudpit_16-2505_Silvestre_p53_phosphatase_hilic_ORBI2456	p53 human	P53	p53 human	1	0.0209	43 665,4	23	40	788	16-2505_Silvestre_p53_phosphatase_hilic_ORBI2456-7033-8033_8033	CSDSDGLAPPQHLIR	R	V	0.982	40	25	40	Carbamidomethyl (+57)	1 664,79	3	-0.00092	-0.55	182	196
p53 / phosphatase	Mudpit_16-2505_Silvestre_p53_phosphatase_hilic_ORBI2456	p53 human	P53	p53 human	1	0.0209	43 665,4	23	40	788	16-2505_Silvestre_p53_phosphatase_hilic_ORBI2456-8061-9112_9112	CSDSDGLAPPQHLIR	R	V	0.982	40.3	25	40.3	Carbamidomethyl (+57)	1 664,79	3	-0.0011	-0.66	182	196
p53 / phosphatase	Mudpit_16-2505_Silvestre_p53_phosphatase_hilic_ORBI2456	p53 human	P53	p53 human	1	0.0209	43 665,4	23	40	788	16-2505_Silvestre_p53_phosphatase_hilic_ORBI2456-6246-7203_7203	CSDSDGLAPPQHLIR	R	V	0.985	41.3	25	41.3	Carbamidomethyl (+57)	1 664,79	3	-0.0018	-1.1	182	196
p53 / phosphatase	Mudpit_16-2505_Silvestre_p53_phosphatase_hilic_ORBI2456	p53 human	P53	p53 human	1	0.0209	43 665,4	23	40	788	16-2505_Silvestre_p53_phosphatase_hilic_ORBI2456-6854-7842_7842	CSDSDGLAPPQHLIR	R	V	0.987	42.3	25	42.3	Carbamidomethyl (+57)	1 664,79	3	-0.00037	-0.22	182	196
p53 / phosphatase	Mudpit_16-2505_Silvestre_p53_phosphatase_hilic_ORBI2456	p53 human	P53	p53 human	1	0.0209	43 665,4	23	40	788	16-2505_Silvestre_p53_phosphatase_hilic_ORBI2456-6834-7821_7821	CSDSDGLAPPQHLIR	R	V	0.987	42.3	25	42.3	Carbamidomethyl (+57)	1 664,79	3	-0.00092	-0.55	182	196
p53 / phosphatase	Mudpit_16-2505_Silvestre_p53_phosphatase_hilic_ORBI2456	p53 human	P53	p53 human	1	0.0209	43 665,4	23	40	788	16-2505_Silvestre_p53_phosphatase_hilic_ORBI2456-7227-8237_8237	CSDSDGLAPPQHLIR	R	V	0.988	42.9	25	42.9	Carbamidomethyl (+57)	1 664,79	3	-0.00092	-0.55	182	196
p53 / phosphatase	Mudpit_16-2505_Silvestre_p53_phosphatase_hilic_ORBI2456	p53 human	P53	p53 human	1	0.0209	43 665,4	23	40	788	16-2505_Silvestre_p53_phosphatase_hilic_ORBI2456-7201-8209_8209	CSDSDGLAPPQHLIR	R	V	0.989	43.4	25	43.4	Carbamidomethyl (+57)	1 664,79	3	-0.0015	-0.88	182	196
p53 / phosphatase	Mudpit_16-2505_Silvestre_p53_phosphatase_hilic_ORBI2456	p53 human	P53	p53 human	1	0.0209	43 665,4	23	40	788	16-2505_Silvestre_p53_phosphatase_hilic_ORBI2456-6635-7612_7612	CSDSDGLAPPQHLIR	R	V	0.99	43.9	25	43.9	Carbamidomethyl (+57)	1 664,79	3	-0.0018	-1.1	182	196
p53 / phosphatase	Mudpit_16-2505_Silvestre_p53_phosphatase_hilic_ORBI2456	p53 human	P53	p53 human	1	0.0209	43 665,4	23	40	788	16-2505_Silvestre_p53_phosphatase_hilic_ORBI2456-6262-7220_7220	CSDSDGLAPPQHLIR	R	V	0.99	44.1	25	44.1	Carbamidomethyl (+57)	1 664,79	3	-0.0017	-0.99	182	196
p53 / phosphatase	Mudpit_16-2505_Silvestre_p53_phosphatase_hilic_ORBI2456	p53 human	P53	p53 human	1	0.0209	43 665,4	23	40	788	16-2505_Silvestre_p53_phosphatase_hilic_ORBI2456-6837-7824_7824	CSDSDGLAPPQHLIR	R	V	0.99	44.1	25	44.1	Carbamidomethyl (+57)	1 664,79	3	-0.00092	-0.55	182	196
p53 / phosphatase	Mudpit_16-2505_Silvestre_p53_phosphatase_hilic_ORBI2456	p53 human	P53	p53 human	1	0.0209	43 665,4	23	40	788	16-2505_Silvestre_p53_phosphatase_hilic_ORBI2456-7429-8449_8449	CSDSDGLAPPQHLIR	R	V	0.99	44.4	25	44.4	Carbamidomethyl (+57)	1 664,79	3	-0.00019	-0.11	182	196
p53 / phosphatase	Mudpit_16-2505_Silvestre_p53_phosphatase_hilic_ORBI2456	p53 human	P53	p53 human	1	0.0209	43 665,4	23	40	788	16-2505_Silvestre_p53_phosphatase_hilic_ORBI2456-7027-8027_8027	CSDSDGLAPPQHLIR	R	V	0.992	45.8	25	45.8	Carbamidomethyl (+57)	1 664,79	3	-0.00092	-0.55	182	196
p53 / phosphatase	Mudpit_16-2505_Silvestre_p53_phosphatase_hilic_ORBI2456	p53 human	P53	p53 human	1	0.0209	43 665,4	23	40	788	16-2505_Silvestre_p53_phosphatase_hilic_ORBI2456-7829-8869_8869	CSDSDGLAPPQHLIR	R	V	0.992	46.1	25	46.1	Carbamidomethyl (+57)	1 664,79	3	-0.00019	-0.11	182	196
p53 / phosphatase	Mudpit_16-2505_Silvestre_p53_phosphatase_hilic_ORBI2456	p53 human	P53	p53 human	1	0.0209	43 665,4	23	40	788	16-2505_Silvestre_p53_phosphatase_hilic_ORBI2456-6634-7611_7611	CSDSDGLAPPQHLIR	R	V	0.992	46.2	25	46.2	Carbamidomethyl (+57)	1 664,79	3	-0.0018	-1.1	182	196
p53 / phosphatase	Mudpit_16-2505_Silvestre_p53_phosphatase_hilic_ORBI2456	p53 human	P53	p53 human	1	0.0209	43 665,4	23	40	788	16-2505_Silvestre_p53_phosphatase_hilic_ORBI2456-7273-8285_8285	CSDSDGLAPPQHLIR	R	V	0.993	47.1	25	47.1	Carbamidomethyl (+57)	1 664,79	2	-0.0019	-1.1	182	196
p53 / phosphatase	Mudpit_16-2505_Silvestre_p53_phosphatase_hilic_ORBI2456	p53 human	P53	p53 human	1	0.0209	43 665,4	23	40	788	16-2505_Silvestre_p53_phosphatase_hilic_ORBI2456-7231-8241_8241	CSDSDGLAPPQHLIR	R	V	0.993	47	25	47	Carbamidomethyl (+57)	1 664,79	3	-0.00092	-0.55	182	196
p53 / phosphatase	Mudpit_16-2505_Silvestre_p53_phosphatase_hilic_ORBI2456	p53 human	P53	p53 human	1	0.0209	43 665,4	23	40	788	16-2505_Silvestre_p53_phosphatase_hilic_ORBI2456-7428-8448_8448	CSDSDGLAPPQHLIR	R	V	0.993	47	25	47	Carbamidomethyl (+57)	1 664,79	3	-0.00019	-0.11	182	196
p53 / phosphatase	Mudpit_16-2505_Silvestre_p53_phosphatase_hilic_ORBI2456	p53 human	P53	p53 human	1	0.0209	43 665,4	23	40	788	16-2505_Silvestre_p53_phosphatase_hilic_ORBI2456-7427-8447_8447	CSDSDGLAPPQHLIR	R	V	0.993	47.1	25	47.1	Carbamidomethyl (+57)	1 664,79	3	-0.00019	-0.11	182	196
p53 / phosphatase	Mudpit_16-2505_Silvestre_p53_phosphatase_hilic_ORBI2456	p53 human	P53	p53 human	1	0.0209	43 665,4	23	40	788	16-2505_Silvestre_p53_phosphatase_hilic_ORBI2456-6858-7846_7846	CSDSDGLAPPQHLIR	R	V	0.993	47.6	25	47.6	Carbamidomethyl (+57)	1 664,79	2	-0.0013	-0.76	182	196
p53 / phosphatase	Mudpit_16-2505_Silvestre_p53_phosphatase_hilic_ORBI2456	p53 human	P53	p53 human	1	0.0209	43 665,4	23	40	788	16-2505_Silvestre_p53_phosphatase_hilic_ORBI2456-7001-7998_7998	CSDSDGLAPPQHLIR	R	V	0.993	47.3	25	47.3	Carbamidomethyl (+57)	1 664,79	3	-0.0013	-0.77	182	196
p53 / phosphatase	Mudpit_16-2505_Silvestre_p53_phosphatase_hilic_ORBI2456	p53 human	P53	p53 human	1	0.0209	43 665,4	23	40	788	16-2505_Silvestre_p53_phosphatase_hilic_ORBI2456-6454-7422_7422	CSDSDGLAPPQHLIR	R	V	0.993	47.4	25	47.4	Carbamidomethyl (+57)	1 664,79	3	0.00036	0.22	182	196
p53 / phosphatase	Mudpit_16-2505_Silvestre_p53_phosphatase_hilic_ORBI2456	p53 human	P53	p53 human	1	0.0209	43 665,4	23	40	788	16-2505_Silvestre_p53_phosphatase_hilic_ORBI2456-8737-9822_9822	CSDSDGLAPPQHLIR	R	V	0.994	48.7	25	48.7	Carbamidomethyl (+57)	1 664,79	3	-0.00019	-0.11	182	196
p53 / phosphatase	Mudpit_16-2505_Silvestre_p53_phosphatase_hilic_ORBI2456	p53 human	P53	p53 human	1	0.0209	43 665,4	23	40	788	16-2505_Silvestre_p53_phosphatase_hilic_ORBI2456-6636-7613_7613	CSDSDGLAPPQHLIR	R	V	0.995	49.9	25	49.9	Carbamidomethyl (+57)	1 664,79	3	-0.0018	-1.1	182	196
p53 / phosphatase	Mudpit_16-2505_Silvestre_p53_phosphatase_hilic_ORBI2456	p53 human	P53	p53 human	1	0.0209	43 665,4	23	40	788	16-2505_Silvestre_p53_phosphatase_hilic_ORBI2456-7831-8871_8871	CSDSDGLAPPQHLIR	R	V	0.996	50.5	25	50.5	Carbamidomethyl (+57)	1 664,79	3	-0.00019	-0.11	182	196
p53 / phosphatase	Mudpit_16-2505_Silvestre_p53_phosphatase_hilic_ORBI2456	p53 human	P53	p53 human	1	0.0209	43 665,4	23	40	788	16-2505_Silvestre_p53_phosphatase_hilic_ORBI2456-6656-7634_7634	CSDSDGLAPPQHLIR	R	V	0.996	51	25	51	Carbamidomethyl (+57)	1 664,79	2	-0.0018	-1.1	182	196
p53 / phosphatase	Mudpit_16-2505_Silvestre_p53_phosphatase_hilic_ORBI2456	p53 human	P53	p53 human	1	0.0209	43 665,4	23	40	788	16-2505_Silvestre_p53_phosphatase_hilic_ORBI2456-6436-7403_7403	CSDSDGLAPPQHLIR	R	V	0.996	51.6	25	51.6	Carbamidomethyl (+57)	1 664,79	3	0.00018	0.11	182	196
p53 / phosphatase	Mudpit_16-2505_Silvestre_p53_phosphatase_hilic_ORBI2456	p53 human	P53	p53 human	1	0.0209	43 665,4	23	40	788	16-2505_Silvestre_p53_phosphatase_hilic_ORBI2456-6245-7202_7202	CSDSDGLAPPQHLIR	R	V	0.996	51.9	25	51.9	Carbamidomethyl (+57)	1 664,79	3	-0.0018	-1.1	182	196
p53 / phosphatase	Mudpit_16-2505_Silvestre_p53_phosphatase_hilic_ORBI2456	p53 human	P53	p53 human	1	0.0209	43 665,4	23	40	788	16-2505_Silvestre_p53_phosphatase_hilic_ORBI2456-6475-7444_7444	CSDSDGLAPPQHLIR	R	V	0.996	52	25	52	Carbamidomethyl (+57)	1 664,79	3	-2.5e-06	-0.0015	182	196
p53 / phosphatase	Mudpit_16-2505_Silvestre_p53_phosphatase_hilic_ORBI2456	p53 human	P53	p53 human	1	0.0209	43 665,4	23	40	788	16-2505_Silvestre_p53_phosphatase_hilic_ORBI2456-6434-7401_7401	CSDSDGLAPPQHLIR	R	V	0.997	53.1	25	53.1	Carbamidomethyl (+57)	1 664,79	3	0.00018	0.11	182	196
p53 / phosphatase	Mudpit_16-2505_Silvestre_p53_phosphatase_hilic_ORBI2456	p53 human	P53	p53 human	1	0.0209	43 665,4	23	40	788	16-2505_Silvestre_p53_phosphatase_hilic_ORBI2456-7226-8236_8236	CSDSDGLAPPQHLIR	R	V	0.997	54.2	25	54.2	Carbamidomethyl (+57)	1 664,79	3	-0.00092	-0.55	182	196
p53 / phosphatase	Mudpit_16-2505_Silvestre_p53_phosphatase_hilic_ORBI2456	p53 human	P53	p53 human	1	0.0209	43 665,4	23	40	788	16-2505_Silvestre_p53_phosphatase_hilic_ORBI2456-6435-7402_7402	CSDSDGLAPPQHLIR	R	V	0.997	55	25	55	Carbamidomethyl (+57)	1 664,79	3	0.00018	0.11	182	196
p53 / phosphatase	Mudpit_16-2505_Silvestre_p53_phosphatase_hilic_ORBI2456	p53 human	P53	p53 human	1	0.0209	43 665,4	23	40	788	16-2505_Silvestre_p53_phosphatase_hilic_ORBI2456-7714-8748_8748	CSDSDGLAPPQHLIR	R	V	0.997	55.1	25	55.1	Carbamidomethyl (+57)	1 664,79	2	-0.00078	-0.47	182	196
p53 / phosphatase	Mudpit_16-2505_Silvestre_p53_phosphatase_hilic_ORBI2456	p53 human	P53	p53 human	1	0.0209	43 665,4	23	40	788	16-2505_Silvestre_p53_phosphatase_hilic_ORBI2456-6856-7844_7844	CSDSDGLAPPQHLIR	R	V	0.997	55.4	25	55.4	Carbamidomethyl (+57)	1 664,79	2	-0.0013	-0.76	182	196
p53 / phosphatase	Mudpit_16-2505_Silvestre_p53_phosphatase_hilic_ORBI2456	p53 human	P53	p53 human	1	0.0209	43 665,4	23	40	788	16-2505_Silvestre_p53_phosphatase_hilic_ORBI2456-6456-7424_7424	CSDSDGLAPPQHLIR	R	V	0.997	56.5	25	56.5	Carbamidomethyl (+57)	1 664,79	2	-0.001	-0.62	182	196
p53 / phosphatase	Mudpit_16-2505_Silvestre_p53_phosphatase_hilic_ORBI2456	p53 human	P53	p53 human	1	0.0209	43 665,4	23	40	788	16-2505_Silvestre_p53_phosphatase_hilic_ORBI2456-6270-7228_7228	CSDSDGLAPPQHLIR	R	V	0.997	56.6	25	56.6	Carbamidomethyl (+57)	1 664,79	2	-0.0018	-1.1	182	196
p53 / phosphatase	Mudpit_16-2505_Silvestre_p53_phosphatase_hilic_ORBI2456	p53 human	P53	p53 human	1	0.0209	43 665,4	23	40	788	16-2505_Silvestre_p53_phosphatase_hilic_ORBI2456-6455-7423_7423	CSDSDGLAPPQHLIR	R	V	0.997	56.7	25	56.7	Carbamidomethyl (+57)	1 664,79	2	-0.001	-0.62	182	196
p53 / phosphatase	Mudpit_16-2505_Silvestre_p53_phosphatase_hilic_ORBI2456	p53 human	P53	p53 human	1	0.0209	43 665,4	23	40	788	16-2505_Silvestre_p53_phosphatase_hilic_ORBI2456-7277-8289_8289	CSDSDGLAPPQHLIR	R	V	0.997	57.2	25	57.2	Carbamidomethyl (+57)	1 664,79	2	-0.0019	-1.1	182	196
p53 / phosphatase	Mudpit_16-2505_Silvestre_p53_phosphatase_hilic_ORBI2456	p53 human	P53	p53 human	1	0.0209	43 665,4	23	40	788	16-2505_Silvestre_p53_phosphatase_hilic_ORBI2456-6654-7632_7632	CSDSDGLAPPQHLIR	R	V	0.997	59.2	25	59.2	Carbamidomethyl (+57)	1 664,79	3	-0.0018	-1.1	182	196
p53 / phosphatase	Mudpit_16-2505_Silvestre_p53_phosphatase_hilic_ORBI2456	p53 human	P53	p53 human	1	0.0209	43 665,4	23	40	788	16-2505_Silvestre_p53_phosphatase_hilic_ORBI2456-7505-8528_8528	CSDSDGLAPPQHLIR	R	V	0.997	59.3	25	59.3	Carbamidomethyl (+57)	1 664,79	2	-0.0025	-1.5	182	196
p53 / phosphatase	Mudpit_16-2505_Silvestre_p53_phosphatase_hilic_ORBI2456	p53 human	P53	p53 human	1	0.0209	43 665,4	23	40	788	16-2505_Silvestre_p53_phosphatase_hilic_ORBI2456-6655-7633_7633	CSDSDGLAPPQHLIR	R	V	0.997	59.5	25	59.5	Carbamidomethyl (+57)	1 664,79	2	-0.0018	-1.1	182	196
p53 / phosphatase	Mudpit_16-2505_Silvestre_p53_phosphatase_hilic_ORBI2456	p53 human	P53	p53 human	1	0.0209	43 665,4	23	40	788	16-2505_Silvestre_p53_phosphatase_hilic_ORBI2456-7079-8081_8081	CSDSDGLAPPQHLIR	R	V	0.997	63.5	25	63.5	Carbamidomethyl (+57)	1 664,79	2	-0.0029	-1.7	182	196
p53 / phosphatase	Mudpit_16-2505_Silvestre_p53_phosphatase_hilic_ORBI2456	p53 human	P53	p53 human	1	0.0209	43 665,4	23	40	788	16-2505_Silvestre_p53_phosphatase_hilic_ORBI2456-7074-8076_8076	CSDSDGLAPPQHLIR	R	V	0.997	63.6	25	63.6	Carbamidomethyl (+57)	1 664,79	2	-0.0029	-1.7	182	196
p53 / phosphatase	Mudpit_16-2505_Silvestre_p53_phosphatase_hilic_ORBI2456	p53 human	P53	p53 human	1	0.0209	43 665,4	23	40	788	16-2505_Silvestre_p53_phosphatase_hilic_ORBI2456-7719-8753_8753	CSDSDGLAPPQHLIR	R	V	0.997	65.7	25	65.7	Carbamidomethyl (+57)	1 664,79	2	-0.00078	-0.47	182	196
p53 / phosphatase	Mudpit_16-2505_Silvestre_p53_phosphatase_hilic_ORBI2456	p53 human	P53	p53 human	1	0.0209	43 665,4	23	40	788	16-2505_Silvestre_p53_phosphatase_hilic_ORBI2456-7519-8543_8543	CSDSDGLAPPQHLIR	R	V	0.997	66.5	25	66.5	Carbamidomethyl (+57)	1 664,79	2	-0.0016	-0.98	182	196
p53 / phosphatase	Mudpit_16-2505_Silvestre_p53_phosphatase_hilic_ORBI2456	p53 human	P53	p53 human	1	0.0209	43 665,4	23	40	788	16-2505_Silvestre_p53_phosphatase_hilic_ORBI2456-6269-7227_7227	CSDSDGLAPPQHLIR	R	V	0.997	69.8	25	69.8	Carbamidomethyl (+57)	1 664,79	2	-0.0018	-1.1	182	196
p53 / phosphatase	Mudpit_16-2505_Silvestre_p53_phosphatase_hilic_ORBI2456	p53 human	P53	p53 human	1	0.0209	43 665,4	23	40	788	16-2505_Silvestre_p53_phosphatase_hilic_ORBI2456-8618-9697_9697	CSDSDGLAPPQHLIRVEGNLR	R	V	0.956	34.9	25	34.9	Carbamidomethyl (+57)	2 333,15	3	-0.0037	-1.6	182	202
p53 / phosphatase	Mudpit_16-2505_Silvestre_p53_phosphatase_hilic_ORBI2456	p53 human	P53	p53 human	1	0.0209	43 665,4	23	40	788	16-2505_Silvestre_p53_phosphatase_hilic_ORBI2456-8824-9913_9913	CSDSDGLAPPQHLIRVEGNLR	R	V	0.962	35.6	25	35.6	Carbamidomethyl (+57)	2 333,15	3	-0.0037	-1.6	182	202
p53 / phosphatase	Mudpit_16-2505_Silvestre_p53_phosphatase_hilic_ORBI2456	p53 human	P53	p53 human	1	0.0209	43 665,4	23	40	788	16-2505_Silvestre_p53_phosphatase_imac_ORBI2454-6394-7508_7508	CSDSDGLAPPQHLIRVEGNLR	R	V	0.969	36.8	25	36.8	Carbamidomethyl (+57)	2 333,15	3	-0.0042	-1.8	182	202
p53 / phosphatase	Mudpit_16-2505_Silvestre_p53_phosphatase_hilic_ORBI2456	p53 human	P53	p53 human	1	0.0209	43 665,4	23	40	788	16-2505_Silvestre_p53_phosphatase_hilic_ORBI2456-8222-9281_9281	CSDSDGLAPPQHLIRVEGNLR	R	V	0.971	37.2	25	37.2	Carbamidomethyl (+57)	2 333,15	3	-0.0062	-2.7	182	202
p53 / phosphatase	Mudpit_16-2505_Silvestre_p53_phosphatase_hilic_ORBI2456	p53 human	P53	p53 human	1	0.0209	43 665,4	23	40	788	16-2505_Silvestre_p53_phosphatase_hilic_ORBI2456-8414-9483_9483	CSDSDGLAPPQHLIRVEGNLR	R	V	0.979	39.3	25	39.3	Carbamidomethyl (+57)	2 333,15	3	-0.0029	-1.3	182	202
p53 / phosphatase	Mudpit_16-2505_Silvestre_p53_phosphatase_hilic_ORBI2456	p53 human	P53	p53 human	1	0.0209	43 665,4	23	40	788	16-2505_Silvestre_p53_phosphatase_hilic_ORBI2456-8457-9528_9528	CSDSDGLAPPQHLIRVEGNLR	R	V	0.981	40	25	40	Carbamidomethyl (+57)	2 333,15	3	-0.0026	-1.1	182	202
p53 / phosphatase	Mudpit_16-2505_Silvestre_p53_phosphatase_hilic_ORBI2456	p53 human	P53	p53 human	1	0.0209	43 665,4	23	40	788	16-2505_Silvestre_p53_phosphatase_hilic_ORBI2456-8284-9346_9346	CSDSDGLAPPQHLIRVEGNLR	R	V	0.982	40.1	25	40.1	Carbamidomethyl (+57)	2 333,15	3	-0.0042	-1.8	182	202
p53 / phosphatase	Mudpit_16-2505_Silvestre_p53_phosphatase_hilic_ORBI2456	p53 human	P53	p53 human	1	0.0209	43 665,4	23	40	788	16-2505_Silvestre_p53_phosphatase_hilic_ORBI2456-8617-9696_9696	CSDSDGLAPPQHLIRVEGNLR	R	V	0.983	40.5	25	40.5	Carbamidomethyl (+57)	2 333,15	3	-0.0037	-1.6	182	202
p53 / phosphatase	Mudpit_16-2505_Silvestre_p53_phosphatase_hilic_ORBI2456	p53 human	P53	p53 human	1	0.0209	43 665,4	23	40	788	16-2505_Silvestre_p53_phosphatase_hilic_ORBI2456-8415-9484_9484	CSDSDGLAPPQHLIRVEGNLR	R	V	0.989	43.4	25	43.4	Carbamidomethyl (+57)	2 333,15	3	-0.0029	-1.3	182	202
p53 / phosphatase	Mudpit_16-2505_Silvestre_p53_phosphatase_hilic_ORBI2456	p53 human	P53	p53 human	1	0.0209	43 665,4	23	40	788	16-2505_Silvestre_p53_phosphatase_hilic_ORBI2456-8224-9283_9283	CSDSDGLAPPQHLIRVEGNLR	R	V	0.994	47.7	25	47.7	Carbamidomethyl (+57)	2 333,15	3	-0.0062	-2.7	182	202
p53 / phosphatase	Mudpit_16-2505_Silvestre_p53_phosphatase_hilic_ORBI2456	p53 human	P53	p53 human	1	0.0209	43 665,4	23	40	788	16-2505_Silvestre_p53_phosphatase_hilic_ORBI2456-8789-9877_9877	ELNEALELK	R	D	0.946	34.7	25	34.7		1 057,56	2	-0.00075	-0.71	343	351
p53 / phosphatase	Mudpit_16-2505_Silvestre_p53_phosphatase_hilic_ORBI2456	p53 human	P53	p53 human	1	0.0209	43 665,4	23	40	788	16-2505_Silvestre_p53_phosphatase_hilic_ORBI2456-8208-9267_9267	ELNEALELK	R	D	0.953	35.4	25	35.4		1 057,57	2	-0.00063	-0.6	343	351
p53 / phosphatase	Mudpit_16-2505_Silvestre_p53_phosphatase_hilic_ORBI2456	p53 human	P53	p53 human	1	0.0209	43 665,4	23	40	788	16-2505_Silvestre_p53_phosphatase_hilic_ORBI2456-8007-9056_9056	ELNEALELK	R	D	0.969	37.8	25	37.8		1 057,56	2	-0.00075	-0.71	343	351
p53 / phosphatase	Mudpit_16-2505_Silvestre_p53_phosphatase_hilic_ORBI2456	p53 human	P53	p53 human	1	0.0209	43 665,4	23	40	788	16-2505_Silvestre_p53_phosphatase_hilic_ORBI2456-7812-8851_8851	ELNEALELK	R	D	0.973	38.5	25	38.5		1 057,57	2	-0.00039	-0.37	343	351
p53 / phosphatase	Mudpit_16-2505_Silvestre_p53_phosphatase_hilic_ORBI2456	p53 human	P53	p53 human	1	0.0209	43 665,4	23	40	788	16-2505_Silvestre_p53_phosphatase_hilic_ORBI2456-8206-9265_9265	ELNEALELK	R	D	0.983	41.2	25	41.2		1 057,57	2	-0.00063	-0.6	343	351
p53 / phosphatase	Mudpit_16-2505_Silvestre_p53_phosphatase_hilic_ORBI2456	p53 human	P53	p53 human	1	0.0209	43 665,4	23	40	788	16-2505_Silvestre_p53_phosphatase_hilic_ORBI2456-9147-10253_10253	ELNEALELK	R	D	0.993	47.3	25	47.3		1 057,57	2	-0.00063	-0.6	343	351
p53 / phosphatase	Mudpit_16-2505_Silvestre_p53_phosphatase_hilic_ORBI2456	p53 human	P53	p53 human	1	0.0209	43 665,4	23	40	788	16-2505_Silvestre_p53_phosphatase_hilic_ORBI2456-8968-10065_10065	ELNEALELK	R	D	0.993	47.6	25	47.6		1 057,56	2	-0.00075	-0.71	343	351
p53 / phosphatase	Mudpit_16-2505_Silvestre_p53_phosphatase_hilic_ORBI2456	p53 human	P53	p53 human	1	0.0209	43 665,4	23	40	788	16-2505_Silvestre_p53_phosphatase_imac_ORBI2454-6083-7182_7182	ELNEALELK	R	D	0.996	50.7	25	50.7		1 057,56	2	-0.0015	-1.4	343	351
p53 / phosphatase	Mudpit_16-2505_Silvestre_p53_phosphatase_hilic_ORBI2456	p53 human	P53	p53 human	1	0.0209	43 665,4	23	40	788	16-2505_Silvestre_p53_phosphatase_hilic_ORBI2456-8009-9058_9058	ELNEALELK	R	D	0.996	50.9	25	50.9		1 057,56	2	-0.00075	-0.71	343	351
p53 / phosphatase	Mudpit_16-2505_Silvestre_p53_phosphatase_hilic_ORBI2456	p53 human	P53	p53 human	1	0.0209	43 665,4	23	40	788	16-2505_Silvestre_p53_phosphatase_hilic_ORBI2456-8406-9475_9475	ELNEALELK	R	D	0.996	51.3	25	51.3		1 057,56	2	-0.00075	-0.71	343	351
p53 / phosphatase	Mudpit_16-2505_Silvestre_p53_phosphatase_hilic_ORBI2456	p53 human	P53	p53 human	1	0.0209	43 665,4	23	40	788	16-2505_Silvestre_p53_phosphatase_imac_ORBI2454-4459-5477_5477	ELNEALELKDAQAGKEPGGSR	R	A	0.949	34	25	34		2 211,11	3	-0.0025	-1.2	343	363
p53 / phosphatase	Mudpit_16-2505_Silvestre_p53_phosphatase_hilic_ORBI2456	p53 human	P53	p53 human	1	0.0209	43 665,4	23	40	788	16-2505_Silvestre_p53_phosphatase_hilic_ORBI2456-5003-5898_5898	ELNEALELKDAQAGKEPGGSR	R	A	0.953	35.4	25	35.4		2 211,11	2	-0.002	-0.92	343	363
p53 / phosphatase	Mudpit_16-2505_Silvestre_p53_phosphatase_hilic_ORBI2456	p53 human	P53	p53 human	1	0.0209	43 665,4	23	40	788	16-2505_Silvestre_p53_phosphatase_imac_ORBI2454-3712-4691_4691	ELNEALELKDAQAGKEPGGSR	R	A	0.959	35.3	25	35.3		2 211,11	3	0.0013	0.59	343	363
p53 / phosphatase	Mudpit_16-2505_Silvestre_p53_phosphatase_hilic_ORBI2456	p53 human	P53	p53 human	1	0.0209	43 665,4	23	40	788	16-2505_Silvestre_p53_phosphatase_hilic_ORBI2456-6040-6987_6987	ELNEALELKDAQAGKEPGGSR	R	A	0.966	39.2	25	39.2		2 211,11	4	-0.0012	-0.55	343	363
p53 / phosphatase	Mudpit_16-2505_Silvestre_p53_phosphatase_hilic_ORBI2456	p53 human	P53	p53 human	1	0.0209	43 665,4	23	40	788	16-2505_Silvestre_p53_phosphatase_imac_ORBI2454-4142-5144_5144	ELNEALELKDAQAGKEPGGSR	R	A	0.972	37.4	25	37.4		2 211,11	3	0.0002	0.09	343	363
p53 / phosphatase	Mudpit_16-2505_Silvestre_p53_phosphatase_hilic_ORBI2456	p53 human	P53	p53 human	1	0.0209	43 665,4	23	40	788	16-2505_Silvestre_p53_phosphatase_hilic_ORBI2456-8919-10013_10013	ELNEALELKDAQAGKEPGGSR	R	A	0.973	37.6	25	37.6		2 211,11	3	-0.0022	-0.99	343	363
p53 / phosphatase	Mudpit_16-2505_Silvestre_p53_phosphatase_hilic_ORBI2456	p53 human	P53	p53 human	1	0.0209	43 665,4	23	40	788	16-2505_Silvestre_p53_phosphatase_imac_ORBI2454-4015-5010_5010	ELNEALELKDAQAGKEPGGSR	R	A	0.973	37.6	25	37.6		2 211,11	3	-0.00035	-0.16	343	363
p53 / phosphatase	Mudpit_16-2505_Silvestre_p53_phosphatase_hilic_ORBI2456	p53 human	P53	p53 human	1	0.0209	43 665,4	23	40	788	16-2505_Silvestre_p53_phosphatase_hilic_ORBI2456-6109-7059_7059	ELNEALELKDAQAGKEPGGSR	R	A	0.977	38.5	25	38.5		2 211,11	3	-0.0024	-1.1	343	363
p53 / phosphatase	Mudpit_16-2505_Silvestre_p53_phosphatase_hilic_ORBI2456	p53 human	P53	p53 human	1	0.0209	43 665,4	23	40	788	16-2505_Silvestre_p53_phosphatase_hilic_ORBI2456-6312-7272_7272	ELNEALELKDAQAGKEPGGSR	R	A	0.978	39	25	39		2 211,11	3	-0.0022	-0.99	343	363
p53 / phosphatase	Mudpit_16-2505_Silvestre_p53_phosphatase_hilic_ORBI2456	p53 human	P53	p53 human	1	0.0209	43 665,4	23	40	788	16-2505_Silvestre_p53_phosphatase_imac_ORBI2454-4300-5310_5310	ELNEALELKDAQAGKEPGGSR	R	A	0.979	39.3	25	39.3		2 211,11	3	-0.0009	-0.41	343	363
p53 / phosphatase	Mudpit_16-2505_Silvestre_p53_phosphatase_hilic_ORBI2456	p53 human	P53	p53 human	1	0.0209	43 665,4	23	40	788	16-2505_Silvestre_p53_phosphatase_hilic_ORBI2456-6510-7480_7480	ELNEALELKDAQAGKEPGGSR	R	A	0.98	39.6	25	39.6		2 211,11	3	-0.00053	-0.24	343	363
p53 / phosphatase	Mudpit_16-2505_Silvestre_p53_phosphatase_hilic_ORBI2456	p53 human	P53	p53 human	1	0.0209	43 665,4	23	40	788	16-2505_Silvestre_p53_phosphatase_imac_ORBI2454-4161-5164_5164	ELNEALELKDAQAGKEPGGSR	R	A	0.981	39.8	25	39.8		2 211,11	3	0.00075	0.34	343	363
p53 / phosphatase	Mudpit_16-2505_Silvestre_p53_phosphatase_hilic_ORBI2456	p53 human	P53	p53 human	1	0.0209	43 665,4	23	40	788	16-2505_Silvestre_p53_phosphatase_hilic_ORBI2456-8760-9846_9846	ELNEALELKDAQAGKEPGGSR	R	A	0.982	40.1	25	40.1		2 211,11	3	-0.00053	-0.24	343	363
p53 / phosphatase	Mudpit_16-2505_Silvestre_p53_phosphatase_hilic_ORBI2456	p53 human	P53	p53 human	1	0.0209	43 665,4	23	40	788	16-2505_Silvestre_p53_phosphatase_hilic_ORBI2456-4902-5792_5792	ELNEALELKDAQAGKEPGGSR	R	A	0.984	40.8	25	40.8		2 211,11	3	-0.0013	-0.57	343	363
p53 / phosphatase	Mudpit_16-2505_Silvestre_p53_phosphatase_hilic_ORBI2456	p53 human	P53	p53 human	1	0.0209	43 665,4	23	40	788	16-2505_Silvestre_p53_phosphatase_hilic_ORBI2456-6851-7838_7838	ELNEALELKDAQAGKEPGGSR	R	A	0.986	42.1	25	42.1		2 211,11	3	-0.0018	-0.82	343	363
p53 / phosphatase	Mudpit_16-2505_Silvestre_p53_phosphatase_hilic_ORBI2456	p53 human	P53	p53 human	1	0.0209	43 665,4	23	40	788	16-2505_Silvestre_p53_phosphatase_hilic_ORBI2456-5118-6019_6019	ELNEALELKDAQAGKEPGGSR	R	A	0.988	43.5	25	43.5		2 211,11	2	-0.0025	-1.1	343	363
p53 / phosphatase	Mudpit_16-2505_Silvestre_p53_phosphatase_hilic_ORBI2456	p53 human	P53	p53 human	1	0.0209	43 665,4	23	40	788	16-2505_Silvestre_p53_phosphatase_hilic_ORBI2456-6448-7415_7415	ELNEALELKDAQAGKEPGGSR	R	A	0.988	42.9	25	42.9		2 211,11	3	-0.0022	-0.99	343	363
p53 / phosphatase	Mudpit_16-2505_Silvestre_p53_phosphatase_hilic_ORBI2456	p53 human	P53	p53 human	1	0.0209	43 665,4	23	40	788	16-2505_Silvestre_p53_phosphatase_hilic_ORBI2456-8583-9660_9660	ELNEALELKDAQAGKEPGGSR	R	A	0.989	43.4	25	43.4		2 211,11	3	-0.0022	-0.99	343	363
p53 / phosphatase	Mudpit_16-2505_Silvestre_p53_phosphatase_hilic_ORBI2456	p53 human	P53	p53 human	1	0.0209	43 665,4	23	40	788	16-2505_Silvestre_p53_phosphatase_imac_ORBI2454-4341-5353_5353	ELNEALELKDAQAGKEPGGSR	R	A	0.989	43.5	25	43.5		2 211,11	3	-0.0036	-1.6	343	363
p53 / phosphatase	Mudpit_16-2505_Silvestre_p53_phosphatase_hilic_ORBI2456	p53 human	P53	p53 human	1	0.0209	43 665,4	23	40	788	16-2505_Silvestre_p53_phosphatase_imac_ORBI2454-3697-4675_4675	ELNEALELKDAQAGKEPGGSR	R	A	0.99	44	25	44		2 211,11	3	1.6e-05	0.0071	343	363
p53 / phosphatase	Mudpit_16-2505_Silvestre_p53_phosphatase_hilic_ORBI2456	p53 human	P53	p53 human	1	0.0209	43 665,4	23	40	788	16-2505_Silvestre_p53_phosphatase_hilic_ORBI2456-5298-6208_6208	ELNEALELKDAQAGKEPGGSR	R	A	0.994	47.8	25	47.8		2 211,11	3	-0.0014	-0.66	343	363
p53 / phosphatase	Mudpit_16-2505_Silvestre_p53_phosphatase_hilic_ORBI2456	p53 human	P53	p53 human	1	0.0209	43 665,4	23	40	788	16-2505_Silvestre_p53_phosphatase_hilic_ORBI2456-7311-8325_8325	ELNEALELKDAQAGKEPGGSR	R	A	0.994	48.1	25	48.1		2 211,11	3	-0.0038	-1.7	343	363
p53 / phosphatase	Mudpit_16-2505_Silvestre_p53_phosphatase_hilic_ORBI2456	p53 human	P53	p53 human	1	0.0209	43 665,4	23	40	788	16-2505_Silvestre_p53_phosphatase_imac_ORBI2454-3868-4855_4855	ELNEALELKDAQAGKEPGGSR	R	A	0.994	48.7	25	48.7		2 211,11	3	-0.0009	-0.41	343	363
p53 / phosphatase	Mudpit_16-2505_Silvestre_p53_phosphatase_hilic_ORBI2456	p53 human	P53	p53 human	1	0.0209	43 665,4	23	40	788	16-2505_Silvestre_p53_phosphatase_imac_ORBI2454-3998-4992_4992	ELNEALELKDAQAGKEPGGSR	R	A	0.995	49	25	49		2 211,11	3	1.6e-05	0.0071	343	363
p53 / phosphatase	Mudpit_16-2505_Silvestre_p53_phosphatase_hilic_ORBI2456	p53 human	P53	p53 human	1	0.0209	43 665,4	23	40	788	16-2505_Silvestre_p53_phosphatase_hilic_ORBI2456-5647-6574_6574	ELNEALELKDAQAGKEPGGSR	R	A	0.996	50.9	25	50.9		2 211,11	3	-0.002	-0.9	343	363
p53 / phosphatase	Mudpit_16-2505_Silvestre_p53_phosphatase_hilic_ORBI2456	p53 human	P53	p53 human	1	0.0209	43 665,4	23	40	788	16-2505_Silvestre_p53_phosphatase_imac_ORBI2454-4301-5311_5311	ELNEALELKDAQAGKEPGGSR	R	A	0.996	51.2	25	51.2		2 211,11	3	-0.0009	-0.41	343	363
p53 / phosphatase	Mudpit_16-2505_Silvestre_p53_phosphatase_hilic_ORBI2456	p53 human	P53	p53 human	1	0.0209	43 665,4	23	40	788	16-2505_Silvestre_p53_phosphatase_hilic_ORBI2456-5055-5953_5953	ELNEALELKDAQAGKEPGGSR	R	A	0.996	51.8	25	51.8		2 211,11	3	-0.00017	-0.076	343	363
p53 / phosphatase	Mudpit_16-2505_Silvestre_p53_phosphatase_hilic_ORBI2456	p53 human	P53	p53 human	1	0.0209	43 665,4	23	40	788	16-2505_Silvestre_p53_phosphatase_hilic_ORBI2456-7319-8333_8333	ELNEALELKDAQAGKEPGGSR	R	A	0.996	52.3	25	52.3		2 211,11	3	-0.0038	-1.7	343	363
p53 / phosphatase	Mudpit_16-2505_Silvestre_p53_phosphatase_hilic_ORBI2456	p53 human	P53	p53 human	1	0.0209	43 665,4	23	40	788	16-2505_Silvestre_p53_phosphatase_hilic_ORBI2456-5240-6147_6147	ELNEALELKDAQAGKEPGGSR	R	A	0.997	53.1	25	53.1		2 211,11	3	-0.0018	-0.82	343	363
p53 / phosphatase	Mudpit_16-2505_Silvestre_p53_phosphatase_hilic_ORBI2456	p53 human	P53	p53 human	1	0.0209	43 665,4	23	40	788	16-2505_Silvestre_p53_phosphatase_hilic_ORBI2456-4870-5758_5758	ELNEALELKDAQAGKEPGGSR	R	A	0.997	53.1	25	53.1		2 211,11	3	-0.00035	-0.16	343	363
p53 / phosphatase	Mudpit_16-2505_Silvestre_p53_phosphatase_hilic_ORBI2456	p53 human	P53	p53 human	1	0.0209	43 665,4	23	40	788	16-2505_Silvestre_p53_phosphatase_imac_ORBI2454-4140-5142_5142	ELNEALELKDAQAGKEPGGSR	R	A	0.997	53.6	25	53.6		2 211,11	3	0.0002	0.09	343	363
p53 / phosphatase	Mudpit_16-2505_Silvestre_p53_phosphatase_hilic_ORBI2456	p53 human	P53	p53 human	1	0.0209	43 665,4	23	40	788	16-2505_Silvestre_p53_phosphatase_imac_ORBI2454-3706-4685_4685	ELNEALELKDAQAGKEPGGSR	R	A	0.997	54.2	25	54.2		2 211,11	3	0.0013	0.59	343	363
p53 / phosphatase	Mudpit_16-2505_Silvestre_p53_phosphatase_hilic_ORBI2456	p53 human	P53	p53 human	1	0.0209	43 665,4	23	40	788	16-2505_Silvestre_p53_phosphatase_hilic_ORBI2456-7524-8548_8548	ELNEALELKDAQAGKEPGGSR	R	A	0.997	54.4	25	54.4		2 211,11	3	-0.0016	-0.74	343	363
p53 / phosphatase	Mudpit_16-2505_Silvestre_p53_phosphatase_hilic_ORBI2456	p53 human	P53	p53 human	1	0.0209	43 665,4	23	40	788	16-2505_Silvestre_p53_phosphatase_hilic_ORBI2456-6250-7207_7207	ELNEALELKDAQAGKEPGGSR	R	A	0.997	54.7	25	54.7		2 211,11	3	-0.002	-0.9	343	363
p53 / phosphatase	Mudpit_16-2505_Silvestre_p53_phosphatase_hilic_ORBI2456	p53 human	P53	p53 human	1	0.0209	43 665,4	23	40	788	16-2505_Silvestre_p53_phosphatase_hilic_ORBI2456-4878-5767_5767	ELNEALELKDAQAGKEPGGSR	R	A	0.997	54.8	25	54.8		2 211,11	3	-0.0013	-0.57	343	363
p53 / phosphatase	Mudpit_16-2505_Silvestre_p53_phosphatase_hilic_ORBI2456	p53 human	P53	p53 human	1	0.0209	43 665,4	23	40	788	16-2505_Silvestre_p53_phosphatase_hilic_ORBI2456-7979-9026_9026	ELNEALELKDAQAGKEPGGSR	R	A	0.997	55.2	25	55.2		2 211,10	3	-0.0088	-4	343	363
p53 / phosphatase	Mudpit_16-2505_Silvestre_p53_phosphatase_hilic_ORBI2456	p53 human	P53	p53 human	1	0.0209	43 665,4	23	40	788	16-2505_Silvestre_p53_phosphatase_hilic_ORBI2456-7825-8864_8864	ELNEALELKDAQAGKEPGGSR	R	A	0.997	55.3	25	55.3		2 211,11	3	-0.0024	-1.1	343	363
p53 / phosphatase	Mudpit_16-2505_Silvestre_p53_phosphatase_hilic_ORBI2456	p53 human	P53	p53 human	1	0.0209	43 665,4	23	40	788	16-2505_Silvestre_p53_phosphatase_hilic_ORBI2456-6648-7625_7625	ELNEALELKDAQAGKEPGGSR	R	A	0.997	55.3	25	55.3		2 211,11	3	-0.002	-0.9	343	363
p53 / phosphatase	Mudpit_16-2505_Silvestre_p53_phosphatase_hilic_ORBI2456	p53 human	P53	p53 human	1	0.0209	43 665,4	23	40	788	16-2505_Silvestre_p53_phosphatase_hilic_ORBI2456-6440-7407_7407	ELNEALELKDAQAGKEPGGSR	R	A	0.997	55.5	25	55.5		2 211,11	3	-0.0022	-0.99	343	363
p53 / phosphatase	Mudpit_16-2505_Silvestre_p53_phosphatase_hilic_ORBI2456	p53 human	P53	p53 human	1	0.0209	43 665,4	23	40	788	16-2505_Silvestre_p53_phosphatase_hilic_ORBI2456-6843-7830_7830	ELNEALELKDAQAGKEPGGSR	R	A	0.997	55.7	25	55.7		2 211,11	3	-0.0018	-0.82	343	363
p53 / phosphatase	Mudpit_16-2505_Silvestre_p53_phosphatase_hilic_ORBI2456	p53 human	P53	p53 human	1	0.0209	43 665,4	23	40	788	16-2505_Silvestre_p53_phosphatase_hilic_ORBI2456-6052-6999_6999	ELNEALELKDAQAGKEPGGSR	R	A	0.997	55.8	25	55.8		2 211,11	3	-0.0013	-0.57	343	363
p53 / phosphatase	Mudpit_16-2505_Silvestre_p53_phosphatase_hilic_ORBI2456	p53 human	P53	p53 human	1	0.0209	43 665,4	23	40	788	16-2505_Silvestre_p53_phosphatase_hilic_ORBI2456-5442-6359_6359	ELNEALELKDAQAGKEPGGSR	R	A	0.997	55.9	25	55.9		2 211,11	3	-0.0024	-1.1	343	363
p53 / phosphatase	Mudpit_16-2505_Silvestre_p53_phosphatase_hilic_ORBI2456	p53 human	P53	p53 human	1	0.0209	43 665,4	23	40	788	16-2505_Silvestre_p53_phosphatase_hilic_ORBI2456-6047-6994_6994	ELNEALELKDAQAGKEPGGSR	R	A	0.997	56.3	25	56.3		2 211,11	3	-0.0013	-0.57	343	363
p53 / phosphatase	Mudpit_16-2505_Silvestre_p53_phosphatase_hilic_ORBI2456	p53 human	P53	p53 human	1	0.0209	43 665,4	23	40	788	16-2505_Silvestre_p53_phosphatase_hilic_ORBI2456-4857-5745_5745	ELNEALELKDAQAGKEPGGSR	R	A	0.997	56.6	25	56.6		2 211,11	3	-0.00035	-0.16	343	363
p53 / phosphatase	Mudpit_16-2505_Silvestre_p53_phosphatase_hilic_ORBI2456	p53 human	P53	p53 human	1	0.0209	43 665,4	23	40	788	16-2505_Silvestre_p53_phosphatase_hilic_ORBI2456-6645-7622_7622	ELNEALELKDAQAGKEPGGSR	R	A	0.997	56.7	25	56.7		2 211,11	3	-0.002	-0.9	343	363
p53 / phosphatase	Mudpit_16-2505_Silvestre_p53_phosphatase_hilic_ORBI2456	p53 human	P53	p53 human	1	0.0209	43 665,4	23	40	788	16-2505_Silvestre_p53_phosphatase_hilic_ORBI2456-7713-8747_8747	ELNEALELKDAQAGKEPGGSR	R	A	0.997	56.8	25	56.8		2 211,11	3	-0.0025	-1.2	343	363
p53 / phosphatase	Mudpit_16-2505_Silvestre_p53_phosphatase_hilic_ORBI2456	p53 human	P53	p53 human	1	0.0209	43 665,4	23	40	788	16-2505_Silvestre_p53_phosphatase_imac_ORBI2454-4013-5008_5008	ELNEALELKDAQAGKEPGGSR	R	A	0.997	57.3	25	57.3		2 211,11	3	-0.00035	-0.16	343	363
p53 / phosphatase	Mudpit_16-2505_Silvestre_p53_phosphatase_hilic_ORBI2456	p53 human	P53	p53 human	1	0.0209	43 665,4	23	40	788	16-2505_Silvestre_p53_phosphatase_hilic_ORBI2456-5036-5933_5933	ELNEALELKDAQAGKEPGGSR	R	A	0.997	57.9	25	57.9		2 211,11	3	-0.0009	-0.41	343	363
p53 / phosphatase	Mudpit_16-2505_Silvestre_p53_phosphatase_hilic_ORBI2456	p53 human	P53	p53 human	1	0.0209	43 665,4	23	40	788	16-2505_Silvestre_p53_phosphatase_imac_ORBI2454-3849-4835_4835	ELNEALELKDAQAGKEPGGSR	R	A	0.997	58.3	25	58.3		2 211,11	3	-0.0011	-0.49	343	363
p53 / phosphatase	Mudpit_16-2505_Silvestre_p53_phosphatase_hilic_ORBI2456	p53 human	P53	p53 human	1	0.0209	43 665,4	23	40	788	16-2505_Silvestre_p53_phosphatase_hilic_ORBI2456-8164-9220_9220	ELNEALELKDAQAGKEPGGSR	R	A	0.997	58.7	25	58.7		2 211,11	3	-0.0022	-0.99	343	363
p53 / phosphatase	Mudpit_16-2505_Silvestre_p53_phosphatase_hilic_ORBI2456	p53 human	P53	p53 human	1	0.0209	43 665,4	23	40	788	16-2505_Silvestre_p53_phosphatase_hilic_ORBI2456-7309-8323_8323	ELNEALELKDAQAGKEPGGSR	R	A	0.997	59.8	25	59.8		2 211,11	3	-0.0038	-1.7	343	363
p53 / phosphatase	Mudpit_16-2505_Silvestre_p53_phosphatase_hilic_ORBI2456	p53 human	P53	p53 human	1	0.0209	43 665,4	23	40	788	16-2505_Silvestre_p53_phosphatase_hilic_ORBI2456-6444-7411_7411	ELNEALELKDAQAGKEPGGSR	R	A	0.997	59.8	25	59.8		2 211,11	3	-0.0022	-0.99	343	363
p53 / phosphatase	Mudpit_16-2505_Silvestre_p53_phosphatase_hilic_ORBI2456	p53 human	P53	p53 human	1	0.0209	43 665,4	23	40	788	16-2505_Silvestre_p53_phosphatase_hilic_ORBI2456-5841-6778_6778	ELNEALELKDAQAGKEPGGSR	R	A	0.997	60.2	25	60.2		2 211,11	3	-0.00035	-0.16	343	363
p53 / phosphatase	Mudpit_16-2505_Silvestre_p53_phosphatase_hilic_ORBI2456	p53 human	P53	p53 human	1	0.0209	43 665,4	23	40	788	16-2505_Silvestre_p53_phosphatase_hilic_ORBI2456-5850-6787_6787	ELNEALELKDAQAGKEPGGSR	R	A	0.997	60.7	25	60.7		2 211,11	3	-0.00035	-0.16	343	363
p53 / phosphatase	Mudpit_16-2505_Silvestre_p53_phosphatase_hilic_ORBI2456	p53 human	P53	p53 human	1	0.0209	43 665,4	23	40	788	16-2505_Silvestre_p53_phosphatase_imac_ORBI2454-3997-4991_4991	ELNEALELKDAQAGKEPGGSR	R	A	0.997	60.9	25	60.9		2 211,11	3	1.6e-05	0.0071	343	363
p53 / phosphatase	Mudpit_16-2505_Silvestre_p53_phosphatase_hilic_ORBI2456	p53 human	P53	p53 human	1	0.0209	43 665,4	23	40	788	16-2505_Silvestre_p53_phosphatase_hilic_ORBI2456-6239-7196_7196	ELNEALELKDAQAGKEPGGSR	R	A	0.997	61	25	61		2 211,11	3	-0.002	-0.9	343	363
p53 / phosphatase	Mudpit_16-2505_Silvestre_p53_phosphatase_hilic_ORBI2456	p53 human	P53	p53 human	1	0.0209	43 665,4	23	40	788	16-2505_Silvestre_p53_phosphatase_hilic_ORBI2456-6244-7201_7201	ELNEALELKDAQAGKEPGGSR	R	A	0.997	61.3	25	61.3		2 211,11	3	-0.002	-0.9	343	363
p53 / phosphatase	Mudpit_16-2505_Silvestre_p53_phosphatase_hilic_ORBI2456	p53 human	P53	p53 human	1	0.0209	43 665,4	23	40	788	16-2505_Silvestre_p53_phosphatase_imac_ORBI2454-3850-4836_4836	ELNEALELKDAQAGKEPGGSR	R	A	0.997	61.6	25	61.6		2 211,11	3	-0.0011	-0.49	343	363
p53 / phosphatase	Mudpit_16-2505_Silvestre_p53_phosphatase_hilic_ORBI2456	p53 human	P53	p53 human	1	0.0209	43 665,4	23	40	788	16-2505_Silvestre_p53_phosphatase_hilic_ORBI2456-5845-6782_6782	ELNEALELKDAQAGKEPGGSR	R	A	0.997	62.8	25	62.8		2 211,11	3	-0.00035	-0.16	343	363
p53 / phosphatase	Mudpit_16-2505_Silvestre_p53_phosphatase_hilic_ORBI2456	p53 human	P53	p53 human	1	0.0209	43 665,4	23	40	788	16-2505_Silvestre_p53_phosphatase_hilic_ORBI2456-6841-7828_7828	ELNEALELKDAQAGKEPGGSR	R	A	0.997	62.9	25	62.9		2 211,11	3	-0.0018	-0.82	343	363
p53 / phosphatase	Mudpit_16-2505_Silvestre_p53_phosphatase_hilic_ORBI2456	p53 human	P53	p53 human	1	0.0209	43 665,4	23	40	788	16-2505_Silvestre_p53_phosphatase_hilic_ORBI2456-6844-7831_7831	ELNEALELKDAQAGKEPGGSR	R	A	0.997	63.2	25	63.2		2 211,11	3	-0.0018	-0.82	343	363
p53 / phosphatase	Mudpit_16-2505_Silvestre_p53_phosphatase_hilic_ORBI2456	p53 human	P53	p53 human	1	0.0209	43 665,4	23	40	788	16-2505_Silvestre_p53_phosphatase_hilic_ORBI2456-7512-8536_8536	ELNEALELKDAQAGKEPGGSR	R	A	0.997	63.7	25	63.7		2 211,11	3	-0.0016	-0.74	343	363
p53 / phosphatase	Mudpit_16-2505_Silvestre_p53_phosphatase_hilic_ORBI2456	p53 human	P53	p53 human	1	0.0209	43 665,4	23	40	788	16-2505_Silvestre_p53_phosphatase_hilic_ORBI2456-5258-6166_6166	ELNEALELKDAQAGKEPGGSR	R	A	0.997	64	25	64		2 211,11	3	-0.0022	-0.99	343	363
p53 / phosphatase	Mudpit_16-2505_Silvestre_p53_phosphatase_hilic_ORBI2456	p53 human	P53	p53 human	1	0.0209	43 665,4	23	40	788	16-2505_Silvestre_p53_phosphatase_hilic_ORBI2456-6043-6990_6990	ELNEALELKDAQAGKEPGGSR	R	A	0.997	64.1	25	64.1		2 211,11	3	-0.0013	-0.57	343	363
p53 / phosphatase	Mudpit_16-2505_Silvestre_p53_phosphatase_hilic_ORBI2456	p53 human	P53	p53 human	1	0.0209	43 665,4	23	40	788	16-2505_Silvestre_p53_phosphatase_imac_ORBI2454-4158-5161_5161	ELNEALELKDAQAGKEPGGSR	R	A	0.997	64.1	25	64.1		2 211,11	3	0.00075	0.34	343	363
p53 / phosphatase	Mudpit_16-2505_Silvestre_p53_phosphatase_hilic_ORBI2456	p53 human	P53	p53 human	1	0.0209	43 665,4	23	40	788	16-2505_Silvestre_p53_phosphatase_hilic_ORBI2456-7510-8534_8534	ELNEALELKDAQAGKEPGGSR	R	A	0.997	64.2	25	64.2		2 211,11	3	-0.0016	-0.74	343	363
p53 / phosphatase	Mudpit_16-2505_Silvestre_p53_phosphatase_hilic_ORBI2456	p53 human	P53	p53 human	1	0.0209	43 665,4	23	40	788	16-2505_Silvestre_p53_phosphatase_hilic_ORBI2456-6643-7620_7620	ELNEALELKDAQAGKEPGGSR	R	A	0.997	64.4	25	64.4		2 211,11	3	-0.002	-0.9	343	363
p53 / phosphatase	Mudpit_16-2505_Silvestre_p53_phosphatase_hilic_ORBI2456	p53 human	P53	p53 human	1	0.0209	43 665,4	23	40	788	16-2505_Silvestre_p53_phosphatase_hilic_ORBI2456-5438-6355_6355	ELNEALELKDAQAGKEPGGSR	R	A	0.997	64.7	25	64.7		2 211,11	3	-0.0024	-1.1	343	363
p53 / phosphatase	Mudpit_16-2505_Silvestre_p53_phosphatase_hilic_ORBI2456	p53 human	P53	p53 human	1	0.0209	43 665,4	23	40	788	16-2505_Silvestre_p53_phosphatase_hilic_ORBI2456-4861-5749_5749	ELNEALELKDAQAGKEPGGSR	R	A	0.997	64.9	25	64.9		2 211,11	3	-0.00035	-0.16	343	363
p53 / phosphatase	Mudpit_16-2505_Silvestre_p53_phosphatase_hilic_ORBI2456	p53 human	P53	p53 human	1	0.0209	43 665,4	23	40	788	16-2505_Silvestre_p53_phosphatase_hilic_ORBI2456-6242-7199_7199	ELNEALELKDAQAGKEPGGSR	R	A	0.997	65.9	25	65.9		2 211,11	3	-0.002	-0.9	343	363
p53 / phosphatase	Mudpit_16-2505_Silvestre_p53_phosphatase_hilic_ORBI2456	p53 human	P53	p53 human	1	0.0209	43 665,4	23	40	788	16-2505_Silvestre_p53_phosphatase_hilic_ORBI2456-5444-6361_6361	ELNEALELKDAQAGKEPGGSR	R	A	0.997	66.4	25	66.4		2 211,11	3	-0.0024	-1.1	343	363
p53 / phosphatase	Mudpit_16-2505_Silvestre_p53_phosphatase_hilic_ORBI2456	p53 human	P53	p53 human	1	0.0209	43 665,4	23	40	788	16-2505_Silvestre_p53_phosphatase_hilic_ORBI2456-8184-9241_9241	ELNEALELKDAQAGKEPGGSR	R	A	0.997	67	25	67		2 211,11	3	-0.0042	-1.9	343	363
p53 / phosphatase	Mudpit_16-2505_Silvestre_p53_phosphatase_hilic_ORBI2456	p53 human	P53	p53 human	1	0.0209	43 665,4	23	40	788	16-2505_Silvestre_p53_phosphatase_imac_ORBI2454-3866-4853_4853	ELNEALELKDAQAGKEPGGSR	R	A	0.997	68.3	25	68.3		2 211,11	3	-0.0009	-0.41	343	363
p53 / phosphatase	Mudpit_16-2505_Silvestre_p53_phosphatase_hilic_ORBI2456	p53 human	P53	p53 human	1	0.0209	43 665,4	23	40	788	16-2505_Silvestre_p53_phosphatase_hilic_ORBI2456-5643-6570_6570	ELNEALELKDAQAGKEPGGSR	R	A	0.997	68.5	25	68.5		2 211,11	3	-0.002	-0.9	343	363
p53 / phosphatase	Mudpit_16-2505_Silvestre_p53_phosphatase_hilic_ORBI2456	p53 human	P53	p53 human	1	0.0209	43 665,4	23	40	788	16-2505_Silvestre_p53_phosphatase_hilic_ORBI2456-5842-6779_6779	ELNEALELKDAQAGKEPGGSR	R	A	0.997	68.7	25	68.7		2 211,11	3	-0.00035	-0.16	343	363
p53 / phosphatase	Mudpit_16-2505_Silvestre_p53_phosphatase_hilic_ORBI2456	p53 human	P53	p53 human	1	0.0209	43 665,4	23	40	788	16-2505_Silvestre_p53_phosphatase_hilic_ORBI2456-5238-6145_6145	ELNEALELKDAQAGKEPGGSR	R	A	0.997	68.7	25	68.7		2 211,11	3	-0.0018	-0.82	343	363
p53 / phosphatase	Mudpit_16-2505_Silvestre_p53_phosphatase_hilic_ORBI2456	p53 human	P53	p53 human	1	0.0209	43 665,4	23	40	788	16-2505_Silvestre_p53_phosphatase_hilic_ORBI2456-5039-5936_5936	ELNEALELKDAQAGKEPGGSR	R	A	0.997	69.3	25	69.3		2 211,11	3	-0.0009	-0.41	343	363
p53 / phosphatase	Mudpit_16-2505_Silvestre_p53_phosphatase_hilic_ORBI2456	p53 human	P53	p53 human	1	0.0209	43 665,4	23	40	788	16-2505_Silvestre_p53_phosphatase_hilic_ORBI2456-6442-7409_7409	ELNEALELKDAQAGKEPGGSR	R	A	0.997	69.7	25	69.7		2 211,11	3	-0.0022	-0.99	343	363
p53 / phosphatase	Mudpit_16-2505_Silvestre_p53_phosphatase_hilic_ORBI2456	p53 human	P53	p53 human	1	0.0209	43 665,4	23	40	788	16-2505_Silvestre_p53_phosphatase_hilic_ORBI2456-7711-8745_8745	ELNEALELKDAQAGKEPGGSR	R	A	0.997	69.9	25	69.9		2 211,11	3	-0.0025	-1.2	343	363
p53 / phosphatase	Mudpit_16-2505_Silvestre_p53_phosphatase_hilic_ORBI2456	p53 human	P53	p53 human	1	0.0209	43 665,4	23	40	788	16-2505_Silvestre_p53_phosphatase_hilic_ORBI2456-6041-6988_6988	ELNEALELKDAQAGKEPGGSR	R	A	0.997	70.2	25	70.2		2 211,11	3	-0.0013	-0.57	343	363
p53 / phosphatase	Mudpit_16-2505_Silvestre_p53_phosphatase_hilic_ORBI2456	p53 human	P53	p53 human	1	0.0209	43 665,4	23	40	788	16-2505_Silvestre_p53_phosphatase_hilic_ORBI2456-5641-6568_6568	ELNEALELKDAQAGKEPGGSR	R	A	0.997	70.7	25	70.7		2 211,11	3	-0.002	-0.9	343	363
p53 / phosphatase	Mudpit_16-2505_Silvestre_p53_phosphatase_hilic_ORBI2456	p53 human	P53	p53 human	1	0.0209	43 665,4	23	40	788	16-2505_Silvestre_p53_phosphatase_hilic_ORBI2456-5237-6144_6144	ELNEALELKDAQAGKEPGGSR	R	A	0.997	70.8	25	70.8		2 211,11	3	-0.0018	-0.82	343	363
p53 / phosphatase	Mudpit_16-2505_Silvestre_p53_phosphatase_hilic_ORBI2456	p53 human	P53	p53 human	1	0.0209	43 665,4	23	40	788	16-2505_Silvestre_p53_phosphatase_hilic_ORBI2456-5439-6356_6356	ELNEALELKDAQAGKEPGGSR	R	A	0.997	72.4	25	72.4		2 211,11	3	-0.0024	-1.1	343	363
p53 / phosphatase	Mudpit_16-2505_Silvestre_p53_phosphatase_hilic_ORBI2456	p53 human	P53	p53 human	1	0.0209	43 665,4	23	40	788	16-2505_Silvestre_p53_phosphatase_hilic_ORBI2456-5037-5934_5934	ELNEALELKDAQAGKEPGGSR	R	A	0.997	73	25	73		2 211,11	3	-0.0009	-0.41	343	363
p53 / phosphatase	Mudpit_16-2505_Silvestre_p53_phosphatase_hilic_ORBI2456	p53 human	P53	p53 human	1	0.0209	43 665,4	23	40	788	16-2505_Silvestre_p53_phosphatase_hilic_ORBI2456-5639-6566_6566	ELNEALELKDAQAGKEPGGSR	R	A	0.997	74.8	25	74.8		2 211,11	3	-0.002	-0.9	343	363
p53 / phosphatase	Mudpit_16-2505_Silvestre_p53_phosphatase_hilic_ORBI2456	p53 human	P53	p53 human	1	0.0209	43 665,4	23	40	788	16-2505_Silvestre_p53_phosphatase_hilic_ORBI2456-6641-7618_7618	ELNEALELKDAQAGKEPGGSR	R	A	0.997	76.1	25	76.1		2 211,11	3	-0.002	-0.9	343	363
p53 / phosphatase	Mudpit_16-2505_Silvestre_p53_phosphatase_hilic_ORBI2456	p53 human	P53	p53 human	1	0.0209	43 665,4	23	40	788	16-2505_Silvestre_p53_phosphatase_hilic_ORBI2456-4933-5824_5824	ELNEALELKDAQAGKEPGGSR	R	A	0.997	81.2	25	81.2		2 211,12	2	0.0026	1.2	343	363
p53 / phosphatase	Mudpit_16-2505_Silvestre_p53_phosphatase_hilic_ORBI2456	p53 human	P53	p53 human	1	0.0209	43 665,4	23	40	788	16-2505_Silvestre_p53_phosphatase_hilic_ORBI2456-5117-6018_6018	ELNEALELKDAQAGKEPGGSR	R	A	0.997	84.8	25	84.8		2 211,11	2	-0.0025	-1.1	343	363
p53 / phosphatase	Mudpit_16-2505_Silvestre_p53_phosphatase_hilic_ORBI2456	p53 human	P53	p53 human	1	0.0209	43 665,4	23	40	788	16-2505_Silvestre_p53_phosphatase_hilic_ORBI2456-5373-6286_6286	ELNEALELKDAQAGKEPGGSR	R	A	0.997	85.1	25	85.1		2 211,11	2	-0.0057	-2.6	343	363
p53 / phosphatase	Mudpit_16-2505_Silvestre_p53_phosphatase_hilic_ORBI2456	p53 human	P53	p53 human	1	0.0209	43 665,4	23	40	788	16-2505_Silvestre_p53_phosphatase_hilic_ORBI2456-4942-5834_5834	ELNEALELKDAQAGKEPGGSR	R	A	0.997	85.5	25	85.5		2 211,11	2	-0.0011	-0.48	343	363
p53 / phosphatase	Mudpit_16-2505_Silvestre_p53_phosphatase_hilic_ORBI2456	p53 human	P53	p53 human	1	0.0209	43 665,4	23	40	788	16-2505_Silvestre_p53_phosphatase_hilic_ORBI2456-4961-5854_5854	ELNEALELKDAQAGKEPGGSR	R	A	0.997	87.7	25	87.7		2 211,11	2	-0.0018	-0.81	343	363
p53 / phosphatase	Mudpit_16-2505_Silvestre_p53_phosphatase_hilic_ORBI2456	p53 human	P53	p53 human	1	0.0209	43 665,4	23	40	788	16-2505_Silvestre_p53_phosphatase_hilic_ORBI2456-5248-6155_6155	ELNEALELKDAQAGKEPGGSR	R	A	0.997	92.6	25	92.6		2 211,11	2	-0.0018	-0.81	343	363
p53 / phosphatase	Mudpit_16-2505_Silvestre_p53_phosphatase_hilic_ORBI2456	p53 human	P53	p53 human	1	0.0209	43 665,4	23	40	788	16-2505_Silvestre_p53_phosphatase_hilic_ORBI2456-5116-6017_6017	ELNEALELKDAQAGKEPGGSR	R	A	0.997	100	25	100		2 211,11	2	-0.0025	-1.1	343	363
p53 / phosphatase	Mudpit_16-2505_Silvestre_p53_phosphatase_hilic_ORBI2456	p53 human	P53	p53 human	1	0.0209	43 665,4	23	40	788	16-2505_Silvestre_p53_phosphatase_hilic_ORBI2456-4948-5840_5840	ELNEALELKDAQAGKEPGGSR	R	A	0.997	111	25	111		2 211,11	2	-0.0011	-0.48	343	363
p53 / phosphatase	Mudpit_16-2505_Silvestre_p53_phosphatase_hilic_ORBI2456	p53 human	P53	p53 human	1	0.0209	43 665,4	23	40	788	16-2505_Silvestre_p53_phosphatase_hilic_ORBI2456-17220-18729_18729	FEMFRELNEALELK	R	D	0.952	34.4	25	34.4		1 767,89	3	-0.0012	-0.68	338	351
p53 / phosphatase	Mudpit_16-2505_Silvestre_p53_phosphatase_hilic_ORBI2456	p53 human	P53	p53 human	1	0.0209	43 665,4	23	40	788	16-2505_Silvestre_p53_phosphatase_imac_ORBI2454-9995-11290_11290	FEMFRELNEALELK	R	D	0.953	34.4	25	34.4	Oxidation (+16)	1 783,88	3	-0.0015	-0.84	338	351
p53 / phosphatase	Mudpit_16-2505_Silvestre_p53_phosphatase_hilic_ORBI2456	p53 human	P53	p53 human	1	0.0209	43 665,4	23	40	788	16-2505_Silvestre_p53_phosphatase_hilic_ORBI2456-16871-18363_18363	FEMFRELNEALELK	R	D	0.959	35.3	25	35.3		1 767,89	3	-0.00011	-0.064	338	351
p53 / phosphatase	Mudpit_16-2505_Silvestre_p53_phosphatase_hilic_ORBI2456	p53 human	P53	p53 human	1	0.0209	43 665,4	23	40	788	16-2505_Silvestre_p53_phosphatase_imac_ORBI2454-12935-14377_14377	FEMFRELNEALELK	R	D	0.989	44	25	44		1 767,89	2	-0.0011	-0.61	338	351
p53 / phosphatase	Mudpit_16-2505_Silvestre_p53_phosphatase_hilic_ORBI2456	p53 human	P53	p53 human	1	0.0209	43 665,4	23	40	788	16-2505_Silvestre_p53_phosphatase_imac_ORBI2454-12936-14378_14378	FEMFRELNEALELK	R	D	0.993	47.1	25	47.1		1 767,89	2	-0.0011	-0.61	338	351
p53 / phosphatase	Mudpit_16-2505_Silvestre_p53_phosphatase_hilic_ORBI2456	p53 human	P53	p53 human	1	0.0209	43 665,4	23	40	788	16-2505_Silvestre_p53_phosphatase_hilic_ORBI2456-16977-18474_18474	FEMFRELNEALELK	R	D	0.994	48.7	25	48.7		1 767,89	2	-0.0013	-0.75	338	351
p53 / phosphatase	Mudpit_16-2505_Silvestre_p53_phosphatase_hilic_ORBI2456	p53 human	P53	p53 human	1	0.0209	43 665,4	23	40	788	16-2505_Silvestre_p53_phosphatase_hilic_ORBI2456-16717-18201_18201	FEMFRELNEALELK	R	D	0.996	52	25	52		1 767,89	2	-0.0016	-0.88	338	351
p53 / phosphatase	Mudpit_16-2505_Silvestre_p53_phosphatase_hilic_ORBI2456	p53 human	P53	p53 human	1	0.0209	43 665,4	23	40	788	16-2505_Silvestre_p53_phosphatase_hilic_ORBI2456-16356-17822_17822	FEMFRELNEALELK	R	D	0.997	56.3	25	56.3		1 767,88	2	-0.0019	-1.1	338	351
p53 / phosphatase	Mudpit_16-2505_Silvestre_p53_phosphatase_hilic_ORBI2456	p53 human	P53	p53 human	1	0.0209	43 665,4	23	40	788	16-2505_Silvestre_p53_phosphatase_hilic_ORBI2456-16526-18001_18001	FEMFRELNEALELK	R	D	0.997	57	25	57		1 767,88	2	-0.0018	-1	338	351
p53 / phosphatase	Mudpit_16-2505_Silvestre_p53_phosphatase_hilic_ORBI2456	p53 human	P53	p53 human	1	0.0209	43 665,4	23	40	788	16-2505_Silvestre_p53_phosphatase_hilic_ORBI2456-16531-18006_18006	FEMFRELNEALELK	R	D	0.997	58.4	25	58.4		1 767,88	2	-0.0018	-1	338	351
p53 / phosphatase	Mudpit_16-2505_Silvestre_p53_phosphatase_hilic_ORBI2456	p53 human	P53	p53 human	1	0.0209	43 665,4	23	40	788	16-2505_Silvestre_p53_phosphatase_hilic_ORBI2456-16349-17815_17815	FEMFRELNEALELK	R	D	0.997	58.9	25	58.9		1 767,88	2	-0.0019	-1.1	338	351
p53 / phosphatase	Mudpit_16-2505_Silvestre_p53_phosphatase_hilic_ORBI2456	p53 human	P53	p53 human	1	0.0209	43 665,4	23	40	788	16-2505_Silvestre_p53_phosphatase_hilic_ORBI2456-16511-17985_17985	FEMFRELNEALELK	R	D	0.997	60.4	25	60.4		1 767,89	2	-0.0014	-0.82	338	351
p53 / phosphatase	Mudpit_16-2505_Silvestre_p53_phosphatase_hilic_ORBI2456	p53 human	P53	p53 human	1	0.0209	43 665,4	23	40	788	16-2505_Silvestre_p53_phosphatase_hilic_ORBI2456-16883-18375_18375	FEMFRELNEALELK	R	D	0.997	63.7	25	63.7		1 767,89	2	-0.00095	-0.54	338	351
p53 / phosphatase	Mudpit_16-2505_Silvestre_p53_phosphatase_hilic_ORBI2456	p53 human	P53	p53 human	1	0.0209	43 665,4	23	40	788	16-2505_Silvestre_p53_phosphatase_hilic_ORBI2456-16343-17808_17808	FEMFRELNEALELK	R	D	0.997	63.9	25	63.9		1 767,88	2	-0.0028	-1.6	338	351
p53 / phosphatase	Mudpit_16-2505_Silvestre_p53_phosphatase_hilic_ORBI2456	p53 human	P53	p53 human	1	0.0209	43 665,4	23	40	788	16-2505_Silvestre_p53_phosphatase_hilic_ORBI2456-16699-18182_18182	FEMFRELNEALELK	R	D	0.997	66.5	25	66.5		1 767,89	2	-0.00071	-0.4	338	351
p53 / phosphatase	Mudpit_16-2505_Silvestre_p53_phosphatase_hilic_ORBI2456	p53 human	P53	p53 human	1	0.0209	43 665,4	23	40	788	16-2505_Silvestre_p53_phosphatase_hilic_ORBI2456-16708-18192_18192	FEMFRELNEALELK	R	D	0.997	67.7	25	67.7		1 767,89	2	-0.0016	-0.88	338	351
p53 / phosphatase	Mudpit_16-2505_Silvestre_p53_phosphatase_hilic_ORBI2456	p53 human	P53	p53 human	1	0.0209	43 665,4	23	40	788	16-2505_Silvestre_p53_phosphatase_hilic_ORBI2456-10583-11760_11760	HSVVVPYEPPEVGSDCTTIHYNYMCNSSCMGGMNR	R	R	0.977	38.5	25	1.52	Carbamidomethyl (+57), Carbamidomethyl (+57), Carbamidomethyl (+57), Oxidation (+16)	4 063,67	3	-0.003	-0.73	214	248
p53 / phosphatase	Mudpit_16-2505_Silvestre_p53_phosphatase_hilic_ORBI2456	p53 human	P53	p53 human	1	0.0209	43 665,4	23	40	788	16-2505_Silvestre_p53_phosphatase_hilic_ORBI2456-11288-12501_12501	HSVVVPYEPPEVGSDCTTIHYNYMCNSSCMGGMNR	R	R	0.978	38.9	25	38.9	Carbamidomethyl (+57), Carbamidomethyl (+57), Carbamidomethyl (+57)	4 047,67	3	-0.0056	-1.4	214	248
p53 / phosphatase	Mudpit_16-2505_Silvestre_p53_phosphatase_hilic_ORBI2456	p53 human	P53	p53 human	1	0.0209	43 665,4	23	40	788	16-2505_Silvestre_p53_phosphatase_hilic_ORBI2456-11913-13157_13157	HSVVVPYEPPEVGSDCTTIHYNYMCNSSCMGGMNR	R	R	0.99	44	25	44	Carbamidomethyl (+57), Carbamidomethyl (+57), Carbamidomethyl (+57)	4 047,68	3	-0.0016	-0.39	214	248
p53 / phosphatase	Mudpit_16-2505_Silvestre_p53_phosphatase_hilic_ORBI2456	p53 human	P53	p53 human	1	0.0209	43 665,4	23	40	788	16-2505_Silvestre_p53_phosphatase_hilic_ORBI2456-11691-12924_12924	HSVVVPYEPPEVGSDCTTIHYNYMCNSSCMGGMNR	R	R	0.993	47.1	25	47.1	Carbamidomethyl (+57), Carbamidomethyl (+57), Carbamidomethyl (+57)	4 047,67	3	-0.0056	-1.4	214	248
p53 / phosphatase	Mudpit_16-2505_Silvestre_p53_phosphatase_hilic_ORBI2456	p53 human	P53	p53 human	1	0.0209	43 665,4	23	40	788	16-2505_Silvestre_p53_phosphatase_hilic_ORBI2456-11307-12521_12521	HSVVVPYEPPEVGSDCTTIHYNYMCNSSCMGGMNR	R	R	0.995	48.9	25	48.9	Carbamidomethyl (+57), Carbamidomethyl (+57), Carbamidomethyl (+57)	4 047,67	3	-0.0038	-0.94	214	248
p53 / phosphatase	Mudpit_16-2505_Silvestre_p53_phosphatase_hilic_ORBI2456	p53 human	P53	p53 human	1	0.0209	43 665,4	23	40	788	16-2505_Silvestre_p53_phosphatase_hilic_ORBI2456-11488-12711_12711	HSVVVPYEPPEVGSDCTTIHYNYMCNSSCMGGMNR	R	R	0.996	50.7	25	50.7	Carbamidomethyl (+57), Carbamidomethyl (+57), Carbamidomethyl (+57)	4 047,68	3	-0.0012	-0.3	214	248
p53 / phosphatase	Mudpit_16-2505_Silvestre_p53_phosphatase_hilic_ORBI2456	p53 human	P53	p53 human	1	0.0209	43 665,4	23	40	788	16-2505_Silvestre_p53_phosphatase_hilic_ORBI2456-12242-13502_13502	HSVVVPYEPPEVGSDCTTIHYNYMCNSSCMGGMNR	R	R	0.997	53.5	25	53.5	Carbamidomethyl (+57), Carbamidomethyl (+57), Carbamidomethyl (+57)	4 047,66	3	-0.019	-4.6	214	248
p53 / phosphatase	Mudpit_16-2505_Silvestre_p53_phosphatase_hilic_ORBI2456	p53 human	P53	p53 human	1	0.0209	43 665,4	23	40	788	16-2505_Silvestre_p53_phosphatase_hilic_ORBI2456-10798-11986_11986	HSVVVPYEPPEVGSDCTTIHYNYMCNSSCMGGMNR	R	R	0.997	54.8	25	0.16	Carbamidomethyl (+57), Carbamidomethyl (+57), Carbamidomethyl (+57), Oxidation (+16)	4 063,67	3	-0.0055	-1.4	214	248
p53 / phosphatase	Mudpit_16-2505_Silvestre_p53_phosphatase_hilic_ORBI2456	p53 human	P53	p53 human	1	0.0209	43 665,4	23	40	788	16-2505_Silvestre_p53_phosphatase_hilic_ORBI2456-11118-12322_12322	HSVVVPYEPPEVGSDCTTIHYNYMCNSSCMGGMNR	R	R	0.997	62.5	25	62.5	Carbamidomethyl (+57), Carbamidomethyl (+57), Carbamidomethyl (+57)	4 047,67	3	-0.0082	-2	214	248
p53 / phosphatase	Mudpit_16-2505_Silvestre_p53_phosphatase_hilic_ORBI2456	p53 human	P53	p53 human	1	0.0209	43 665,4	23	40	788	16-2505_Silvestre_p53_phosphatase_hilic_ORBI2456-11348-12564_12564	HSVVVPYEPPEVGSDCTTIHYNYMCNSSCMGGMNR	R	R	0.997	73.4	25	73.4	Carbamidomethyl (+57), Carbamidomethyl (+57), Carbamidomethyl (+57)	4 047,67	3	-0.0056	-1.4	214	248
p53 / phosphatase	Mudpit_16-2505_Silvestre_p53_phosphatase_hilic_ORBI2456	p53 human	P53	p53 human	1	0.0209	43 665,4	23	40	788	16-2505_Silvestre_p53_phosphatase_hilic_ORBI2456-11599-12827_12827	HSVVVPYEPPEVGSDCTTIHYNYMCNSSCMGGMNR	R	R	0.997	77.8	25	77.8	Carbamidomethyl (+57), Carbamidomethyl (+57), Carbamidomethyl (+57)	4 047,67	3	-0.0031	-0.76	214	248
p53 / phosphatase	Mudpit_16-2505_Silvestre_p53_phosphatase_hilic_ORBI2456	p53 human	P53	p53 human	1	0.0209	43 665,4	23	40	788	16-2505_Silvestre_p53_phosphatase_hilic_ORBI2456-11155-12361_12361	HSVVVPYEPPEVGSDCTTIHYNYMCNSSCMGGMNR	R	R	0.997	85.3	25	85.3	Carbamidomethyl (+57), Carbamidomethyl (+57), Carbamidomethyl (+57)	4 047,66	3	-0.016	-3.8	214	248
p53 / phosphatase	Mudpit_16-2505_Silvestre_p53_phosphatase_hilic_ORBI2456	p53 human	P53	p53 human	1	0.0209	43 665,4	23	40	788	16-2505_Silvestre_p53_phosphatase_imac_ORBI2454-7776-8960_8960	KKPLDGEYFTLQIR	K	G	0.952	34.3	25	34.3		1 706,94	3	0.00019	0.11	320	333
p53 / phosphatase	Mudpit_16-2505_Silvestre_p53_phosphatase_hilic_ORBI2456	p53 human	P53	p53 human	1	0.0209	43 665,4	23	40	788	16-2505_Silvestre_p53_phosphatase_hilic_ORBI2456-9587-10715_10715	KKPLDGEYFTLQIR	K	G	0.952	34.3	25	34.3		1 706,94	3	0.00037	0.22	320	333
p53 / phosphatase	Mudpit_16-2505_Silvestre_p53_phosphatase_hilic_ORBI2456	p53 human	P53	p53 human	1	0.0209	43 665,4	23	40	788	16-2505_Silvestre_p53_phosphatase_hilic_ORBI2456-19537-21162_21162	KKPLDGEYFTLQIR	K	G	0.957	35	25	35		1 706,93	3	-0.0018	-1.1	320	333
p53 / phosphatase	Mudpit_16-2505_Silvestre_p53_phosphatase_hilic_ORBI2456	p53 human	P53	p53 human	1	0.0209	43 665,4	23	40	788	16-2505_Silvestre_p53_phosphatase_hilic_ORBI2456-11172-12379_12379	KKPLDGEYFTLQIR	K	G	0.958	35.1	25	35.1		1 706,93	3	-0.0016	-0.96	320	333
p53 / phosphatase	Mudpit_16-2505_Silvestre_p53_phosphatase_hilic_ORBI2456	p53 human	P53	p53 human	1	0.0209	43 665,4	23	40	788	16-2505_Silvestre_p53_phosphatase_imac_ORBI2454-7455-8623_8623	KKPLDGEYFTLQIR	K	G	0.96	35.3	25	35.3		1 706,94	3	0.0011	0.65	320	333
p53 / phosphatase	Mudpit_16-2505_Silvestre_p53_phosphatase_hilic_ORBI2456	p53 human	P53	p53 human	1	0.0209	43 665,4	23	40	788	16-2505_Silvestre_p53_phosphatase_hilic_ORBI2456-12298-13561_13561	KKPLDGEYFTLQIR	K	G	0.962	35.6	25	35.6		1 706,93	3	-0.0013	-0.75	320	333
p53 / phosphatase	Mudpit_16-2505_Silvestre_p53_phosphatase_hilic_ORBI2456	p53 human	P53	p53 human	1	0.0209	43 665,4	23	40	788	16-2505_Silvestre_p53_phosphatase_hilic_ORBI2456-10166-11323_11323	KKPLDGEYFTLQIR	K	G	0.962	35.7	25	35.7		1 706,94	3	-0.00055	-0.32	320	333
p53 / phosphatase	Mudpit_16-2505_Silvestre_p53_phosphatase_hilic_ORBI2456	p53 human	P53	p53 human	1	0.0209	43 665,4	23	40	788	16-2505_Silvestre_p53_phosphatase_imac_ORBI2454-8097-9297_9297	KKPLDGEYFTLQIR	K	G	0.963	35.7	25	35.7		1 706,93	3	-0.00091	-0.53	320	333
p53 / phosphatase	Mudpit_16-2505_Silvestre_p53_phosphatase_hilic_ORBI2456	p53 human	P53	p53 human	1	0.0209	43 665,4	23	40	788	16-2505_Silvestre_p53_phosphatase_imac_ORBI2454-7635-8812_8812	KKPLDGEYFTLQIR	K	G	0.963	35.7	25	35.7		1 706,94	3	0.00037	0.22	320	333
p53 / phosphatase	Mudpit_16-2505_Silvestre_p53_phosphatase_hilic_ORBI2456	p53 human	P53	p53 human	1	0.0209	43 665,4	23	40	788	16-2505_Silvestre_p53_phosphatase_hilic_ORBI2456-19416-21035_21035	KKPLDGEYFTLQIR	K	G	0.964	35.9	25	35.9		1 706,93	3	-0.0015	-0.86	320	333
p53 / phosphatase	Mudpit_16-2505_Silvestre_p53_phosphatase_hilic_ORBI2456	p53 human	P53	p53 human	1	0.0209	43 665,4	23	40	788	16-2505_Silvestre_p53_phosphatase_hilic_ORBI2456-16904-18397_18397	KKPLDGEYFTLQIR	K	G	0.964	35.9	25	35.9		1 706,94	3	-0.00073	-0.43	320	333
p53 / phosphatase	Mudpit_16-2505_Silvestre_p53_phosphatase_hilic_ORBI2456	p53 human	P53	p53 human	1	0.0209	43 665,4	23	40	788	16-2505_Silvestre_p53_phosphatase_hilic_ORBI2456-19824-21463_21463	KKPLDGEYFTLQIR	K	G	0.965	36	25	36		1 706,93	3	-0.0011	-0.64	320	333
p53 / phosphatase	Mudpit_16-2505_Silvestre_p53_phosphatase_hilic_ORBI2456	p53 human	P53	p53 human	1	0.0209	43 665,4	23	40	788	16-2505_Silvestre_p53_phosphatase_hilic_ORBI2456-10187-11345_11345	KKPLDGEYFTLQIR	K	G	0.967	36.4	25	36.4		1 706,93	3	-0.0013	-0.75	320	333
p53 / phosphatase	Mudpit_16-2505_Silvestre_p53_phosphatase_hilic_ORBI2456	p53 human	P53	p53 human	1	0.0209	43 665,4	23	40	788	16-2505_Silvestre_p53_phosphatase_hilic_ORBI2456-11750-12986_12986	KKPLDGEYFTLQIR	K	G	0.967	36.5	25	36.5		1 706,94	3	-0.00036	-0.21	320	333
p53 / phosphatase	Mudpit_16-2505_Silvestre_p53_phosphatase_hilic_ORBI2456	p53 human	P53	p53 human	1	0.0209	43 665,4	23	40	788	16-2505_Silvestre_p53_phosphatase_hilic_ORBI2456-10566-11743_11743	KKPLDGEYFTLQIR	K	G	0.969	36.7	25	36.7		1 706,93	3	-0.00091	-0.53	320	333
p53 / phosphatase	Mudpit_16-2505_Silvestre_p53_phosphatase_hilic_ORBI2456	p53 human	P53	p53 human	1	0.0209	43 665,4	23	40	788	16-2505_Silvestre_p53_phosphatase_hilic_ORBI2456-19031-20631_20631	KKPLDGEYFTLQIR	K	G	0.97	37	25	37		1 706,93	3	-0.0024	-1.4	320	333
p53 / phosphatase	Mudpit_16-2505_Silvestre_p53_phosphatase_hilic_ORBI2456	p53 human	P53	p53 human	1	0.0209	43 665,4	23	40	788	16-2505_Silvestre_p53_phosphatase_imac_ORBI2454-8258-9466_9466	KKPLDGEYFTLQIR	K	G	0.97	37	25	37		1 706,93	3	-0.00091	-0.53	320	333
p53 / phosphatase	Mudpit_16-2505_Silvestre_p53_phosphatase_hilic_ORBI2456	p53 human	P53	p53 human	1	0.0209	43 665,4	23	40	788	16-2505_Silvestre_p53_phosphatase_hilic_ORBI2456-9606-10735_10735	KKPLDGEYFTLQIR	K	G	0.971	37.2	25	37.2		1 706,94	3	0.00092	0.54	320	333
p53 / phosphatase	Mudpit_16-2505_Silvestre_p53_phosphatase_hilic_ORBI2456	p53 human	P53	p53 human	1	0.0209	43 665,4	23	40	788	16-2505_Silvestre_p53_phosphatase_hilic_ORBI2456-9968-11115_11115	KKPLDGEYFTLQIR	K	G	0.971	37.3	25	37.3		1 706,94	3	-0.00055	-0.32	320	333
p53 / phosphatase	Mudpit_16-2505_Silvestre_p53_phosphatase_hilic_ORBI2456	p53 human	P53	p53 human	1	0.0209	43 665,4	23	40	788	16-2505_Silvestre_p53_phosphatase_imac_ORBI2454-7335-8497_8497	KKPLDGEYFTLQIR	K	G	0.972	37.3	25	37.3		1 706,94	3	0.0018	1.1	320	333
p53 / phosphatase	Mudpit_16-2505_Silvestre_p53_phosphatase_hilic_ORBI2456	p53 human	P53	p53 human	1	0.0209	43 665,4	23	40	788	16-2505_Silvestre_p53_phosphatase_imac_ORBI2454-7165-8318_8318	KKPLDGEYFTLQIR	K	G	0.972	37.4	25	37.4		1 706,94	3	-0.00073	-0.43	320	333
p53 / phosphatase	Mudpit_16-2505_Silvestre_p53_phosphatase_hilic_ORBI2456	p53 human	P53	p53 human	1	0.0209	43 665,4	23	40	788	16-2505_Silvestre_p53_phosphatase_imac_ORBI2454-7975-9169_9169	KKPLDGEYFTLQIR	K	G	0.973	37.6	25	37.6		1 706,93	3	-0.0018	-1.1	320	333
p53 / phosphatase	Mudpit_16-2505_Silvestre_p53_phosphatase_hilic_ORBI2456	p53 human	P53	p53 human	1	0.0209	43 665,4	23	40	788	16-2505_Silvestre_p53_phosphatase_hilic_ORBI2456-10971-12168_12168	KKPLDGEYFTLQIR	K	G	0.973	37.6	25	37.6		1 706,93	3	-0.0011	-0.64	320	333
p53 / phosphatase	Mudpit_16-2505_Silvestre_p53_phosphatase_hilic_ORBI2456	p53 human	P53	p53 human	1	0.0209	43 665,4	23	40	788	16-2505_Silvestre_p53_phosphatase_imac_ORBI2454-8819-10055_10055	KKPLDGEYFTLQIR	K	G	0.973	37.6	25	37.6		1 706,93	3	-0.0011	-0.64	320	333
p53 / phosphatase	Mudpit_16-2505_Silvestre_p53_phosphatase_hilic_ORBI2456	p53 human	P53	p53 human	1	0.0209	43 665,4	23	40	788	16-2505_Silvestre_p53_phosphatase_imac_ORBI2454-8007-9202_9202	KKPLDGEYFTLQIR	K	G	0.973	38.6	25	38.6		1 706,94	2	-0.00059	-0.35	320	333
p53 / phosphatase	Mudpit_16-2505_Silvestre_p53_phosphatase_hilic_ORBI2456	p53 human	P53	p53 human	1	0.0209	43 665,4	23	40	788	16-2505_Silvestre_p53_phosphatase_imac_ORBI2454-7196-8351_8351	KKPLDGEYFTLQIR	K	G	0.974	38.7	25	38.7		1 706,94	2	0.00051	0.3	320	333
p53 / phosphatase	Mudpit_16-2505_Silvestre_p53_phosphatase_hilic_ORBI2456	p53 human	P53	p53 human	1	0.0209	43 665,4	23	40	788	16-2505_Silvestre_p53_phosphatase_imac_ORBI2454-8098-9298_9298	KKPLDGEYFTLQIR	K	G	0.974	37.9	25	37.9		1 706,93	3	-0.00091	-0.53	320	333
p53 / phosphatase	Mudpit_16-2505_Silvestre_p53_phosphatase_hilic_ORBI2456	p53 human	P53	p53 human	1	0.0209	43 665,4	23	40	788	16-2505_Silvestre_p53_phosphatase_imac_ORBI2454-7937-9129_9129	KKPLDGEYFTLQIR	K	G	0.974	37.9	25	37.9		1 706,93	3	-0.0013	-0.75	320	333
p53 / phosphatase	Mudpit_16-2505_Silvestre_p53_phosphatase_hilic_ORBI2456	p53 human	P53	p53 human	1	0.0209	43 665,4	23	40	788	16-2505_Silvestre_p53_phosphatase_hilic_ORBI2456-11042-12242_12242	KKPLDGEYFTLQIR	K	G	0.975	39.1	25	39.1		1 706,93	2	-0.0013	-0.78	320	333
p53 / phosphatase	Mudpit_16-2505_Silvestre_p53_phosphatase_hilic_ORBI2456	p53 human	P53	p53 human	1	0.0209	43 665,4	23	40	788	16-2505_Silvestre_p53_phosphatase_hilic_ORBI2456-16641-18121_18121	KKPLDGEYFTLQIR	K	G	0.977	38.5	25	38.5		1 706,94	3	0.00019	0.11	320	333
p53 / phosphatase	Mudpit_16-2505_Silvestre_p53_phosphatase_hilic_ORBI2456	p53 human	P53	p53 human	1	0.0209	43 665,4	23	40	788	16-2505_Silvestre_p53_phosphatase_hilic_ORBI2456-16060-17511_17511	KKPLDGEYFTLQIR	K	G	0.977	38.5	25	38.5		1 706,93	3	-0.0011	-0.64	320	333
p53 / phosphatase	Mudpit_16-2505_Silvestre_p53_phosphatase_hilic_ORBI2456	p53 human	P53	p53 human	1	0.0209	43 665,4	23	40	788	16-2505_Silvestre_p53_phosphatase_hilic_ORBI2456-10207-11366_11366	KKPLDGEYFTLQIR	K	G	0.977	38.6	25	38.6		1 706,94	3	-0.00055	-0.32	320	333
p53 / phosphatase	Mudpit_16-2505_Silvestre_p53_phosphatase_hilic_ORBI2456	p53 human	P53	p53 human	1	0.0209	43 665,4	23	40	788	16-2505_Silvestre_p53_phosphatase_hilic_ORBI2456-10567-11744_11744	KKPLDGEYFTLQIR	K	G	0.978	38.9	25	38.9		1 706,93	3	-0.00091	-0.53	320	333
p53 / phosphatase	Mudpit_16-2505_Silvestre_p53_phosphatase_hilic_ORBI2456	p53 human	P53	p53 human	1	0.0209	43 665,4	23	40	788	16-2505_Silvestre_p53_phosphatase_hilic_ORBI2456-10369-11536_11536	KKPLDGEYFTLQIR	K	G	0.98	39.5	25	39.5		1 706,93	3	-0.00091	-0.53	320	333
p53 / phosphatase	Mudpit_16-2505_Silvestre_p53_phosphatase_hilic_ORBI2456	p53 human	P53	p53 human	1	0.0209	43 665,4	23	40	788	16-2505_Silvestre_p53_phosphatase_hilic_ORBI2456-10994-12192_12192	KKPLDGEYFTLQIR	K	G	0.98	39.6	25	39.6		1 706,94	3	-0.00055	-0.32	320	333
p53 / phosphatase	Mudpit_16-2505_Silvestre_p53_phosphatase_hilic_ORBI2456	p53 human	P53	p53 human	1	0.0209	43 665,4	23	40	788	16-2505_Silvestre_p53_phosphatase_hilic_ORBI2456-9193-10301_10301	KKPLDGEYFTLQIR	K	G	0.98	39.6	25	39.6		1 706,93	3	-0.0016	-0.96	320	333
p53 / phosphatase	Mudpit_16-2505_Silvestre_p53_phosphatase_hilic_ORBI2456	p53 human	P53	p53 human	1	0.0209	43 665,4	23	40	788	16-2505_Silvestre_p53_phosphatase_imac_ORBI2454-7495-8665_8665	KKPLDGEYFTLQIR	K	G	0.98	39.6	25	39.6		1 706,94	3	0.0011	0.65	320	333
p53 / phosphatase	Mudpit_16-2505_Silvestre_p53_phosphatase_hilic_ORBI2456	p53 human	P53	p53 human	1	0.0209	43 665,4	23	40	788	16-2505_Silvestre_p53_phosphatase_imac_ORBI2454-7475-8644_8644	KKPLDGEYFTLQIR	K	G	0.981	39.7	25	39.7		1 706,94	3	0.0013	0.75	320	333
p53 / phosphatase	Mudpit_16-2505_Silvestre_p53_phosphatase_hilic_ORBI2456	p53 human	P53	p53 human	1	0.0209	43 665,4	23	40	788	16-2505_Silvestre_p53_phosphatase_hilic_ORBI2456-9426-10546_10546	KKPLDGEYFTLQIR	K	G	0.981	40	25	40		1 706,94	3	0.00037	0.22	320	333
p53 / phosphatase	Mudpit_16-2505_Silvestre_p53_phosphatase_hilic_ORBI2456	p53 human	P53	p53 human	1	0.0209	43 665,4	23	40	788	16-2505_Silvestre_p53_phosphatase_hilic_ORBI2456-11951-13197_13197	KKPLDGEYFTLQIR	K	G	0.982	40.1	25	40.1		1 706,93	3	-0.0011	-0.64	320	333
p53 / phosphatase	Mudpit_16-2505_Silvestre_p53_phosphatase_hilic_ORBI2456	p53 human	P53	p53 human	1	0.0209	43 665,4	23	40	788	16-2505_Silvestre_p53_phosphatase_hilic_ORBI2456-10568-11745_11745	KKPLDGEYFTLQIR	K	G	0.982	40.2	25	40.2		1 706,93	3	-0.00091	-0.53	320	333
p53 / phosphatase	Mudpit_16-2505_Silvestre_p53_phosphatase_hilic_ORBI2456	p53 human	P53	p53 human	1	0.0209	43 665,4	23	40	788	16-2505_Silvestre_p53_phosphatase_imac_ORBI2454-8418-9634_9634	KKPLDGEYFTLQIR	K	G	0.982	40.3	25	40.3		1 706,93	3	-0.00091	-0.53	320	333
p53 / phosphatase	Mudpit_16-2505_Silvestre_p53_phosphatase_hilic_ORBI2456	p53 human	P53	p53 human	1	0.0209	43 665,4	23	40	788	16-2505_Silvestre_p53_phosphatase_hilic_ORBI2456-12356-13622_13622	KKPLDGEYFTLQIR	K	G	0.983	40.5	25	40.5		1 706,93	3	-0.0013	-0.75	320	333
p53 / phosphatase	Mudpit_16-2505_Silvestre_p53_phosphatase_hilic_ORBI2456	p53 human	P53	p53 human	1	0.0209	43 665,4	23	40	788	16-2505_Silvestre_p53_phosphatase_imac_ORBI2454-7655-8833_8833	KKPLDGEYFTLQIR	K	G	0.983	40.6	25	40.6		1 706,94	3	0.00037	0.22	320	333
p53 / phosphatase	Mudpit_16-2505_Silvestre_p53_phosphatase_hilic_ORBI2456	p53 human	P53	p53 human	1	0.0209	43 665,4	23	40	788	16-2505_Silvestre_p53_phosphatase_hilic_ORBI2456-9768-10905_10905	KKPLDGEYFTLQIR	K	G	0.983	40.7	25	40.7		1 706,94	3	0.00055	0.32	320	333
p53 / phosphatase	Mudpit_16-2505_Silvestre_p53_phosphatase_hilic_ORBI2456	p53 human	P53	p53 human	1	0.0209	43 665,4	23	40	788	16-2505_Silvestre_p53_phosphatase_hilic_ORBI2456-19231-20841_20841	KKPLDGEYFTLQIR	K	G	0.983	40.7	25	40.7		1 706,94	3	-0.00073	-0.43	320	333
p53 / phosphatase	Mudpit_16-2505_Silvestre_p53_phosphatase_hilic_ORBI2456	p53 human	P53	p53 human	1	0.0209	43 665,4	23	40	788	16-2505_Silvestre_p53_phosphatase_hilic_ORBI2456-17219-18728_18728	KKPLDGEYFTLQIR	K	G	0.984	40.9	25	40.9		1 706,93	3	-0.0013	-0.75	320	333
p53 / phosphatase	Mudpit_16-2505_Silvestre_p53_phosphatase_hilic_ORBI2456	p53 human	P53	p53 human	1	0.0209	43 665,4	23	40	788	16-2505_Silvestre_p53_phosphatase_hilic_ORBI2456-18853-20444_20444	KKPLDGEYFTLQIR	K	G	0.984	40.9	25	40.9		1 706,94	3	-0.00018	-0.11	320	333
p53 / phosphatase	Mudpit_16-2505_Silvestre_p53_phosphatase_hilic_ORBI2456	p53 human	P53	p53 human	1	0.0209	43 665,4	23	40	788	16-2505_Silvestre_p53_phosphatase_imac_ORBI2454-8005-9200_9200	KKPLDGEYFTLQIR	K	G	0.984	41.8	25	41.8		1 706,94	2	-0.00059	-0.35	320	333
p53 / phosphatase	Mudpit_16-2505_Silvestre_p53_phosphatase_hilic_ORBI2456	p53 human	P53	p53 human	1	0.0209	43 665,4	23	40	788	16-2505_Silvestre_p53_phosphatase_imac_ORBI2454-8435-9652_9652	KKPLDGEYFTLQIR	K	G	0.984	41	25	41		1 706,93	3	-0.00091	-0.53	320	333
p53 / phosphatase	Mudpit_16-2505_Silvestre_p53_phosphatase_hilic_ORBI2456	p53 human	P53	p53 human	1	0.0209	43 665,4	23	40	788	16-2505_Silvestre_p53_phosphatase_imac_ORBI2454-7847-9034_9034	KKPLDGEYFTLQIR	K	G	0.984	41.8	25	41.8		1 706,94	2	1.7e-05	0.0098	320	333
p53 / phosphatase	Mudpit_16-2505_Silvestre_p53_phosphatase_hilic_ORBI2456	p53 human	P53	p53 human	1	0.0209	43 665,4	23	40	788	16-2505_Silvestre_p53_phosphatase_hilic_ORBI2456-10410-11579_11579	KKPLDGEYFTLQIR	K	G	0.985	42	25	42		1 706,94	2	-0.00059	-0.35	320	333
p53 / phosphatase	Mudpit_16-2505_Silvestre_p53_phosphatase_hilic_ORBI2456	p53 human	P53	p53 human	1	0.0209	43 665,4	23	40	788	16-2505_Silvestre_p53_phosphatase_imac_ORBI2454-7955-9148_9148	KKPLDGEYFTLQIR	K	G	0.985	41.4	25	41.4		1 706,93	3	-0.0018	-1.1	320	333
p53 / phosphatase	Mudpit_16-2505_Silvestre_p53_phosphatase_hilic_ORBI2456	p53 human	P53	p53 human	1	0.0209	43 665,4	23	40	788	16-2505_Silvestre_p53_phosphatase_imac_ORBI2454-8116-9317_9317	KKPLDGEYFTLQIR	K	G	0.986	41.7	25	41.7		1 706,93	3	-0.0015	-0.86	320	333
p53 / phosphatase	Mudpit_16-2505_Silvestre_p53_phosphatase_hilic_ORBI2456	p53 human	P53	p53 human	1	0.0209	43 665,4	23	40	788	16-2505_Silvestre_p53_phosphatase_hilic_ORBI2456-10766-11953_11953	KKPLDGEYFTLQIR	K	G	0.986	41.8	25	41.8		1 706,93	3	-0.00091	-0.53	320	333
p53 / phosphatase	Mudpit_16-2505_Silvestre_p53_phosphatase_hilic_ORBI2456	p53 human	P53	p53 human	1	0.0209	43 665,4	23	40	788	16-2505_Silvestre_p53_phosphatase_tio2-ORBI2455-5255-6923_6923	KKPLDGEYFTLQIR	K	G	0.987	42.1	25	42.1		1 706,93	3	-0.00091	-0.53	320	333
p53 / phosphatase	Mudpit_16-2505_Silvestre_p53_phosphatase_hilic_ORBI2456	p53 human	P53	p53 human	1	0.0209	43 665,4	23	40	788	16-2505_Silvestre_p53_phosphatase_hilic_ORBI2456-9588-10716_10716	KKPLDGEYFTLQIR	K	G	0.987	42.2	25	42.2		1 706,94	3	0.00037	0.22	320	333
p53 / phosphatase	Mudpit_16-2505_Silvestre_p53_phosphatase_hilic_ORBI2456	p53 human	P53	p53 human	1	0.0209	43 665,4	23	40	788	16-2505_Silvestre_p53_phosphatase_hilic_ORBI2456-10976-12173_12173	KKPLDGEYFTLQIR	K	G	0.987	42.3	25	42.3		1 706,93	3	-0.0011	-0.64	320	333
p53 / phosphatase	Mudpit_16-2505_Silvestre_p53_phosphatase_hilic_ORBI2456	p53 human	P53	p53 human	1	0.0209	43 665,4	23	40	788	16-2505_Silvestre_p53_phosphatase_imac_ORBI2454-8417-9633_9633	KKPLDGEYFTLQIR	K	G	0.988	42.9	25	42.9		1 706,93	3	-0.00091	-0.53	320	333
p53 / phosphatase	Mudpit_16-2505_Silvestre_p53_phosphatase_hilic_ORBI2456	p53 human	P53	p53 human	1	0.0209	43 665,4	23	40	788	16-2505_Silvestre_p53_phosphatase_hilic_ORBI2456-18683-20265_20265	KKPLDGEYFTLQIR	K	G	0.988	43.2	25	43.2		1 706,93	3	-0.0011	-0.64	320	333
p53 / phosphatase	Mudpit_16-2505_Silvestre_p53_phosphatase_hilic_ORBI2456	p53 human	P53	p53 human	1	0.0209	43 665,4	23	40	788	16-2505_Silvestre_p53_phosphatase_hilic_ORBI2456-10768-11955_11955	KKPLDGEYFTLQIR	K	G	0.988	43.2	25	43.2		1 706,93	3	-0.00091	-0.53	320	333
p53 / phosphatase	Mudpit_16-2505_Silvestre_p53_phosphatase_hilic_ORBI2456	p53 human	P53	p53 human	1	0.0209	43 665,4	23	40	788	16-2505_Silvestre_p53_phosphatase_hilic_ORBI2456-12563-13839_13839	KKPLDGEYFTLQIR	K	G	0.989	43.7	25	43.7		1 706,93	3	-0.0011	-0.64	320	333
p53 / phosphatase	Mudpit_16-2505_Silvestre_p53_phosphatase_hilic_ORBI2456	p53 human	P53	p53 human	1	0.0209	43 665,4	23	40	788	16-2505_Silvestre_p53_phosphatase_imac_ORBI2454-7456-8624_8624	KKPLDGEYFTLQIR	K	G	0.99	44	25	44		1 706,94	3	0.0011	0.65	320	333
p53 / phosphatase	Mudpit_16-2505_Silvestre_p53_phosphatase_hilic_ORBI2456	p53 human	P53	p53 human	1	0.0209	43 665,4	23	40	788	16-2505_Silvestre_p53_phosphatase_hilic_ORBI2456-11549-12775_12775	KKPLDGEYFTLQIR	K	G	0.99	44.3	25	44.3		1 706,94	3	-0.00073	-0.43	320	333
p53 / phosphatase	Mudpit_16-2505_Silvestre_p53_phosphatase_hilic_ORBI2456	p53 human	P53	p53 human	1	0.0209	43 665,4	23	40	788	16-2505_Silvestre_p53_phosphatase_imac_ORBI2454-7195-8350_8350	KKPLDGEYFTLQIR	K	G	0.99	45.1	25	45.1		1 706,94	2	0.00051	0.3	320	333
p53 / phosphatase	Mudpit_16-2505_Silvestre_p53_phosphatase_hilic_ORBI2456	p53 human	P53	p53 human	1	0.0209	43 665,4	23	40	788	16-2505_Silvestre_p53_phosphatase_hilic_ORBI2456-10008-11157_11157	KKPLDGEYFTLQIR	K	G	0.991	45.6	25	45.6		1 706,93	2	-0.0033	-1.9	320	333
p53 / phosphatase	Mudpit_16-2505_Silvestre_p53_phosphatase_hilic_ORBI2456	p53 human	P53	p53 human	1	0.0209	43 665,4	23	40	788	16-2505_Silvestre_p53_phosphatase_hilic_ORBI2456-9766-10903_10903	KKPLDGEYFTLQIR	K	G	0.991	45.1	25	45.1		1 706,94	3	0.00055	0.32	320	333
p53 / phosphatase	Mudpit_16-2505_Silvestre_p53_phosphatase_hilic_ORBI2456	p53 human	P53	p53 human	1	0.0209	43 665,4	23	40	788	16-2505_Silvestre_p53_phosphatase_hilic_ORBI2456-17430-18950_18950	KKPLDGEYFTLQIR	K	G	0.991	45.2	25	45.2		1 706,94	3	-0.00055	-0.32	320	333
p53 / phosphatase	Mudpit_16-2505_Silvestre_p53_phosphatase_hilic_ORBI2456	p53 human	P53	p53 human	1	0.0209	43 665,4	23	40	788	16-2505_Silvestre_p53_phosphatase_hilic_ORBI2456-10367-11534_11534	KKPLDGEYFTLQIR	K	G	0.991	45.3	25	45.3		1 706,93	3	-0.00091	-0.53	320	333
p53 / phosphatase	Mudpit_16-2505_Silvestre_p53_phosphatase_hilic_ORBI2456	p53 human	P53	p53 human	1	0.0209	43 665,4	23	40	788	16-2505_Silvestre_p53_phosphatase_imac_ORBI2454-7846-9033_9033	KKPLDGEYFTLQIR	K	G	0.991	46	25	46		1 706,94	2	1.7e-05	0.0098	320	333
p53 / phosphatase	Mudpit_16-2505_Silvestre_p53_phosphatase_hilic_ORBI2456	p53 human	P53	p53 human	1	0.0209	43 665,4	23	40	788	16-2505_Silvestre_p53_phosphatase_imac_ORBI2454-7296-8456_8456	KKPLDGEYFTLQIR	K	G	0.992	45.5	25	45.5		1 706,94	3	0.0022	1.3	320	333
p53 / phosphatase	Mudpit_16-2505_Silvestre_p53_phosphatase_hilic_ORBI2456	p53 human	P53	p53 human	1	0.0209	43 665,4	23	40	788	16-2505_Silvestre_p53_phosphatase_hilic_ORBI2456-11748-12984_12984	KKPLDGEYFTLQIR	K	G	0.992	45.6	25	45.6		1 706,94	3	-0.00036	-0.21	320	333
p53 / phosphatase	Mudpit_16-2505_Silvestre_p53_phosphatase_hilic_ORBI2456	p53 human	P53	p53 human	1	0.0209	43 665,4	23	40	788	16-2505_Silvestre_p53_phosphatase_imac_ORBI2454-7615-8791_8791	KKPLDGEYFTLQIR	K	G	0.992	45.6	25	45.6		1 706,94	3	0.00037	0.22	320	333
p53 / phosphatase	Mudpit_16-2505_Silvestre_p53_phosphatase_hilic_ORBI2456	p53 human	P53	p53 human	1	0.0209	43 665,4	23	40	788	16-2505_Silvestre_p53_phosphatase_imac_ORBI2454-7295-8455_8455	KKPLDGEYFTLQIR	K	G	0.992	45.9	25	45.9		1 706,94	3	0.0022	1.3	320	333
p53 / phosphatase	Mudpit_16-2505_Silvestre_p53_phosphatase_hilic_ORBI2456	p53 human	P53	p53 human	1	0.0209	43 665,4	23	40	788	16-2505_Silvestre_p53_phosphatase_hilic_ORBI2456-11004-12202_12202	KKPLDGEYFTLQIR	K	G	0.992	46.7	25	46.7		1 706,93	2	-0.0025	-1.5	320	333
p53 / phosphatase	Mudpit_16-2505_Silvestre_p53_phosphatase_hilic_ORBI2456	p53 human	P53	p53 human	1	0.0209	43 665,4	23	40	788	16-2505_Silvestre_p53_phosphatase_hilic_ORBI2456-10211-11370_11370	KKPLDGEYFTLQIR	K	G	0.993	47.1	25	47.1		1 706,93	2	-0.0014	-0.85	320	333
p53 / phosphatase	Mudpit_16-2505_Silvestre_p53_phosphatase_hilic_ORBI2456	p53 human	P53	p53 human	1	0.0209	43 665,4	23	40	788	16-2505_Silvestre_p53_phosphatase_hilic_ORBI2456-10969-12166_12166	KKPLDGEYFTLQIR	K	G	0.993	47	25	47		1 706,93	3	-0.0011	-0.64	320	333
p53 / phosphatase	Mudpit_16-2505_Silvestre_p53_phosphatase_hilic_ORBI2456	p53 human	P53	p53 human	1	0.0209	43 665,4	23	40	788	16-2505_Silvestre_p53_phosphatase_imac_ORBI2454-7358-8521_8521	KKPLDGEYFTLQIR	K	G	0.993	47.8	25	47.8		1 706,94	2	-0.00072	-0.42	320	333
p53 / phosphatase	Mudpit_16-2505_Silvestre_p53_phosphatase_hilic_ORBI2456	p53 human	P53	p53 human	1	0.0209	43 665,4	23	40	788	16-2505_Silvestre_p53_phosphatase_imac_ORBI2454-7188-8342_8342	KKPLDGEYFTLQIR	K	G	0.994	47.6	25	47.6		1 706,93	3	-0.0011	-0.64	320	333
p53 / phosphatase	Mudpit_16-2505_Silvestre_p53_phosphatase_hilic_ORBI2456	p53 human	P53	p53 human	1	0.0209	43 665,4	23	40	788	16-2505_Silvestre_p53_phosphatase_imac_ORBI2454-8599-9824_9824	KKPLDGEYFTLQIR	K	G	0.994	47.8	25	47.8		1 706,93	3	-0.0018	-1.1	320	333
p53 / phosphatase	Mudpit_16-2505_Silvestre_p53_phosphatase_hilic_ORBI2456	p53 human	P53	p53 human	1	0.0209	43 665,4	23	40	788	16-2505_Silvestre_p53_phosphatase_hilic_ORBI2456-10591-11769_11769	KKPLDGEYFTLQIR	K	G	0.994	48.3	25	48.3		1 706,93	2	-0.0011	-0.63	320	333
p53 / phosphatase	Mudpit_16-2505_Silvestre_p53_phosphatase_hilic_ORBI2456	p53 human	P53	p53 human	1	0.0209	43 665,4	23	40	788	16-2505_Silvestre_p53_phosphatase_hilic_ORBI2456-9990-11138_11138	KKPLDGEYFTLQIR	K	G	0.994	48.5	25	48.5		1 706,93	2	-0.0034	-2	320	333
p53 / phosphatase	Mudpit_16-2505_Silvestre_p53_phosphatase_hilic_ORBI2456	p53 human	P53	p53 human	1	0.0209	43 665,4	23	40	788	16-2505_Silvestre_p53_phosphatase_hilic_ORBI2456-9226-10336_10336	KKPLDGEYFTLQIR	K	G	0.994	48.1	25	48.1		1 706,93	3	-0.00091	-0.53	320	333
p53 / phosphatase	Mudpit_16-2505_Silvestre_p53_phosphatase_hilic_ORBI2456	p53 human	P53	p53 human	1	0.0209	43 665,4	23	40	788	16-2505_Silvestre_p53_phosphatase_hilic_ORBI2456-9786-10924_10924	KKPLDGEYFTLQIR	K	G	0.994	48.3	25	48.3		1 706,94	3	0.00019	0.11	320	333
p53 / phosphatase	Mudpit_16-2505_Silvestre_p53_phosphatase_hilic_ORBI2456	p53 human	P53	p53 human	1	0.0209	43 665,4	23	40	788	16-2505_Silvestre_p53_phosphatase_hilic_ORBI2456-9446-10567_10567	KKPLDGEYFTLQIR	K	G	0.995	49.6	25	49.6		1 706,94	2	-0.00059	-0.35	320	333
p53 / phosphatase	Mudpit_16-2505_Silvestre_p53_phosphatase_hilic_ORBI2456	p53 human	P53	p53 human	1	0.0209	43 665,4	23	40	788	16-2505_Silvestre_p53_phosphatase_imac_ORBI2454-7680-8859_8859	KKPLDGEYFTLQIR	K	G	0.995	49.9	25	49.9		1 706,93	2	-0.00096	-0.56	320	333
p53 / phosphatase	Mudpit_16-2505_Silvestre_p53_phosphatase_hilic_ORBI2456	p53 human	P53	p53 human	1	0.0209	43 665,4	23	40	788	16-2505_Silvestre_p53_phosphatase_hilic_ORBI2456-10167-11324_11324	KKPLDGEYFTLQIR	K	G	0.995	49.8	25	49.8		1 706,94	3	-0.00055	-0.32	320	333
p53 / phosphatase	Mudpit_16-2505_Silvestre_p53_phosphatase_hilic_ORBI2456	p53 human	P53	p53 human	1	0.0209	43 665,4	23	40	788	16-2505_Silvestre_p53_phosphatase_hilic_ORBI2456-19715-21349_21349	KKPLDGEYFTLQIR	K	G	0.995	49.8	25	49.8		1 706,93	3	-0.002	-1.2	320	333
p53 / phosphatase	Mudpit_16-2505_Silvestre_p53_phosphatase_hilic_ORBI2456	p53 human	P53	p53 human	1	0.0209	43 665,4	23	40	788	16-2505_Silvestre_p53_phosphatase_imac_ORBI2454-7616-8792_8792	KKPLDGEYFTLQIR	K	G	0.995	49.9	25	49.9		1 706,94	3	0.00037	0.22	320	333
p53 / phosphatase	Mudpit_16-2505_Silvestre_p53_phosphatase_hilic_ORBI2456	p53 human	P53	p53 human	1	0.0209	43 665,4	23	40	788	16-2505_Silvestre_p53_phosphatase_hilic_ORBI2456-9191-10299_10299	KKPLDGEYFTLQIR	K	G	0.995	50.5	25	50.5		1 706,93	3	-0.0016	-0.96	320	333
p53 / phosphatase	Mudpit_16-2505_Silvestre_p53_phosphatase_hilic_ORBI2456	p53 human	P53	p53 human	1	0.0209	43 665,4	23	40	788	16-2505_Silvestre_p53_phosphatase_imac_ORBI2454-8275-9484_9484	KKPLDGEYFTLQIR	K	G	0.996	50.8	25	50.8		1 706,94	3	-0.00036	-0.21	320	333
p53 / phosphatase	Mudpit_16-2505_Silvestre_p53_phosphatase_hilic_ORBI2456	p53 human	P53	p53 human	1	0.0209	43 665,4	23	40	788	16-2505_Silvestre_p53_phosphatase_imac_ORBI2454-7938-9130_9130	KKPLDGEYFTLQIR	K	G	0.996	50.9	25	50.9		1 706,93	3	-0.0013	-0.75	320	333
p53 / phosphatase	Mudpit_16-2505_Silvestre_p53_phosphatase_hilic_ORBI2456	p53 human	P53	p53 human	1	0.0209	43 665,4	23	40	788	16-2505_Silvestre_p53_phosphatase_hilic_ORBI2456-10820-12009_12009	KKPLDGEYFTLQIR	K	G	0.996	51.2	25	51.2		1 706,94	2	-0.00084	-0.49	320	333
p53 / phosphatase	Mudpit_16-2505_Silvestre_p53_phosphatase_hilic_ORBI2456	p53 human	P53	p53 human	1	0.0209	43 665,4	23	40	788	16-2505_Silvestre_p53_phosphatase_hilic_ORBI2456-9387-10505_10505	KKPLDGEYFTLQIR	K	G	0.996	51.1	25	51.1		1 706,94	3	-0.00018	-0.11	320	333
p53 / phosphatase	Mudpit_16-2505_Silvestre_p53_phosphatase_hilic_ORBI2456	p53 human	P53	p53 human	1	0.0209	43 665,4	23	40	788	16-2505_Silvestre_p53_phosphatase_hilic_ORBI2456-9388-10506_10506	KKPLDGEYFTLQIR	K	G	0.996	51.2	25	51.2		1 706,94	3	-0.00018	-0.11	320	333
p53 / phosphatase	Mudpit_16-2505_Silvestre_p53_phosphatase_hilic_ORBI2456	p53 human	P53	p53 human	1	0.0209	43 665,4	23	40	788	16-2505_Silvestre_p53_phosphatase_hilic_ORBI2456-9199-10307_10307	KKPLDGEYFTLQIR	K	G	0.996	51.9	25	51.9		1 706,93	3	-0.0016	-0.96	320	333
p53 / phosphatase	Mudpit_16-2505_Silvestre_p53_phosphatase_hilic_ORBI2456	p53 human	P53	p53 human	1	0.0209	43 665,4	23	40	788	16-2505_Silvestre_p53_phosphatase_hilic_ORBI2456-10366-11533_11533	KKPLDGEYFTLQIR	K	G	0.996	51.9	25	51.9		1 706,93	3	-0.00091	-0.53	320	333
p53 / phosphatase	Mudpit_16-2505_Silvestre_p53_phosphatase_hilic_ORBI2456	p53 human	P53	p53 human	1	0.0209	43 665,4	23	40	788	16-2505_Silvestre_p53_phosphatase_hilic_ORBI2456-9251-10362_10362	KKPLDGEYFTLQIR	K	G	0.997	53.3	25	53.3		1 706,93	2	-0.0011	-0.63	320	333
p53 / phosphatase	Mudpit_16-2505_Silvestre_p53_phosphatase_hilic_ORBI2456	p53 human	P53	p53 human	1	0.0209	43 665,4	23	40	788	16-2505_Silvestre_p53_phosphatase_hilic_ORBI2456-10791-11979_11979	KKPLDGEYFTLQIR	K	G	0.997	55.1	25	55.1		1 706,93	2	-0.0019	-1.1	320	333
p53 / phosphatase	Mudpit_16-2505_Silvestre_p53_phosphatase_hilic_ORBI2456	p53 human	P53	p53 human	1	0.0209	43 665,4	23	40	788	16-2505_Silvestre_p53_phosphatase_hilic_ORBI2456-19591-21219_21219	KKPLDGEYFTLQIR	K	G	0.997	55.5	25	55.5		1 706,93	3	-0.0015	-0.86	320	333
p53 / phosphatase	Mudpit_16-2505_Silvestre_p53_phosphatase_hilic_ORBI2456	p53 human	P53	p53 human	1	0.0209	43 665,4	23	40	788	16-2505_Silvestre_p53_phosphatase_imac_ORBI2454-7795-8980_8980	KKPLDGEYFTLQIR	K	G	0.997	56	25	56		1 706,94	3	0.00019	0.11	320	333
p53 / phosphatase	Mudpit_16-2505_Silvestre_p53_phosphatase_hilic_ORBI2456	p53 human	P53	p53 human	1	0.0209	43 665,4	23	40	788	16-2505_Silvestre_p53_phosphatase_hilic_ORBI2456-9586-10714_10714	KKPLDGEYFTLQIR	K	G	0.997	56.5	25	56.5		1 706,94	3	0.00037	0.22	320	333
p53 / phosphatase	Mudpit_16-2505_Silvestre_p53_phosphatase_hilic_ORBI2456	p53 human	P53	p53 human	1	0.0209	43 665,4	23	40	788	16-2505_Silvestre_p53_phosphatase_hilic_ORBI2456-9232-10342_10342	KKPLDGEYFTLQIR	K	G	0.997	56.3	25	56.3		1 706,93	2	-0.0029	-1.7	320	333
p53 / phosphatase	Mudpit_16-2505_Silvestre_p53_phosphatase_hilic_ORBI2456	p53 human	P53	p53 human	1	0.0209	43 665,4	23	40	788	16-2505_Silvestre_p53_phosphatase_hilic_ORBI2456-9966-11113_11113	KKPLDGEYFTLQIR	K	G	0.997	56.8	25	56.8		1 706,94	3	-0.00055	-0.32	320	333
p53 / phosphatase	Mudpit_16-2505_Silvestre_p53_phosphatase_hilic_ORBI2456	p53 human	P53	p53 human	1	0.0209	43 665,4	23	40	788	16-2505_Silvestre_p53_phosphatase_hilic_ORBI2456-18763-20349_20349	KKPLDGEYFTLQIR	K	G	0.997	57.1	25	57.1		1 706,94	3	3.4e-06	0.002	320	333
p53 / phosphatase	Mudpit_16-2505_Silvestre_p53_phosphatase_hilic_ORBI2456	p53 human	P53	p53 human	1	0.0209	43 665,4	23	40	788	16-2505_Silvestre_p53_phosphatase_hilic_ORBI2456-9430-10550_10550	KKPLDGEYFTLQIR	K	G	0.997	57.5	25	57.5		1 706,93	2	-0.0016	-0.92	320	333
p53 / phosphatase	Mudpit_16-2505_Silvestre_p53_phosphatase_hilic_ORBI2456	p53 human	P53	p53 human	1	0.0209	43 665,4	23	40	788	16-2505_Silvestre_p53_phosphatase_hilic_ORBI2456-19057-20658_20658	KKPLDGEYFTLQIR	K	G	0.997	57.9	25	57.9		1 706,93	3	-0.0013	-0.75	320	333
p53 / phosphatase	Mudpit_16-2505_Silvestre_p53_phosphatase_hilic_ORBI2456	p53 human	P53	p53 human	1	0.0209	43 665,4	23	40	788	16-2505_Silvestre_p53_phosphatase_hilic_ORBI2456-10189-11347_11347	KKPLDGEYFTLQIR	K	G	0.997	57.8	25	57.8		1 706,93	2	-0.0019	-1.1	320	333
p53 / phosphatase	Mudpit_16-2505_Silvestre_p53_phosphatase_hilic_ORBI2456	p53 human	P53	p53 human	1	0.0209	43 665,4	23	40	788	16-2505_Silvestre_p53_phosphatase_hilic_ORBI2456-9790-10928_10928	KKPLDGEYFTLQIR	K	G	0.997	58.3	25	58.3		1 706,93	2	-0.0021	-1.2	320	333
p53 / phosphatase	Mudpit_16-2505_Silvestre_p53_phosphatase_hilic_ORBI2456	p53 human	P53	p53 human	1	0.0209	43 665,4	23	40	788	16-2505_Silvestre_p53_phosphatase_hilic_ORBI2456-10790-11978_11978	KKPLDGEYFTLQIR	K	G	0.997	58.9	25	58.9		1 706,93	2	-0.0019	-1.1	320	333
p53 / phosphatase	Mudpit_16-2505_Silvestre_p53_phosphatase_hilic_ORBI2456	p53 human	P53	p53 human	1	0.0209	43 665,4	23	40	788	16-2505_Silvestre_p53_phosphatase_imac_ORBI2454-7356-8519_8519	KKPLDGEYFTLQIR	K	G	0.997	59.3	25	59.3		1 706,94	2	-0.00072	-0.42	320	333
p53 / phosphatase	Mudpit_16-2505_Silvestre_p53_phosphatase_hilic_ORBI2456	p53 human	P53	p53 human	1	0.0209	43 665,4	23	40	788	16-2505_Silvestre_p53_phosphatase_imac_ORBI2454-7315-8476_8476	KKPLDGEYFTLQIR	K	G	0.997	60.9	25	60.9		1 706,94	3	0.0024	1.4	320	333
p53 / phosphatase	Mudpit_16-2505_Silvestre_p53_phosphatase_hilic_ORBI2456	p53 human	P53	p53 human	1	0.0209	43 665,4	23	40	788	16-2505_Silvestre_p53_phosphatase_imac_ORBI2454-7679-8858_8858	KKPLDGEYFTLQIR	K	G	0.997	61.9	25	61.9		1 706,93	2	-0.00096	-0.56	320	333
p53 / phosphatase	Mudpit_16-2505_Silvestre_p53_phosphatase_hilic_ORBI2456	p53 human	P53	p53 human	1	0.0209	43 665,4	23	40	788	16-2505_Silvestre_p53_phosphatase_hilic_ORBI2456-9967-11114_11114	KKPLDGEYFTLQIR	K	G	0.997	63.9	25	63.9		1 706,94	3	-0.00055	-0.32	320	333
p53 / phosphatase	Mudpit_16-2505_Silvestre_p53_phosphatase_hilic_ORBI2456	p53 human	P53	p53 human	1	0.0209	43 665,4	23	40	788	16-2505_Silvestre_p53_phosphatase_imac_ORBI2454-7521-8692_8692	KKPLDGEYFTLQIR	K	G	0.997	63.7	25	63.7		1 706,94	2	-0.00072	-0.42	320	333
p53 / phosphatase	Mudpit_16-2505_Silvestre_p53_phosphatase_hilic_ORBI2456	p53 human	P53	p53 human	1	0.0209	43 665,4	23	40	788	16-2505_Silvestre_p53_phosphatase_hilic_ORBI2456-9230-10340_10340	KKPLDGEYFTLQIR	K	G	0.997	65.3	25	65.3		1 706,93	2	-0.0029	-1.7	320	333
p53 / phosphatase	Mudpit_16-2505_Silvestre_p53_phosphatase_hilic_ORBI2456	p53 human	P53	p53 human	1	0.0209	43 665,4	23	40	788	16-2505_Silvestre_p53_phosphatase_imac_ORBI2454-7520-8691_8691	KKPLDGEYFTLQIR	K	G	0.997	66.2	25	66.2		1 706,94	2	-0.00072	-0.42	320	333
p53 / phosphatase	Mudpit_16-2505_Silvestre_p53_phosphatase_hilic_ORBI2456	p53 human	P53	p53 human	1	0.0209	43 665,4	23	40	788	16-2505_Silvestre_p53_phosphatase_hilic_ORBI2456-9613-10742_10742	KKPLDGEYFTLQIR	K	G	0.997	67.6	25	67.6		1 706,93	2	-0.00096	-0.56	320	333
p53 / phosphatase	Mudpit_16-2505_Silvestre_p53_phosphatase_hilic_ORBI2456	p53 human	P53	p53 human	1	0.0209	43 665,4	23	40	788	16-2505_Silvestre_p53_phosphatase_hilic_ORBI2456-10592-11770_11770	KKPLDGEYFTLQIR	K	G	0.997	69.5	25	69.5		1 706,93	2	-0.0011	-0.63	320	333
p53 / phosphatase	Mudpit_16-2505_Silvestre_p53_phosphatase_hilic_ORBI2456	p53 human	P53	p53 human	1	0.0209	43 665,4	23	40	788	16-2505_Silvestre_p53_phosphatase_hilic_ORBI2456-10391-11559_11559	KKPLDGEYFTLQIR	K	G	0.997	69.6	25	69.6		1 706,93	2	-0.0013	-0.78	320	333
p53 / phosphatase	Mudpit_16-2505_Silvestre_p53_phosphatase_hilic_ORBI2456	p53 human	P53	p53 human	1	0.0209	43 665,4	23	40	788	16-2505_Silvestre_p53_phosphatase_imac_ORBI2454-7355-8518_8518	KKPLDGEYFTLQIR	K	G	0.997	69.8	25	69.8		1 706,94	2	-0.00072	-0.42	320	333
p53 / phosphatase	Mudpit_16-2505_Silvestre_p53_phosphatase_hilic_ORBI2456	p53 human	P53	p53 human	1	0.0209	43 665,4	23	40	788	16-2505_Silvestre_p53_phosphatase_hilic_ORBI2456-9789-10927_10927	KKPLDGEYFTLQIR	K	G	0.997	71.7	25	71.7		1 706,93	2	-0.0021	-1.2	320	333
p53 / phosphatase	Mudpit_16-2505_Silvestre_p53_phosphatase_hilic_ORBI2456	p53 human	P53	p53 human	1	0.0209	43 665,4	23	40	788	16-2505_Silvestre_p53_phosphatase_hilic_ORBI2456-9989-11137_11137	KKPLDGEYFTLQIR	K	G	0.997	71.7	25	71.7		1 706,93	2	-0.0034	-2	320	333
p53 / phosphatase	Mudpit_16-2505_Silvestre_p53_phosphatase_hilic_ORBI2456	p53 human	P53	p53 human	1	0.0209	43 665,4	23	40	788	16-2505_Silvestre_p53_phosphatase_hilic_ORBI2456-9611-10740_10740	KKPLDGEYFTLQIR	K	G	0.997	73.7	25	73.7		1 706,93	2	-0.00096	-0.56	320	333
p53 / phosphatase	Mudpit_16-2505_Silvestre_p53_phosphatase_hilic_ORBI2456	p53 human	P53	p53 human	1	0.0209	43 665,4	23	40	788	16-2505_Silvestre_p53_phosphatase_hilic_ORBI2456-10190-11348_11348	KKPLDGEYFTLQIR	K	G	0.997	74.1	25	74.1		1 706,93	2	-0.0019	-1.1	320	333
p53 / phosphatase	Mudpit_16-2505_Silvestre_p53_phosphatase_hilic_ORBI2456	p53 human	P53	p53 human	1	0.0209	43 665,4	23	40	788	16-2505_Silvestre_p53_phosphatase_hilic_ORBI2456-10390-11558_11558	KKPLDGEYFTLQIR	K	G	0.997	81.7	25	81.7		1 706,93	2	-0.0013	-0.78	320	333
p53 / phosphatase	Mudpit_16-2505_Silvestre_p53_phosphatase_hilic_ORBI2456	p53 human	P53	p53 human	1	0.0209	43 665,4	23	40	788	16-2505_Silvestre_p53_phosphatase_hilic_ORBI2456-9429-10549_10549	KKPLDGEYFTLQIR	K	G	0.997	82.7	25	82.7		1 706,93	2	-0.0016	-0.92	320	333
p53 / phosphatase	Mudpit_16-2505_Silvestre_p53_phosphatase_hilic_ORBI2456	p53 human	P53	p53 human	1	0.0209	43 665,4	23	40	788	16-2505_Silvestre_p53_phosphatase_hilic_ORBI2456-7500-8523_8523	KKPLDGEYFTLQIRGR	K	E	0.982	46.5	25	46.5		1 920,06	4	-0.00066	-0.34	320	335
p53 / phosphatase	Mudpit_16-2505_Silvestre_p53_phosphatase_hilic_ORBI2456	p53 human	P53	p53 human	1	0.0209	43 665,4	23	40	788	16-2505_Silvestre_p53_phosphatase_imac_ORBI2454-3289-4246_4246	KLMFKTEGPDSD	K	-	0.963	36.8	25	36.8		1 366,64	2	-0.00089	-0.65	382	393
p53 / phosphatase	Mudpit_16-2505_Silvestre_p53_phosphatase_hilic_ORBI2456	p53 human	P53	p53 human	1	0.0209	43 665,4	23	40	788	16-2505_Silvestre_p53_phosphatase_imac_ORBI2454-2376-3286_3286	KLMFKTEGPDSD	K	-	0.97	37.9	25	37.9	Oxidation (+16)	1 382,64	2	-0.0014	-1	382	393
p53 / phosphatase	Mudpit_16-2505_Silvestre_p53_phosphatase_hilic_ORBI2456	p53 human	P53	p53 human	1	0.0209	43 665,4	23	40	788	16-2505_Silvestre_p53_phosphatase_imac_ORBI2454-3306-4264_4264	KLMFKTEGPDSD	K	-	0.975	39.1	25	39.1		1 366,64	2	-0.001	-0.74	382	393
p53 / phosphatase	Mudpit_16-2505_Silvestre_p53_phosphatase_hilic_ORBI2456	p53 human	P53	p53 human	1	0.0209	43 665,4	23	40	788	16-2505_Silvestre_p53_phosphatase_imac_ORBI2454-2375-3285_3285	KLMFKTEGPDSD	K	-	0.978	39.6	25	39.6	Oxidation (+16)	1 382,64	2	-0.0014	-1	382	393
p53 / phosphatase	Mudpit_16-2505_Silvestre_p53_phosphatase_hilic_ORBI2456	p53 human	P53	p53 human	1	0.0209	43 665,4	23	40	788	16-2505_Silvestre_p53_phosphatase_imac_ORBI2454-3287-4244_4244	KLMFKTEGPDSD	K	-	0.985	42.2	25	42.2		1 366,64	2	-0.00089	-0.65	382	393
p53 / phosphatase	Mudpit_16-2505_Silvestre_p53_phosphatase_hilic_ORBI2456	p53 human	P53	p53 human	1	0.0209	43 665,4	23	40	788	16-2505_Silvestre_p53_phosphatase_imac_ORBI2454-3444-4409_4409	KLMFKTEGPDSD	K	-	0.993	47.2	25	47.2		1 366,64	2	-0.001	-0.74	382	393
p53 / phosphatase	Mudpit_16-2505_Silvestre_p53_phosphatase_hilic_ORBI2456	p53 human	P53	p53 human	1	0.0209	43 665,4	23	40	788	16-2505_Silvestre_p53_phosphatase_hilic_ORBI2456-11596-12824_12824	KPLDGEYFTLQIR	K	G	0.955	34.7	25	34.7		1 578,84	3	-0.0014	-0.87	321	333
p53 / phosphatase	Mudpit_16-2505_Silvestre_p53_phosphatase_hilic_ORBI2456	p53 human	P53	p53 human	1	0.0209	43 665,4	23	40	788	16-2505_Silvestre_p53_phosphatase_hilic_ORBI2456-12201-13459_13459	KPLDGEYFTLQIR	K	G	0.96	35.3	25	35.3		1 578,84	3	-0.00046	-0.29	321	333
p53 / phosphatase	Mudpit_16-2505_Silvestre_p53_phosphatase_hilic_ORBI2456	p53 human	P53	p53 human	1	0.0209	43 665,4	23	40	788	16-2505_Silvestre_p53_phosphatase_hilic_ORBI2456-11725-12959_12959	KPLDGEYFTLQIR	K	G	0.96	36.3	25	36.3		1 578,84	2	-0.00081	-0.51	321	333
p53 / phosphatase	Mudpit_16-2505_Silvestre_p53_phosphatase_hilic_ORBI2456	p53 human	P53	p53 human	1	0.0209	43 665,4	23	40	788	16-2505_Silvestre_p53_phosphatase_hilic_ORBI2456-11790-13028_13028	KPLDGEYFTLQIR	K	G	0.971	37.3	25	37.3		1 578,84	3	-0.00046	-0.29	321	333
p53 / phosphatase	Mudpit_16-2505_Silvestre_p53_phosphatase_hilic_ORBI2456	p53 human	P53	p53 human	1	0.0209	43 665,4	23	40	788	16-2505_Silvestre_p53_phosphatase_imac_ORBI2454-9069-10317_10317	KPLDGEYFTLQIR	K	G	0.976	39.2	25	39.2		1 578,84	2	-0.00044	-0.28	321	333
p53 / phosphatase	Mudpit_16-2505_Silvestre_p53_phosphatase_hilic_ORBI2456	p53 human	P53	p53 human	1	0.0209	43 665,4	23	40	788	16-2505_Silvestre_p53_phosphatase_imac_ORBI2454-9068-10316_10316	KPLDGEYFTLQIR	K	G	0.988	43.8	25	43.8		1 578,84	2	-0.00044	-0.28	321	333
p53 / phosphatase	Mudpit_16-2505_Silvestre_p53_phosphatase_hilic_ORBI2456	p53 human	P53	p53 human	1	0.0209	43 665,4	23	40	788	16-2505_Silvestre_p53_phosphatase_hilic_ORBI2456-12045-13295_13295	KPLDGEYFTLQIR	K	G	0.992	46.8	25	46.8		1 578,84	2	-0.00044	-0.28	321	333
p53 / phosphatase	Mudpit_16-2505_Silvestre_p53_phosphatase_hilic_ORBI2456	p53 human	P53	p53 human	1	0.0209	43 665,4	23	40	788	16-2505_Silvestre_p53_phosphatase_hilic_ORBI2456-11811-13050_13050	KPLDGEYFTLQIR	K	G	0.993	47.7	25	47.7		1 578,84	2	-0.0013	-0.82	321	333
p53 / phosphatase	Mudpit_16-2505_Silvestre_p53_phosphatase_hilic_ORBI2456	p53 human	P53	p53 human	1	0.0209	43 665,4	23	40	788	16-2505_Silvestre_p53_phosphatase_hilic_ORBI2456-11656-12887_12887	KPLDGEYFTLQIR	K	G	0.996	51.1	25	51.1		1 578,84	2	-0.00069	-0.43	321	333
p53 / phosphatase	Mudpit_16-2505_Silvestre_p53_phosphatase_hilic_ORBI2456	p53 human	P53	p53 human	1	0.0209	43 665,4	23	40	788	16-2505_Silvestre_p53_phosphatase_hilic_ORBI2456-11617-12846_12846	KPLDGEYFTLQIR	K	G	0.997	54.5	25	54.5		1 578,84	2	-0.00044	-0.28	321	333
p53 / phosphatase	Mudpit_16-2505_Silvestre_p53_phosphatase_hilic_ORBI2456	p53 human	P53	p53 human	1	0.0209	43 665,4	23	40	788	16-2505_Silvestre_p53_phosphatase_hilic_ORBI2456-12021-13270_13270	KPLDGEYFTLQIR	K	G	0.997	57.7	25	57.7		1 578,84	2	-0.00093	-0.59	321	333
p53 / phosphatase	Mudpit_16-2505_Silvestre_p53_phosphatase_hilic_ORBI2456	p53 human	P53	p53 human	1	0.0209	43 665,4	23	40	788	16-2505_Silvestre_p53_phosphatase_hilic_ORBI2456-11612-12841_12841	KPLDGEYFTLQIR	K	G	0.997	57.8	25	57.8		1 578,84	2	-0.00044	-0.28	321	333
p53 / phosphatase	Mudpit_16-2505_Silvestre_p53_phosphatase_hilic_ORBI2456	p53 human	P53	p53 human	1	0.0209	43 665,4	23	40	788	16-2505_Silvestre_p53_phosphatase_hilic_ORBI2456-11810-13049_13049	KPLDGEYFTLQIR	K	G	0.997	58.5	25	58.5		1 578,84	2	-0.0013	-0.82	321	333
p53 / phosphatase	Mudpit_16-2505_Silvestre_p53_phosphatase_hilic_ORBI2456	p53 human	P53	p53 human	1	0.0209	43 665,4	23	40	788	16-2505_Silvestre_p53_phosphatase_hilic_ORBI2456-7961-9007_9007	LGFLHSGTAKSVTCTYSPALNK	R	M	0.989	43.8	25	43.8	Carbamidomethyl (+57)	2 351,19	3	-0.00097	-0.41	111	132
p53 / phosphatase	Mudpit_16-2505_Silvestre_p53_phosphatase_hilic_ORBI2456	p53 human	P53	p53 human	1	0.0209	43 665,4	23	40	788	16-2505_Silvestre_p53_phosphatase_hilic_ORBI2456-7976-9023_9023	LGFLHSGTAKSVTCTYSPALNK	R	M	0.996	51.2	25	51.2	Carbamidomethyl (+57)	2 351,19	3	-0.0019	-0.8	111	132
p53 / phosphatase	Mudpit_16-2505_Silvestre_p53_phosphatase_hilic_ORBI2456	p53 human	P53	p53 human	1	0.0209	43 665,4	23	40	788	16-2505_Silvestre_p53_phosphatase_hilic_ORBI2456-8004-9052_9052	LGFLHSGTAKSVTCTYSPALNK	R	M	0.996	52	25	52	Carbamidomethyl (+57)	2 351,19	3	-0.0035	-1.5	111	132
p53 / phosphatase	Mudpit_16-2505_Silvestre_p53_phosphatase_hilic_ORBI2456	p53 human	P53	p53 human	1	0.0209	43 665,4	23	40	788	16-2505_Silvestre_p53_phosphatase_hilic_ORBI2456-7939-8984_8984	LGFLHSGTAKSVTCTYSPALNK	R	M	0.997	66.7	25	66.7	Carbamidomethyl (+57)	2 351,19	3	-0.0021	-0.88	111	132
p53 / phosphatase	Mudpit_16-2505_Silvestre_p53_phosphatase_hilic_ORBI2456	p53 human	P53	p53 human	1	0.0209	43 665,4	23	40	788	16-2505_Silvestre_p53_phosphatase_hilic_ORBI2456-12091-13344_13344	LMFKTEGPDSD	K	-	0.945	34.6	25	34.6		1 238,55	2	-0.00037	-0.3	383	393
p53 / phosphatase	Mudpit_16-2505_Silvestre_p53_phosphatase_hilic_ORBI2456	p53 human	P53	p53 human	1	0.0209	43 665,4	23	40	788	16-2505_Silvestre_p53_phosphatase_hilic_ORBI2456-13861-15202_15202	LMFKTEGPDSD	K	-	0.949	35	25	35		1 238,55	2	0.00012	0.097	383	393
p53 / phosphatase	Mudpit_16-2505_Silvestre_p53_phosphatase_hilic_ORBI2456	p53 human	P53	p53 human	1	0.0209	43 665,4	23	40	788	16-2505_Silvestre_p53_phosphatase_hilic_ORBI2456-8277-9339_9339	LMFKTEGPDSD	K	-	0.949	35	25	35	Oxidation (+16)	1 254,54	2	-0.0024	-1.9	383	393
p53 / phosphatase	Mudpit_16-2505_Silvestre_p53_phosphatase_hilic_ORBI2456	p53 human	P53	p53 human	1	0.0209	43 665,4	23	40	788	16-2505_Silvestre_p53_phosphatase_hilic_ORBI2456-16921-18415_18415	LMFKTEGPDSD	K	-	0.95	35.1	25	35.1		1 238,55	2	-0.00073	-0.59	383	393
p53 / phosphatase	Mudpit_16-2505_Silvestre_p53_phosphatase_hilic_ORBI2456	p53 human	P53	p53 human	1	0.0209	43 665,4	23	40	788	16-2505_Silvestre_p53_phosphatase_hilic_ORBI2456-14458-15829_15829	LMFKTEGPDSD	K	-	0.95	35.1	25	35.1		1 238,55	2	0.00049	0.39	383	393
p53 / phosphatase	Mudpit_16-2505_Silvestre_p53_phosphatase_hilic_ORBI2456	p53 human	P53	p53 human	1	0.0209	43 665,4	23	40	788	16-2505_Silvestre_p53_phosphatase_hilic_ORBI2456-12670-13952_13952	LMFKTEGPDSD	K	-	0.952	35.3	25	35.3		1 238,55	2	-0.00025	-0.2	383	393
p53 / phosphatase	Mudpit_16-2505_Silvestre_p53_phosphatase_hilic_ORBI2456	p53 human	P53	p53 human	1	0.0209	43 665,4	23	40	788	16-2505_Silvestre_p53_phosphatase_hilic_ORBI2456-14675-16057_16057	LMFKTEGPDSD	K	-	0.952	35.3	25	35.3		1 238,55	2	-0.00073	-0.59	383	393
p53 / phosphatase	Mudpit_16-2505_Silvestre_p53_phosphatase_hilic_ORBI2456	p53 human	P53	p53 human	1	0.0209	43 665,4	23	40	788	16-2505_Silvestre_p53_phosphatase_hilic_ORBI2456-8767-9854_9854	LMFKTEGPDSD	K	-	0.953	35.5	25	35.5		1 238,55	2	-0.00037	-0.3	383	393
p53 / phosphatase	Mudpit_16-2505_Silvestre_p53_phosphatase_hilic_ORBI2456	p53 human	P53	p53 human	1	0.0209	43 665,4	23	40	788	16-2505_Silvestre_p53_phosphatase_hilic_ORBI2456-8044-9094_9094	LMFKTEGPDSD	K	-	0.956	35.8	25	35.8	Oxidation (+16)	1 254,54	2	-0.0011	-0.91	383	393
p53 / phosphatase	Mudpit_16-2505_Silvestre_p53_phosphatase_hilic_ORBI2456	p53 human	P53	p53 human	1	0.0209	43 665,4	23	40	788	16-2505_Silvestre_p53_phosphatase_hilic_ORBI2456-20851-22542_22542	LMFKTEGPDSD	K	-	0.957	35.9	25	35.9		1 238,55	2	-0.0011	-0.89	383	393
p53 / phosphatase	Mudpit_16-2505_Silvestre_p53_phosphatase_hilic_ORBI2456	p53 human	P53	p53 human	1	0.0209	43 665,4	23	40	788	16-2505_Silvestre_p53_phosphatase_imac_ORBI2454-3959-4951_4951	LMFKTEGPDSD	K	-	0.957	35.9	25	35.9	Oxidation (+16)	1 254,54	2	-0.0009	-0.72	383	393
p53 / phosphatase	Mudpit_16-2505_Silvestre_p53_phosphatase_hilic_ORBI2456	p53 human	P53	p53 human	1	0.0209	43 665,4	23	40	788	16-2505_Silvestre_p53_phosphatase_hilic_ORBI2456-18194-19752_19752	LMFKTEGPDSD	K	-	0.958	36.1	25	36.1		1 238,55	2	0.00012	0.097	383	393
p53 / phosphatase	Mudpit_16-2505_Silvestre_p53_phosphatase_hilic_ORBI2456	p53 human	P53	p53 human	1	0.0209	43 665,4	23	40	788	16-2505_Silvestre_p53_phosphatase_hilic_ORBI2456-18383-19950_19950	LMFKTEGPDSD	K	-	0.959	36.2	25	36.2		1 238,55	2	-0.00049	-0.4	383	393
p53 / phosphatase	Mudpit_16-2505_Silvestre_p53_phosphatase_hilic_ORBI2456	p53 human	P53	p53 human	1	0.0209	43 665,4	23	40	788	16-2505_Silvestre_p53_phosphatase_hilic_ORBI2456-14871-16263_16263	LMFKTEGPDSD	K	-	0.96	36.2	25	36.2		1 238,55	2	-0.00086	-0.69	383	393
p53 / phosphatase	Mudpit_16-2505_Silvestre_p53_phosphatase_hilic_ORBI2456	p53 human	P53	p53 human	1	0.0209	43 665,4	23	40	788	16-2505_Silvestre_p53_phosphatase_hilic_ORBI2456-9327-10442_10442	LMFKTEGPDSD	K	-	0.96	36.2	25	36.2		1 238,55	2	-0.0011	-0.89	383	393
p53 / phosphatase	Mudpit_16-2505_Silvestre_p53_phosphatase_hilic_ORBI2456	p53 human	P53	p53 human	1	0.0209	43 665,4	23	40	788	16-2505_Silvestre_p53_phosphatase_hilic_ORBI2456-14263-15624_15624	LMFKTEGPDSD	K	-	0.96	36.3	25	36.3		1 238,55	2	0.00073	0.59	383	393
p53 / phosphatase	Mudpit_16-2505_Silvestre_p53_phosphatase_hilic_ORBI2456	p53 human	P53	p53 human	1	0.0209	43 665,4	23	40	788	16-2505_Silvestre_p53_phosphatase_hilic_ORBI2456-17456-18977_18977	LMFKTEGPDSD	K	-	0.961	36.4	25	36.4		1 238,55	2	-0.00025	-0.2	383	393
p53 / phosphatase	Mudpit_16-2505_Silvestre_p53_phosphatase_hilic_ORBI2456	p53 human	P53	p53 human	1	0.0209	43 665,4	23	40	788	16-2505_Silvestre_p53_phosphatase_hilic_ORBI2456-12872-14164_14164	LMFKTEGPDSD	K	-	0.961	36.5	25	36.5		1 238,55	2	-0.00025	-0.2	383	393
p53 / phosphatase	Mudpit_16-2505_Silvestre_p53_phosphatase_hilic_ORBI2456	p53 human	P53	p53 human	1	0.0209	43 665,4	23	40	788	16-2505_Silvestre_p53_phosphatase_hilic_ORBI2456-14925-16319_16319	LMFKTEGPDSD	K	-	0.962	36.6	25	36.6		1 238,55	2	-0.00061	-0.49	383	393
p53 / phosphatase	Mudpit_16-2505_Silvestre_p53_phosphatase_hilic_ORBI2456	p53 human	P53	p53 human	1	0.0209	43 665,4	23	40	788	16-2505_Silvestre_p53_phosphatase_tio2-ORBI2455-4002-5385_5385	LMFKTEGPDSD	K	-	0.963	36.7	25	36.7		1 238,55	2	-0.00037	-0.3	383	393
p53 / phosphatase	Mudpit_16-2505_Silvestre_p53_phosphatase_hilic_ORBI2456	p53 human	P53	p53 human	1	0.0209	43 665,4	23	40	788	16-2505_Silvestre_p53_phosphatase_hilic_ORBI2456-16269-17731_17731	LMFKTEGPDSD	K	-	0.963	36.7	25	36.7		1 238,55	2	-0.00073	-0.59	383	393
p53 / phosphatase	Mudpit_16-2505_Silvestre_p53_phosphatase_hilic_ORBI2456	p53 human	P53	p53 human	1	0.0209	43 665,4	23	40	788	16-2505_Silvestre_p53_phosphatase_hilic_ORBI2456-7229-8239_8239	LMFKTEGPDSD	K	-	0.963	36.8	25	36.8	Oxidation (+16)	1 254,54	2	-0.0029	-2.3	383	393
p53 / phosphatase	Mudpit_16-2505_Silvestre_p53_phosphatase_hilic_ORBI2456	p53 human	P53	p53 human	1	0.0209	43 665,4	23	40	788	16-2505_Silvestre_p53_phosphatase_hilic_ORBI2456-11106-12310_12310	LMFKTEGPDSD	K	-	0.964	36.8	25	36.8		1 238,55	2	-0.0016	-1.3	383	393
p53 / phosphatase	Mudpit_16-2505_Silvestre_p53_phosphatase_hilic_ORBI2456	p53 human	P53	p53 human	1	0.0209	43 665,4	23	40	788	16-2505_Silvestre_p53_phosphatase_hilic_ORBI2456-13295-14608_14608	LMFKTEGPDSD	K	-	0.964	36.9	25	36.9		1 238,55	2	-0.0031	-2.5	383	393
p53 / phosphatase	Mudpit_16-2505_Silvestre_p53_phosphatase_hilic_ORBI2456	p53 human	P53	p53 human	1	0.0209	43 665,4	23	40	788	16-2505_Silvestre_p53_phosphatase_hilic_ORBI2456-13262-14573_14573	LMFKTEGPDSD	K	-	0.965	37	25	37		1 238,55	2	-0.0017	-1.4	383	393
p53 / phosphatase	Mudpit_16-2505_Silvestre_p53_phosphatase_hilic_ORBI2456	p53 human	P53	p53 human	1	0.0209	43 665,4	23	40	788	16-2505_Silvestre_p53_phosphatase_hilic_ORBI2456-11308-12522_12522	LMFKTEGPDSD	K	-	0.965	37	25	37		1 238,55	2	-0.0011	-0.89	383	393
p53 / phosphatase	Mudpit_16-2505_Silvestre_p53_phosphatase_hilic_ORBI2456	p53 human	P53	p53 human	1	0.0209	43 665,4	23	40	788	16-2505_Silvestre_p53_phosphatase_hilic_ORBI2456-8947-10043_10043	LMFKTEGPDSD	K	-	0.965	37	25	37		1 238,55	2	-0.00073	-0.59	383	393
p53 / phosphatase	Mudpit_16-2505_Silvestre_p53_phosphatase_hilic_ORBI2456	p53 human	P53	p53 human	1	0.0209	43 665,4	23	40	788	16-2505_Silvestre_p53_phosphatase_hilic_ORBI2456-13102-14405_14405	LMFKTEGPDSD	K	-	0.965	37	25	37		1 238,55	2	-0.0017	-1.4	383	393
p53 / phosphatase	Mudpit_16-2505_Silvestre_p53_phosphatase_hilic_ORBI2456	p53 human	P53	p53 human	1	0.0209	43 665,4	23	40	788	16-2505_Silvestre_p53_phosphatase_hilic_ORBI2456-8946-10042_10042	LMFKTEGPDSD	K	-	0.965	37	25	37		1 238,55	2	-0.00073	-0.59	383	393
p53 / phosphatase	Mudpit_16-2505_Silvestre_p53_phosphatase_hilic_ORBI2456	p53 human	P53	p53 human	1	0.0209	43 665,4	23	40	788	16-2505_Silvestre_p53_phosphatase_hilic_ORBI2456-18986-20584_20584	LMFKTEGPDSD	K	-	0.965	37.1	25	37.1		1 238,55	2	-0.00061	-0.49	383	393
p53 / phosphatase	Mudpit_16-2505_Silvestre_p53_phosphatase_hilic_ORBI2456	p53 human	P53	p53 human	1	0.0209	43 665,4	23	40	788	16-2505_Silvestre_p53_phosphatase_hilic_ORBI2456-7987-9035_9035	LMFKTEGPDSD	K	-	0.966	37.2	25	37.2		1 238,55	2	-0.0012	-0.99	383	393
p53 / phosphatase	Mudpit_16-2505_Silvestre_p53_phosphatase_hilic_ORBI2456	p53 human	P53	p53 human	1	0.0209	43 665,4	23	40	788	16-2505_Silvestre_p53_phosphatase_hilic_ORBI2456-6973-7969_7969	LMFKTEGPDSD	K	-	0.966	37.2	25	37.2		1 238,55	2	-0.00061	-0.49	383	393
p53 / phosphatase	Mudpit_16-2505_Silvestre_p53_phosphatase_hilic_ORBI2456	p53 human	P53	p53 human	1	0.0209	43 665,4	23	40	788	16-2505_Silvestre_p53_phosphatase_hilic_ORBI2456-16204-17662_17662	LMFKTEGPDSD	K	-	0.967	37.4	25	37.4		1 238,55	2	-0.00012	-0.1	383	393
p53 / phosphatase	Mudpit_16-2505_Silvestre_p53_phosphatase_hilic_ORBI2456	p53 human	P53	p53 human	1	0.0209	43 665,4	23	40	788	16-2505_Silvestre_p53_phosphatase_imac_ORBI2454-5575-6649_6649	LMFKTEGPDSD	K	-	0.968	37.6	25	37.6		1 238,55	2	-0.00061	-0.49	383	393
p53 / phosphatase	Mudpit_16-2505_Silvestre_p53_phosphatase_hilic_ORBI2456	p53 human	P53	p53 human	1	0.0209	43 665,4	23	40	788	16-2505_Silvestre_p53_phosphatase_hilic_ORBI2456-14061-15412_15412	LMFKTEGPDSD	K	-	0.969	37.7	25	37.7		1 238,55	2	0.00036	0.29	383	393
p53 / phosphatase	Mudpit_16-2505_Silvestre_p53_phosphatase_hilic_ORBI2456	p53 human	P53	p53 human	1	0.0209	43 665,4	23	40	788	16-2505_Silvestre_p53_phosphatase_hilic_ORBI2456-19708-21342_21342	LMFKTEGPDSD	K	-	0.969	37.8	25	37.8		1 238,55	2	-0.0011	-0.89	383	393
p53 / phosphatase	Mudpit_16-2505_Silvestre_p53_phosphatase_hilic_ORBI2456	p53 human	P53	p53 human	1	0.0209	43 665,4	23	40	788	16-2505_Silvestre_p53_phosphatase_hilic_ORBI2456-13461-14782_14782	LMFKTEGPDSD	K	-	0.969	37.8	25	37.8		1 238,55	2	-0.00025	-0.2	383	393
p53 / phosphatase	Mudpit_16-2505_Silvestre_p53_phosphatase_hilic_ORBI2456	p53 human	P53	p53 human	1	0.0209	43 665,4	23	40	788	16-2505_Silvestre_p53_phosphatase_hilic_ORBI2456-17529-19054_19054	LMFKTEGPDSD	K	-	0.97	37.9	25	37.9		1 238,55	2	-0.00012	-0.1	383	393
p53 / phosphatase	Mudpit_16-2505_Silvestre_p53_phosphatase_hilic_ORBI2456	p53 human	P53	p53 human	1	0.0209	43 665,4	23	40	788	16-2505_Silvestre_p53_phosphatase_imac_ORBI2454-5416-6482_6482	LMFKTEGPDSD	K	-	0.97	37.9	25	37.9		1 238,55	2	-0.00012	-0.1	383	393
p53 / phosphatase	Mudpit_16-2505_Silvestre_p53_phosphatase_hilic_ORBI2456	p53 human	P53	p53 human	1	0.0209	43 665,4	23	40	788	16-2505_Silvestre_p53_phosphatase_hilic_ORBI2456-10107-11261_11261	LMFKTEGPDSD	K	-	0.97	37.9	25	37.9		1 238,55	2	-0.00049	-0.4	383	393
p53 / phosphatase	Mudpit_16-2505_Silvestre_p53_phosphatase_hilic_ORBI2456	p53 human	P53	p53 human	1	0.0209	43 665,4	23	40	788	16-2505_Silvestre_p53_phosphatase_hilic_ORBI2456-6038-6985_6985	LMFKTEGPDSD	K	-	0.97	38	25	38	Oxidation (+16)	1 254,54	2	-0.00041	-0.33	383	393
p53 / phosphatase	Mudpit_16-2505_Silvestre_p53_phosphatase_hilic_ORBI2456	p53 human	P53	p53 human	1	0.0209	43 665,4	23	40	788	16-2505_Silvestre_p53_phosphatase_hilic_ORBI2456-11107-12311_12311	LMFKTEGPDSD	K	-	0.971	38	25	38		1 238,55	2	-0.0016	-1.3	383	393
p53 / phosphatase	Mudpit_16-2505_Silvestre_p53_phosphatase_hilic_ORBI2456	p53 human	P53	p53 human	1	0.0209	43 665,4	23	40	788	16-2505_Silvestre_p53_phosphatase_hilic_ORBI2456-11310-12524_12524	LMFKTEGPDSD	K	-	0.971	38	25	38		1 238,55	2	-0.0011	-0.89	383	393
p53 / phosphatase	Mudpit_16-2505_Silvestre_p53_phosphatase_hilic_ORBI2456	p53 human	P53	p53 human	1	0.0209	43 665,4	23	40	788	16-2505_Silvestre_p53_phosphatase_hilic_ORBI2456-16741-18226_18226	LMFKTEGPDSD	K	-	0.971	38.2	25	38.2		1 238,55	2	-0.00049	-0.4	383	393
p53 / phosphatase	Mudpit_16-2505_Silvestre_p53_phosphatase_hilic_ORBI2456	p53 human	P53	p53 human	1	0.0209	43 665,4	23	40	788	16-2505_Silvestre_p53_phosphatase_hilic_ORBI2456-14269-15631_15631	LMFKTEGPDSD	K	-	0.973	38.5	25	38.5		1 238,55	2	0.00049	0.39	383	393
p53 / phosphatase	Mudpit_16-2505_Silvestre_p53_phosphatase_hilic_ORBI2456	p53 human	P53	p53 human	1	0.0209	43 665,4	23	40	788	16-2505_Silvestre_p53_phosphatase_hilic_ORBI2456-9907-11051_11051	LMFKTEGPDSD	K	-	0.974	38.7	25	38.7		1 238,55	2	-0.00037	-0.3	383	393
p53 / phosphatase	Mudpit_16-2505_Silvestre_p53_phosphatase_hilic_ORBI2456	p53 human	P53	p53 human	1	0.0209	43 665,4	23	40	788	16-2505_Silvestre_p53_phosphatase_hilic_ORBI2456-18730-20315_20315	LMFKTEGPDSD	K	-	0.974	38.8	25	38.8		1 238,55	2	-0.00025	-0.2	383	393
p53 / phosphatase	Mudpit_16-2505_Silvestre_p53_phosphatase_hilic_ORBI2456	p53 human	P53	p53 human	1	0.0209	43 665,4	23	40	788	16-2505_Silvestre_p53_phosphatase_hilic_ORBI2456-9127-10232_10232	LMFKTEGPDSD	K	-	0.974	38.8	25	38.8		1 238,55	2	-0.00061	-0.49	383	393
p53 / phosphatase	Mudpit_16-2505_Silvestre_p53_phosphatase_hilic_ORBI2456	p53 human	P53	p53 human	1	0.0209	43 665,4	23	40	788	16-2505_Silvestre_p53_phosphatase_hilic_ORBI2456-9126-10231_10231	LMFKTEGPDSD	K	-	0.974	38.9	25	38.9		1 238,55	2	-0.00061	-0.49	383	393
p53 / phosphatase	Mudpit_16-2505_Silvestre_p53_phosphatase_hilic_ORBI2456	p53 human	P53	p53 human	1	0.0209	43 665,4	23	40	788	16-2505_Silvestre_p53_phosphatase_hilic_ORBI2456-8387-9455_9455	LMFKTEGPDSD	K	-	0.975	38.9	25	38.9		1 238,55	2	-0.00061	-0.49	383	393
p53 / phosphatase	Mudpit_16-2505_Silvestre_p53_phosphatase_hilic_ORBI2456	p53 human	P53	p53 human	1	0.0209	43 665,4	23	40	788	16-2505_Silvestre_p53_phosphatase_hilic_ORBI2456-7187-8195_8195	LMFKTEGPDSD	K	-	0.975	38.9	25	38.9		1 238,55	2	-0.00037	-0.3	383	393
p53 / phosphatase	Mudpit_16-2505_Silvestre_p53_phosphatase_hilic_ORBI2456	p53 human	P53	p53 human	1	0.0209	43 665,4	23	40	788	16-2505_Silvestre_p53_phosphatase_hilic_ORBI2456-17637-19167_19167	LMFKTEGPDSD	K	-	0.975	39	25	39		1 238,55	2	-0.00049	-0.4	383	393
p53 / phosphatase	Mudpit_16-2505_Silvestre_p53_phosphatase_hilic_ORBI2456	p53 human	P53	p53 human	1	0.0209	43 665,4	23	40	788	16-2505_Silvestre_p53_phosphatase_hilic_ORBI2456-17097-18600_18600	LMFKTEGPDSD	K	-	0.976	39.1	25	39.1		1 238,55	2	-0.00037	-0.3	383	393
p53 / phosphatase	Mudpit_16-2505_Silvestre_p53_phosphatase_hilic_ORBI2456	p53 human	P53	p53 human	1	0.0209	43 665,4	23	40	788	16-2505_Silvestre_p53_phosphatase_hilic_ORBI2456-18451-20022_20022	LMFKTEGPDSD	K	-	0.976	39.2	25	39.2		1 238,55	2	-0.00037	-0.3	383	393
p53 / phosphatase	Mudpit_16-2505_Silvestre_p53_phosphatase_hilic_ORBI2456	p53 human	P53	p53 human	1	0.0209	43 665,4	23	40	788	16-2505_Silvestre_p53_phosphatase_hilic_ORBI2456-7787-8825_8825	LMFKTEGPDSD	K	-	0.976	39.2	25	39.2		1 238,55	2	-0.00025	-0.2	383	393
p53 / phosphatase	Mudpit_16-2505_Silvestre_p53_phosphatase_hilic_ORBI2456	p53 human	P53	p53 human	1	0.0209	43 665,4	23	40	788	16-2505_Silvestre_p53_phosphatase_hilic_ORBI2456-18550-20126_20126	LMFKTEGPDSD	K	-	0.976	39.2	25	39.2		1 238,55	2	-1.9e-06	-0.0016	383	393
p53 / phosphatase	Mudpit_16-2505_Silvestre_p53_phosphatase_hilic_ORBI2456	p53 human	P53	p53 human	1	0.0209	43 665,4	23	40	788	16-2505_Silvestre_p53_phosphatase_hilic_ORBI2456-13687-15020_15020	LMFKTEGPDSD	K	-	0.976	39.3	25	39.3		1 238,55	2	-0.00025	-0.2	383	393
p53 / phosphatase	Mudpit_16-2505_Silvestre_p53_phosphatase_hilic_ORBI2456	p53 human	P53	p53 human	1	0.0209	43 665,4	23	40	788	16-2505_Silvestre_p53_phosphatase_hilic_ORBI2456-7387-8405_8405	LMFKTEGPDSD	K	-	0.976	39.3	25	39.3		1 238,55	2	-1.9e-06	-0.0016	383	393
p53 / phosphatase	Mudpit_16-2505_Silvestre_p53_phosphatase_hilic_ORBI2456	p53 human	P53	p53 human	1	0.0209	43 665,4	23	40	788	16-2505_Silvestre_p53_phosphatase_hilic_ORBI2456-7786-8824_8824	LMFKTEGPDSD	K	-	0.976	39.3	25	39.3		1 238,55	2	-0.00025	-0.2	383	393
p53 / phosphatase	Mudpit_16-2505_Silvestre_p53_phosphatase_hilic_ORBI2456	p53 human	P53	p53 human	1	0.0209	43 665,4	23	40	788	16-2505_Silvestre_p53_phosphatase_hilic_ORBI2456-17837-19377_19377	LMFKTEGPDSD	K	-	0.976	39.3	25	39.3		1 238,55	2	-0.00049	-0.4	383	393
p53 / phosphatase	Mudpit_16-2505_Silvestre_p53_phosphatase_hilic_ORBI2456	p53 human	P53	p53 human	1	0.0209	43 665,4	23	40	788	16-2505_Silvestre_p53_phosphatase_hilic_ORBI2456-5274-6183_6183	LMFKTEGPDSD	K	-	0.977	39.4	25	39.4	Oxidation (+16)	1 254,54	2	-0.00029	-0.23	383	393
p53 / phosphatase	Mudpit_16-2505_Silvestre_p53_phosphatase_hilic_ORBI2456	p53 human	P53	p53 human	1	0.0209	43 665,4	23	40	788	16-2505_Silvestre_p53_phosphatase_hilic_ORBI2456-9706-10840_10840	LMFKTEGPDSD	K	-	0.977	39.4	25	39.4		1 238,55	2	-0.00049	-0.4	383	393
p53 / phosphatase	Mudpit_16-2505_Silvestre_p53_phosphatase_hilic_ORBI2456	p53 human	P53	p53 human	1	0.0209	43 665,4	23	40	788	16-2505_Silvestre_p53_phosphatase_hilic_ORBI2456-8244-9304_9304	LMFKTEGPDSD	K	-	0.977	39.4	25	39.4	Oxidation (+16)	1 254,54	2	-0.0018	-1.4	383	393
p53 / phosphatase	Mudpit_16-2505_Silvestre_p53_phosphatase_hilic_ORBI2456	p53 human	P53	p53 human	1	0.0209	43 665,4	23	40	788	16-2505_Silvestre_p53_phosphatase_hilic_ORBI2456-8586-9664_9664	LMFKTEGPDSD	K	-	0.977	39.4	25	39.4		1 238,55	2	0.00024	0.2	383	393
p53 / phosphatase	Mudpit_16-2505_Silvestre_p53_phosphatase_hilic_ORBI2456	p53 human	P53	p53 human	1	0.0209	43 665,4	23	40	788	16-2505_Silvestre_p53_phosphatase_hilic_ORBI2456-12668-13950_13950	LMFKTEGPDSD	K	-	0.977	39.5	25	39.5		1 238,55	2	-0.00025	-0.2	383	393
p53 / phosphatase	Mudpit_16-2505_Silvestre_p53_phosphatase_hilic_ORBI2456	p53 human	P53	p53 human	1	0.0209	43 665,4	23	40	788	16-2505_Silvestre_p53_phosphatase_hilic_ORBI2456-10510-11684_11684	LMFKTEGPDSD	K	-	0.977	39.5	25	39.5		1 238,55	2	0.00012	0.097	383	393
p53 / phosphatase	Mudpit_16-2505_Silvestre_p53_phosphatase_hilic_ORBI2456	p53 human	P53	p53 human	1	0.0209	43 665,4	23	40	788	16-2505_Silvestre_p53_phosphatase_hilic_ORBI2456-14067-15419_15419	LMFKTEGPDSD	K	-	0.977	39.5	25	39.5		1 238,55	2	0.00049	0.39	383	393
p53 / phosphatase	Mudpit_16-2505_Silvestre_p53_phosphatase_hilic_ORBI2456	p53 human	P53	p53 human	1	0.0209	43 665,4	23	40	788	16-2505_Silvestre_p53_phosphatase_hilic_ORBI2456-12286-13549_13549	LMFKTEGPDSD	K	-	0.978	39.7	25	39.7		1 238,55	2	-0.00012	-0.1	383	393
p53 / phosphatase	Mudpit_16-2505_Silvestre_p53_phosphatase_hilic_ORBI2456	p53 human	P53	p53 human	1	0.0209	43 665,4	23	40	788	16-2505_Silvestre_p53_phosphatase_hilic_ORBI2456-16989-18487_18487	LMFKTEGPDSD	K	-	0.978	39.7	25	39.7		1 238,55	2	-0.00049	-0.4	383	393
p53 / phosphatase	Mudpit_16-2505_Silvestre_p53_phosphatase_hilic_ORBI2456	p53 human	P53	p53 human	1	0.0209	43 665,4	23	40	788	16-2505_Silvestre_p53_phosphatase_hilic_ORBI2456-10311-11475_11475	LMFKTEGPDSD	K	-	0.978	39.7	25	39.7		1 238,55	2	-0.00061	-0.49	383	393
p53 / phosphatase	Mudpit_16-2505_Silvestre_p53_phosphatase_hilic_ORBI2456	p53 human	P53	p53 human	1	0.0209	43 665,4	23	40	788	16-2505_Silvestre_p53_phosphatase_hilic_ORBI2456-6437-7404_7404	LMFKTEGPDSD	K	-	0.978	39.7	25	39.7	Oxidation (+16)	1 254,54	2	-0.0014	-1.1	383	393
p53 / phosphatase	Mudpit_16-2505_Silvestre_p53_phosphatase_hilic_ORBI2456	p53 human	P53	p53 human	1	0.0209	43 665,4	23	40	788	16-2505_Silvestre_p53_phosphatase_hilic_ORBI2456-7232-8242_8242	LMFKTEGPDSD	K	-	0.978	39.8	25	39.8	Oxidation (+16)	1 254,54	2	-0.0029	-2.3	383	393
p53 / phosphatase	Mudpit_16-2505_Silvestre_p53_phosphatase_hilic_ORBI2456	p53 human	P53	p53 human	1	0.0209	43 665,4	23	40	788	16-2505_Silvestre_p53_phosphatase_hilic_ORBI2456-13656-14987_14987	LMFKTEGPDSD	K	-	0.978	39.8	25	39.8		1 238,55	2	-0.00025	-0.2	383	393
p53 / phosphatase	Mudpit_16-2505_Silvestre_p53_phosphatase_hilic_ORBI2456	p53 human	P53	p53 human	1	0.0209	43 665,4	23	40	788	16-2505_Silvestre_p53_phosphatase_hilic_ORBI2456-8587-9665_9665	LMFKTEGPDSD	K	-	0.978	39.9	25	39.9		1 238,55	2	0.00024	0.2	383	393
p53 / phosphatase	Mudpit_16-2505_Silvestre_p53_phosphatase_hilic_ORBI2456	p53 human	P53	p53 human	1	0.0209	43 665,4	23	40	788	16-2505_Silvestre_p53_phosphatase_hilic_ORBI2456-7586-8614_8614	LMFKTEGPDSD	K	-	0.979	39.9	25	39.9		1 238,55	2	-0.00049	-0.4	383	393
p53 / phosphatase	Mudpit_16-2505_Silvestre_p53_phosphatase_hilic_ORBI2456	p53 human	P53	p53 human	1	0.0209	43 665,4	23	40	788	16-2505_Silvestre_p53_phosphatase_imac_ORBI2454-4275-5284_5284	LMFKTEGPDSD	K	-	0.979	40.1	25	40.1	Oxidation (+16)	1 254,54	2	-0.00053	-0.42	383	393
p53 / phosphatase	Mudpit_16-2505_Silvestre_p53_phosphatase_hilic_ORBI2456	p53 human	P53	p53 human	1	0.0209	43 665,4	23	40	788	16-2505_Silvestre_p53_phosphatase_hilic_ORBI2456-19273-20885_20885	LMFKTEGPDSD	K	-	0.98	40.4	25	40.4		1 238,55	2	-0.00086	-0.69	383	393
p53 / phosphatase	Mudpit_16-2505_Silvestre_p53_phosphatase_hilic_ORBI2456	p53 human	P53	p53 human	1	0.0209	43 665,4	23	40	788	16-2505_Silvestre_p53_phosphatase_hilic_ORBI2456-10314-11478_11478	LMFKTEGPDSD	K	-	0.98	40.4	25	40.4		1 238,55	2	-0.00061	-0.49	383	393
p53 / phosphatase	Mudpit_16-2505_Silvestre_p53_phosphatase_hilic_ORBI2456	p53 human	P53	p53 human	1	0.0209	43 665,4	23	40	788	16-2505_Silvestre_p53_phosphatase_hilic_ORBI2456-17921-19465_19465	LMFKTEGPDSD	K	-	0.981	40.7	25	40.7		1 238,55	2	-0.00012	-0.1	383	393
p53 / phosphatase	Mudpit_16-2505_Silvestre_p53_phosphatase_hilic_ORBI2456	p53 human	P53	p53 human	1	0.0209	43 665,4	23	40	788	16-2505_Silvestre_p53_phosphatase_imac_ORBI2454-5415-6481_6481	LMFKTEGPDSD	K	-	0.981	40.7	25	40.7		1 238,55	2	-0.00012	-0.1	383	393
p53 / phosphatase	Mudpit_16-2505_Silvestre_p53_phosphatase_hilic_ORBI2456	p53 human	P53	p53 human	1	0.0209	43 665,4	23	40	788	16-2505_Silvestre_p53_phosphatase_imac_ORBI2454-5736-6818_6818	LMFKTEGPDSD	K	-	0.982	41	25	41		1 238,55	2	-0.00049	-0.4	383	393
p53 / phosphatase	Mudpit_16-2505_Silvestre_p53_phosphatase_hilic_ORBI2456	p53 human	P53	p53 human	1	0.0209	43 665,4	23	40	788	16-2505_Silvestre_p53_phosphatase_hilic_ORBI2456-6972-7968_7968	LMFKTEGPDSD	K	-	0.982	41	25	41		1 238,55	2	-0.00061	-0.49	383	393
p53 / phosphatase	Mudpit_16-2505_Silvestre_p53_phosphatase_hilic_ORBI2456	p53 human	P53	p53 human	1	0.0209	43 665,4	23	40	788	16-2505_Silvestre_p53_phosphatase_hilic_ORBI2456-10709-11893_11893	LMFKTEGPDSD	K	-	0.982	41.1	25	41.1		1 238,55	2	-0.00098	-0.79	383	393
p53 / phosphatase	Mudpit_16-2505_Silvestre_p53_phosphatase_hilic_ORBI2456	p53 human	P53	p53 human	1	0.0209	43 665,4	23	40	788	16-2505_Silvestre_p53_phosphatase_hilic_ORBI2456-8188-9246_9246	LMFKTEGPDSD	K	-	0.982	41.1	25	41.1		1 238,55	2	-0.0012	-0.99	383	393
p53 / phosphatase	Mudpit_16-2505_Silvestre_p53_phosphatase_hilic_ORBI2456	p53 human	P53	p53 human	1	0.0209	43 665,4	23	40	788	16-2505_Silvestre_p53_phosphatase_hilic_ORBI2456-15893-17336_17336	LMFKTEGPDSD	K	-	0.982	41.2	25	41.2		1 238,55	2	-0.00025	-0.2	383	393
p53 / phosphatase	Mudpit_16-2505_Silvestre_p53_phosphatase_hilic_ORBI2456	p53 human	P53	p53 human	1	0.0209	43 665,4	23	40	788	16-2505_Silvestre_p53_phosphatase_hilic_ORBI2456-6836-7823_7823	LMFKTEGPDSD	K	-	0.983	41.3	25	41.3	Oxidation (+16)	1 254,54	2	-0.003	-2.4	383	393
p53 / phosphatase	Mudpit_16-2505_Silvestre_p53_phosphatase_hilic_ORBI2456	p53 human	P53	p53 human	1	0.0209	43 665,4	23	40	788	16-2505_Silvestre_p53_phosphatase_hilic_ORBI2456-10707-11891_11891	LMFKTEGPDSD	K	-	0.983	41.3	25	41.3		1 238,55	2	-0.00098	-0.79	383	393
p53 / phosphatase	Mudpit_16-2505_Silvestre_p53_phosphatase_hilic_ORBI2456	p53 human	P53	p53 human	1	0.0209	43 665,4	23	40	788	16-2505_Silvestre_p53_phosphatase_hilic_ORBI2456-9526-10651_10651	LMFKTEGPDSD	K	-	0.983	41.3	25	41.3		1 238,55	2	-0.00049	-0.4	383	393
p53 / phosphatase	Mudpit_16-2505_Silvestre_p53_phosphatase_hilic_ORBI2456	p53 human	P53	p53 human	1	0.0209	43 665,4	23	40	788	16-2505_Silvestre_p53_phosphatase_imac_ORBI2454-5576-6650_6650	LMFKTEGPDSD	K	-	0.983	41.4	25	41.4		1 238,55	2	-0.00061	-0.49	383	393
p53 / phosphatase	Mudpit_16-2505_Silvestre_p53_phosphatase_hilic_ORBI2456	p53 human	P53	p53 human	1	0.0209	43 665,4	23	40	788	16-2505_Silvestre_p53_phosphatase_hilic_ORBI2456-6438-7405_7405	LMFKTEGPDSD	K	-	0.983	41.4	25	41.4	Oxidation (+16)	1 254,54	2	-0.0014	-1.1	383	393
p53 / phosphatase	Mudpit_16-2505_Silvestre_p53_phosphatase_hilic_ORBI2456	p53 human	P53	p53 human	1	0.0209	43 665,4	23	40	788	16-2505_Silvestre_p53_phosphatase_hilic_ORBI2456-18807-20396_20396	LMFKTEGPDSD	K	-	0.983	41.5	25	41.5		1 238,55	2	-0.00025	-0.2	383	393
p53 / phosphatase	Mudpit_16-2505_Silvestre_p53_phosphatase_hilic_ORBI2456	p53 human	P53	p53 human	1	0.0209	43 665,4	23	40	788	16-2505_Silvestre_p53_phosphatase_hilic_ORBI2456-9707-10841_10841	LMFKTEGPDSD	K	-	0.983	41.5	25	41.5		1 238,55	2	-0.00049	-0.4	383	393
p53 / phosphatase	Mudpit_16-2505_Silvestre_p53_phosphatase_hilic_ORBI2456	p53 human	P53	p53 human	1	0.0209	43 665,4	23	40	788	16-2505_Silvestre_p53_phosphatase_hilic_ORBI2456-6637-7614_7614	LMFKTEGPDSD	K	-	0.984	41.7	25	41.7	Oxidation (+16)	1 254,54	2	-0.0014	-1.1	383	393
p53 / phosphatase	Mudpit_16-2505_Silvestre_p53_phosphatase_hilic_ORBI2456	p53 human	P53	p53 human	1	0.0209	43 665,4	23	40	788	16-2505_Silvestre_p53_phosphatase_hilic_ORBI2456-10909-12103_12103	LMFKTEGPDSD	K	-	0.984	41.8	25	41.8		1 238,55	2	-0.00073	-0.59	383	393
p53 / phosphatase	Mudpit_16-2505_Silvestre_p53_phosphatase_hilic_ORBI2456	p53 human	P53	p53 human	1	0.0209	43 665,4	23	40	788	16-2505_Silvestre_p53_phosphatase_hilic_ORBI2456-20246-21907_21907	LMFKTEGPDSD	K	-	0.984	41.8	25	41.8		1 238,55	2	-0.0013	-1.1	383	393
p53 / phosphatase	Mudpit_16-2505_Silvestre_p53_phosphatase_hilic_ORBI2456	p53 human	P53	p53 human	1	0.0209	43 665,4	23	40	788	16-2505_Silvestre_p53_phosphatase_hilic_ORBI2456-18097-19650_19650	LMFKTEGPDSD	K	-	0.984	41.9	25	41.9		1 238,55	2	-0.00012	-0.1	383	393
p53 / phosphatase	Mudpit_16-2505_Silvestre_p53_phosphatase_hilic_ORBI2456	p53 human	P53	p53 human	1	0.0209	43 665,4	23	40	788	16-2505_Silvestre_p53_phosphatase_hilic_ORBI2456-18628-20208_20208	LMFKTEGPDSD	K	-	0.984	41.9	25	41.9		1 238,55	2	-0.00025	-0.2	383	393
p53 / phosphatase	Mudpit_16-2505_Silvestre_p53_phosphatase_hilic_ORBI2456	p53 human	P53	p53 human	1	0.0209	43 665,4	23	40	788	16-2505_Silvestre_p53_phosphatase_hilic_ORBI2456-7386-8404_8404	LMFKTEGPDSD	K	-	0.985	42	25	42		1 238,55	2	-1.9e-06	-0.0016	383	393
p53 / phosphatase	Mudpit_16-2505_Silvestre_p53_phosphatase_hilic_ORBI2456	p53 human	P53	p53 human	1	0.0209	43 665,4	23	40	788	16-2505_Silvestre_p53_phosphatase_hilic_ORBI2456-19886-21529_21529	LMFKTEGPDSD	K	-	0.985	42	25	42		1 238,55	2	-0.00098	-0.79	383	393
p53 / phosphatase	Mudpit_16-2505_Silvestre_p53_phosphatase_hilic_ORBI2456	p53 human	P53	p53 human	1	0.0209	43 665,4	23	40	788	16-2505_Silvestre_p53_phosphatase_hilic_ORBI2456-17277-18789_18789	LMFKTEGPDSD	K	-	0.985	42	25	42		1 238,55	2	-0.00025	-0.2	383	393
p53 / phosphatase	Mudpit_16-2505_Silvestre_p53_phosphatase_hilic_ORBI2456	p53 human	P53	p53 human	1	0.0209	43 665,4	23	40	788	16-2505_Silvestre_p53_phosphatase_hilic_ORBI2456-9906-11050_11050	LMFKTEGPDSD	K	-	0.985	42.2	25	42.2		1 238,55	2	-0.00037	-0.3	383	393
p53 / phosphatase	Mudpit_16-2505_Silvestre_p53_phosphatase_hilic_ORBI2456	p53 human	P53	p53 human	1	0.0209	43 665,4	23	40	788	16-2505_Silvestre_p53_phosphatase_hilic_ORBI2456-19167-20774_20774	LMFKTEGPDSD	K	-	0.985	42.2	25	42.2		1 238,55	2	-0.00061	-0.49	383	393
p53 / phosphatase	Mudpit_16-2505_Silvestre_p53_phosphatase_hilic_ORBI2456	p53 human	P53	p53 human	1	0.0209	43 665,4	23	40	788	16-2505_Silvestre_p53_phosphatase_hilic_ORBI2456-15697-17130_17130	LMFKTEGPDSD	K	-	0.985	42.3	25	42.3		1 238,55	2	-0.00037	-0.3	383	393
p53 / phosphatase	Mudpit_16-2505_Silvestre_p53_phosphatase_hilic_ORBI2456	p53 human	P53	p53 human	1	0.0209	43 665,4	23	40	788	16-2505_Silvestre_p53_phosphatase_hilic_ORBI2456-17170-18677_18677	LMFKTEGPDSD	K	-	0.985	42.3	25	42.3		1 238,55	2	-0.00037	-0.3	383	393
p53 / phosphatase	Mudpit_16-2505_Silvestre_p53_phosphatase_hilic_ORBI2456	p53 human	P53	p53 human	1	0.0209	43 665,4	23	40	788	16-2505_Silvestre_p53_phosphatase_hilic_ORBI2456-16382-17849_17849	LMFKTEGPDSD	K	-	0.985	42.3	25	42.3		1 238,55	2	-0.00049	-0.4	383	393
p53 / phosphatase	Mudpit_16-2505_Silvestre_p53_phosphatase_hilic_ORBI2456	p53 human	P53	p53 human	1	0.0209	43 665,4	23	40	788	16-2505_Silvestre_p53_phosphatase_hilic_ORBI2456-18015-19564_19564	LMFKTEGPDSD	K	-	0.986	42.5	25	42.5		1 238,55	2	-0.00037	-0.3	383	393
p53 / phosphatase	Mudpit_16-2505_Silvestre_p53_phosphatase_hilic_ORBI2456	p53 human	P53	p53 human	1	0.0209	43 665,4	23	40	788	16-2505_Silvestre_p53_phosphatase_hilic_ORBI2456-16629-18109_18109	LMFKTEGPDSD	K	-	0.986	42.5	25	42.5		1 238,55	2	-0.00025	-0.2	383	393
p53 / phosphatase	Mudpit_16-2505_Silvestre_p53_phosphatase_hilic_ORBI2456	p53 human	P53	p53 human	1	0.0209	43 665,4	23	40	788	16-2505_Silvestre_p53_phosphatase_hilic_ORBI2456-5637-6564_6564	LMFKTEGPDSD	K	-	0.986	42.7	25	42.7	Oxidation (+16)	1 254,54	2	-0.00029	-0.23	383	393
p53 / phosphatase	Mudpit_16-2505_Silvestre_p53_phosphatase_hilic_ORBI2456	p53 human	P53	p53 human	1	0.0209	43 665,4	23	40	788	16-2505_Silvestre_p53_phosphatase_hilic_ORBI2456-20846-22537_22537	LMFKTEGPDSD	K	-	0.986	42.7	25	42.7		1 238,55	2	-0.0011	-0.89	383	393
p53 / phosphatase	Mudpit_16-2505_Silvestre_p53_phosphatase_hilic_ORBI2456	p53 human	P53	p53 human	1	0.0209	43 665,4	23	40	788	16-2505_Silvestre_p53_phosphatase_hilic_ORBI2456-5434-6351_6351	LMFKTEGPDSD	K	-	0.986	42.8	25	42.8	Oxidation (+16)	1 254,54	2	-0.00041	-0.33	383	393
p53 / phosphatase	Mudpit_16-2505_Silvestre_p53_phosphatase_hilic_ORBI2456	p53 human	P53	p53 human	1	0.0209	43 665,4	23	40	788	16-2505_Silvestre_p53_phosphatase_hilic_ORBI2456-20173-21830_21830	LMFKTEGPDSD	K	-	0.987	42.9	25	42.9		1 238,55	2	-0.00098	-0.79	383	393
p53 / phosphatase	Mudpit_16-2505_Silvestre_p53_phosphatase_hilic_ORBI2456	p53 human	P53	p53 human	1	0.0209	43 665,4	23	40	788	16-2505_Silvestre_p53_phosphatase_hilic_ORBI2456-7587-8615_8615	LMFKTEGPDSD	K	-	0.987	43.2	25	43.2		1 238,55	2	-0.00049	-0.4	383	393
p53 / phosphatase	Mudpit_16-2505_Silvestre_p53_phosphatase_hilic_ORBI2456	p53 human	P53	p53 human	1	0.0209	43 665,4	23	40	788	16-2505_Silvestre_p53_phosphatase_tio2-ORBI2455-4001-5384_5384	LMFKTEGPDSD	K	-	0.987	43.3	25	43.3		1 238,55	2	-0.00037	-0.3	383	393
p53 / phosphatase	Mudpit_16-2505_Silvestre_p53_phosphatase_hilic_ORBI2456	p53 human	P53	p53 human	1	0.0209	43 665,4	23	40	788	16-2505_Silvestre_p53_phosphatase_hilic_ORBI2456-17717-19251_19251	LMFKTEGPDSD	K	-	0.988	43.5	25	43.5		1 238,55	2	-0.00049	-0.4	383	393
p53 / phosphatase	Mudpit_16-2505_Silvestre_p53_phosphatase_hilic_ORBI2456	p53 human	P53	p53 human	1	0.0209	43 665,4	23	40	788	16-2505_Silvestre_p53_phosphatase_hilic_ORBI2456-19630-21260_21260	LMFKTEGPDSD	K	-	0.988	43.6	25	43.6		1 238,55	2	-0.00073	-0.59	383	393
p53 / phosphatase	Mudpit_16-2505_Silvestre_p53_phosphatase_hilic_ORBI2456	p53 human	P53	p53 human	1	0.0209	43 665,4	23	40	788	16-2505_Silvestre_p53_phosphatase_hilic_ORBI2456-18911-20505_20505	LMFKTEGPDSD	K	-	0.988	43.7	25	43.7		1 238,55	2	-0.00037	-0.3	383	393
p53 / phosphatase	Mudpit_16-2505_Silvestre_p53_phosphatase_hilic_ORBI2456	p53 human	P53	p53 human	1	0.0209	43 665,4	23	40	788	16-2505_Silvestre_p53_phosphatase_hilic_ORBI2456-16807-18296_18296	LMFKTEGPDSD	K	-	0.989	44.1	25	44.1		1 238,55	2	-0.00012	-0.1	383	393
p53 / phosphatase	Mudpit_16-2505_Silvestre_p53_phosphatase_hilic_ORBI2456	p53 human	P53	p53 human	1	0.0209	43 665,4	23	40	788	16-2505_Silvestre_p53_phosphatase_hilic_ORBI2456-19528-21153_21153	LMFKTEGPDSD	K	-	0.99	44.6	25	44.6		1 238,55	2	-0.00086	-0.69	383	393
p53 / phosphatase	Mudpit_16-2505_Silvestre_p53_phosphatase_hilic_ORBI2456	p53 human	P53	p53 human	1	0.0209	43 665,4	23	40	788	16-2505_Silvestre_p53_phosphatase_hilic_ORBI2456-20066-21718_21718	LMFKTEGPDSD	K	-	0.99	44.9	25	44.9		1 238,55	2	-0.0012	-0.99	383	393
p53 / phosphatase	Mudpit_16-2505_Silvestre_p53_phosphatase_hilic_ORBI2456	p53 human	P53	p53 human	1	0.0209	43 665,4	23	40	788	16-2505_Silvestre_p53_phosphatase_tio2-ORBI2455-4095-5497_5497	LMFKTEGPDSD	K	-	0.99	45.1	25	45.1		1 238,55	2	-0.00073	-0.59	383	393
p53 / phosphatase	Mudpit_16-2505_Silvestre_p53_phosphatase_hilic_ORBI2456	p53 human	P53	p53 human	1	0.0209	43 665,4	23	40	788	16-2505_Silvestre_p53_phosphatase_hilic_ORBI2456-14470-15842_15842	LMFKTEGPDSD	K	-	0.991	45.3	25	45.3		1 238,55	2	-1.9e-06	-0.0016	383	393
p53 / phosphatase	Mudpit_16-2505_Silvestre_p53_phosphatase_hilic_ORBI2456	p53 human	P53	p53 human	1	0.0209	43 665,4	23	40	788	16-2505_Silvestre_p53_phosphatase_hilic_ORBI2456-16449-17920_17920	LMFKTEGPDSD	K	-	0.991	45.8	25	45.8		1 238,55	2	-0.00086	-0.69	383	393
p53 / phosphatase	Mudpit_16-2505_Silvestre_p53_phosphatase_hilic_ORBI2456	p53 human	P53	p53 human	1	0.0209	43 665,4	23	40	788	16-2505_Silvestre_p53_phosphatase_hilic_ORBI2456-9527-10652_10652	LMFKTEGPDSD	K	-	0.991	45.9	25	45.9		1 238,55	2	-0.00049	-0.4	383	393
p53 / phosphatase	Mudpit_16-2505_Silvestre_p53_phosphatase_hilic_ORBI2456	p53 human	P53	p53 human	1	0.0209	43 665,4	23	40	788	16-2505_Silvestre_p53_phosphatase_imac_ORBI2454-4121-5122_5122	LMFKTEGPDSD	K	-	0.992	46	25	46	Oxidation (+16)	1 254,54	2	-0.00041	-0.33	383	393
p53 / phosphatase	Mudpit_16-2505_Silvestre_p53_phosphatase_hilic_ORBI2456	p53 human	P53	p53 human	1	0.0209	43 665,4	23	40	788	16-2505_Silvestre_p53_phosphatase_hilic_ORBI2456-5634-6561_6561	LMFKTEGPDSD	K	-	0.992	46.2	25	46.2	Oxidation (+16)	1 254,54	2	-0.00029	-0.23	383	393
p53 / phosphatase	Mudpit_16-2505_Silvestre_p53_phosphatase_hilic_ORBI2456	p53 human	P53	p53 human	1	0.0209	43 665,4	23	40	788	16-2505_Silvestre_p53_phosphatase_tio2-ORBI2455-3297-4459_4459	LMFKTEGPDSD	K	-	0.992	46.5	25	46.5	Oxidation (+16)	1 254,54	2	-0.00053	-0.42	383	393
p53 / phosphatase	Mudpit_16-2505_Silvestre_p53_phosphatase_hilic_ORBI2456	p53 human	P53	p53 human	1	0.0209	43 665,4	23	40	788	16-2505_Silvestre_p53_phosphatase_hilic_ORBI2456-18273-19835_19835	LMFKTEGPDSD	K	-	0.992	46.8	25	46.8		1 238,55	2	-0.00012	-0.1	383	393
p53 / phosphatase	Mudpit_16-2505_Silvestre_p53_phosphatase_hilic_ORBI2456	p53 human	P53	p53 human	1	0.0209	43 665,4	23	40	788	16-2505_Silvestre_p53_phosphatase_hilic_ORBI2456-19094-20697_20697	LMFKTEGPDSD	K	-	0.992	46.8	25	46.8		1 238,55	2	-0.00098	-0.79	383	393
p53 / phosphatase	Mudpit_16-2505_Silvestre_p53_phosphatase_hilic_ORBI2456	p53 human	P53	p53 human	1	0.0209	43 665,4	23	40	788	16-2505_Silvestre_p53_phosphatase_hilic_ORBI2456-5835-6772_6772	LMFKTEGPDSD	K	-	0.993	46.9	25	46.9	Oxidation (+16)	1 254,54	2	-0.00065	-0.52	383	393
p53 / phosphatase	Mudpit_16-2505_Silvestre_p53_phosphatase_hilic_ORBI2456	p53 human	P53	p53 human	1	0.0209	43 665,4	23	40	788	16-2505_Silvestre_p53_phosphatase_hilic_ORBI2456-5635-6562_6562	LMFKTEGPDSD	K	-	0.993	47	25	47	Oxidation (+16)	1 254,54	2	-0.00029	-0.23	383	393
p53 / phosphatase	Mudpit_16-2505_Silvestre_p53_phosphatase_hilic_ORBI2456	p53 human	P53	p53 human	1	0.0209	43 665,4	23	40	788	16-2505_Silvestre_p53_phosphatase_hilic_ORBI2456-15501-16924_16924	LMFKTEGPDSD	K	-	0.993	47.1	25	47.1		1 238,55	2	-0.00098	-0.79	383	393
p53 / phosphatase	Mudpit_16-2505_Silvestre_p53_phosphatase_hilic_ORBI2456	p53 human	P53	p53 human	1	0.0209	43 665,4	23	40	788	16-2505_Silvestre_p53_phosphatase_hilic_ORBI2456-19812-21451_21451	LMFKTEGPDSD	K	-	0.993	47.1	25	47.1		1 238,55	2	-0.00073	-0.59	383	393
p53 / phosphatase	Mudpit_16-2505_Silvestre_p53_phosphatase_hilic_ORBI2456	p53 human	P53	p53 human	1	0.0209	43 665,4	23	40	788	16-2505_Silvestre_p53_phosphatase_hilic_ORBI2456-7430-8450_8450	LMFKTEGPDSD	K	-	0.993	47.2	25	47.2	Oxidation (+16)	1 254,54	2	-0.0027	-2.2	383	393
p53 / phosphatase	Mudpit_16-2505_Silvestre_p53_phosphatase_hilic_ORBI2456	p53 human	P53	p53 human	1	0.0209	43 665,4	23	40	788	16-2505_Silvestre_p53_phosphatase_hilic_ORBI2456-5234-6141_6141	LMFKTEGPDSD	K	-	0.993	47.5	25	47.5	Oxidation (+16)	1 254,54	2	-0.00017	-0.13	383	393
p53 / phosphatase	Mudpit_16-2505_Silvestre_p53_phosphatase_hilic_ORBI2456	p53 human	P53	p53 human	1	0.0209	43 665,4	23	40	788	16-2505_Silvestre_p53_phosphatase_hilic_ORBI2456-6034-6981_6981	LMFKTEGPDSD	K	-	0.994	48	25	48	Oxidation (+16)	1 254,54	2	-0.00041	-0.33	383	393
p53 / phosphatase	Mudpit_16-2505_Silvestre_p53_phosphatase_hilic_ORBI2456	p53 human	P53	p53 human	1	0.0209	43 665,4	23	40	788	16-2505_Silvestre_p53_phosphatase_hilic_ORBI2456-6838-7825_7825	LMFKTEGPDSD	K	-	0.994	48.4	25	48.4	Oxidation (+16)	1 254,54	2	-0.003	-2.4	383	393
p53 / phosphatase	Mudpit_16-2505_Silvestre_p53_phosphatase_hilic_ORBI2456	p53 human	P53	p53 human	1	0.0209	43 665,4	23	40	788	16-2505_Silvestre_p53_phosphatase_hilic_ORBI2456-6235-7192_7192	LMFKTEGPDSD	K	-	0.994	48.9	25	48.9	Oxidation (+16)	1 254,54	2	-0.00078	-0.62	383	393
p53 / phosphatase	Mudpit_16-2505_Silvestre_p53_phosphatase_hilic_ORBI2456	p53 human	P53	p53 human	1	0.0209	43 665,4	23	40	788	16-2505_Silvestre_p53_phosphatase_hilic_ORBI2456-5254-6162_6162	LMFKTEGPDSD	K	-	0.995	49.2	25	49.2	Oxidation (+16)	1 254,54	2	-0.00053	-0.42	383	393
p53 / phosphatase	Mudpit_16-2505_Silvestre_p53_phosphatase_hilic_ORBI2456	p53 human	P53	p53 human	1	0.0209	43 665,4	23	40	788	16-2505_Silvestre_p53_phosphatase_hilic_ORBI2456-10906-12100_12100	LMFKTEGPDSD	K	-	0.995	49.5	25	49.5		1 238,55	2	-0.00073	-0.59	383	393
p53 / phosphatase	Mudpit_16-2505_Silvestre_p53_phosphatase_hilic_ORBI2456	p53 human	P53	p53 human	1	0.0209	43 665,4	23	40	788	16-2505_Silvestre_p53_phosphatase_hilic_ORBI2456-16069-17521_17521	LMFKTEGPDSD	K	-	0.995	50.4	25	50.4		1 238,55	2	-0.00037	-0.3	383	393
p53 / phosphatase	Mudpit_16-2505_Silvestre_p53_phosphatase_hilic_ORBI2456	p53 human	P53	p53 human	1	0.0209	43 665,4	23	40	788	16-2505_Silvestre_p53_phosphatase_hilic_ORBI2456-6035-6982_6982	LMFKTEGPDSD	K	-	0.995	50.5	25	50.5	Oxidation (+16)	1 254,54	2	-0.00041	-0.33	383	393
p53 / phosphatase	Mudpit_16-2505_Silvestre_p53_phosphatase_hilic_ORBI2456	p53 human	P53	p53 human	1	0.0209	43 665,4	23	40	788	16-2505_Silvestre_p53_phosphatase_hilic_ORBI2456-10508-11682_11682	LMFKTEGPDSD	K	-	0.995	50.5	25	50.5		1 238,55	2	0.00012	0.097	383	393
p53 / phosphatase	Mudpit_16-2505_Silvestre_p53_phosphatase_hilic_ORBI2456	p53 human	P53	p53 human	1	0.0209	43 665,4	23	40	788	16-2505_Silvestre_p53_phosphatase_hilic_ORBI2456-10106-11260_11260	LMFKTEGPDSD	K	-	0.995	50.6	25	50.6		1 238,55	2	-0.00049	-0.4	383	393
p53 / phosphatase	Mudpit_16-2505_Silvestre_p53_phosphatase_hilic_ORBI2456	p53 human	P53	p53 human	1	0.0209	43 665,4	23	40	788	16-2505_Silvestre_p53_phosphatase_hilic_ORBI2456-8187-9245_9245	LMFKTEGPDSD	K	-	0.995	50.6	25	50.6		1 238,55	2	-0.0012	-0.99	383	393
p53 / phosphatase	Mudpit_16-2505_Silvestre_p53_phosphatase_hilic_ORBI2456	p53 human	P53	p53 human	1	0.0209	43 665,4	23	40	788	16-2505_Silvestre_p53_phosphatase_hilic_ORBI2456-19349-20965_20965	LMFKTEGPDSD	K	-	0.996	51	25	51		1 238,55	2	-0.0011	-0.89	383	393
p53 / phosphatase	Mudpit_16-2505_Silvestre_p53_phosphatase_hilic_ORBI2456	p53 human	P53	p53 human	1	0.0209	43 665,4	23	40	788	16-2505_Silvestre_p53_phosphatase_hilic_ORBI2456-5435-6352_6352	LMFKTEGPDSD	K	-	0.996	51	25	51	Oxidation (+16)	1 254,54	2	-0.00041	-0.33	383	393
p53 / phosphatase	Mudpit_16-2505_Silvestre_p53_phosphatase_hilic_ORBI2456	p53 human	P53	p53 human	1	0.0209	43 665,4	23	40	788	16-2505_Silvestre_p53_phosphatase_hilic_ORBI2456-6638-7615_7615	LMFKTEGPDSD	K	-	0.996	51.3	25	51.3	Oxidation (+16)	1 254,54	2	-0.0014	-1.1	383	393
p53 / phosphatase	Mudpit_16-2505_Silvestre_p53_phosphatase_hilic_ORBI2456	p53 human	P53	p53 human	1	0.0209	43 665,4	23	40	788	16-2505_Silvestre_p53_phosphatase_hilic_ORBI2456-7186-8194_8194	LMFKTEGPDSD	K	-	0.996	51.4	25	51.4		1 238,55	2	-0.00037	-0.3	383	393
p53 / phosphatase	Mudpit_16-2505_Silvestre_p53_phosphatase_hilic_ORBI2456	p53 human	P53	p53 human	1	0.0209	43 665,4	23	40	788	16-2505_Silvestre_p53_phosphatase_hilic_ORBI2456-7030-8030_8030	LMFKTEGPDSD	K	-	0.996	52.6	25	52.6	Oxidation (+16)	1 254,54	2	-0.0033	-2.7	383	393
p53 / phosphatase	Mudpit_16-2505_Silvestre_p53_phosphatase_hilic_ORBI2456	p53 human	P53	p53 human	1	0.0209	43 665,4	23	40	788	16-2505_Silvestre_p53_phosphatase_hilic_ORBI2456-5834-6771_6771	LMFKTEGPDSD	K	-	0.997	53.1	25	53.1	Oxidation (+16)	1 254,54	2	-0.00065	-0.52	383	393
p53 / phosphatase	Mudpit_16-2505_Silvestre_p53_phosphatase_hilic_ORBI2456	p53 human	P53	p53 human	1	0.0209	43 665,4	23	40	788	16-2505_Silvestre_p53_phosphatase_hilic_ORBI2456-7986-9034_9034	LMFKTEGPDSD	K	-	0.997	53.8	25	53.8		1 238,55	2	-0.0012	-0.99	383	393
p53 / phosphatase	Mudpit_16-2505_Silvestre_p53_phosphatase_hilic_ORBI2456	p53 human	P53	p53 human	1	0.0209	43 665,4	23	40	788	16-2505_Silvestre_p53_phosphatase_hilic_ORBI2456-8386-9454_9454	LMFKTEGPDSD	K	-	0.997	54.5	25	54.5		1 238,55	2	-0.00061	-0.49	383	393
p53 / phosphatase	Mudpit_16-2505_Silvestre_p53_phosphatase_hilic_ORBI2456	p53 human	P53	p53 human	1	0.0209	43 665,4	23	40	788	16-2505_Silvestre_p53_phosphatase_hilic_ORBI2456-6234-7191_7191	LMFKTEGPDSD	K	-	0.997	55.5	25	55.5	Oxidation (+16)	1 254,54	2	-0.00078	-0.62	383	393
p53 / phosphatase	Mudpit_16-2505_Silvestre_p53_phosphatase_hilic_ORBI2456	p53 human	P53	p53 human	1	0.0209	43 665,4	23	40	788	16-2505_Silvestre_p53_phosphatase_hilic_ORBI2456-17677-19209_19209	MEEPQSDPSVEPPLSQETFSDLWK	-	L	0.984	40.9	25	40.9		2 775,26	3	0.0055	2	1	24
p53 / phosphatase	Mudpit_16-2505_Silvestre_p53_phosphatase_hilic_ORBI2456	p53 human	P53	p53 human	1	0.0209	43 665,4	23	40	788	16-2505_Silvestre_p53_phosphatase_imac_ORBI2454-12603-14028_14028	RPILTIITLEDSSGNLLGR	R	N	0.947	34.8	25	34.8		2 067,17	2	-0.0038	-1.8	249	267
p53 / phosphatase	Mudpit_16-2505_Silvestre_p53_phosphatase_hilic_ORBI2456	p53 human	P53	p53 human	1	0.0209	43 665,4	23	40	788	16-2505_Silvestre_p53_phosphatase_hilic_ORBI2456-16446-17917_17917	RPILTIITLEDSSGNLLGR	R	N	0.953	34.5	25	34.5		2 067,17	3	-0.0002	-0.098	249	267
p53 / phosphatase	Mudpit_16-2505_Silvestre_p53_phosphatase_hilic_ORBI2456	p53 human	P53	p53 human	1	0.0209	43 665,4	23	40	788	16-2505_Silvestre_p53_phosphatase_hilic_ORBI2456-16468-17940_17940	RPILTIITLEDSSGNLLGR	R	N	0.954	35.5	25	35.5		2 067,17	2	-0.004	-2	249	267
p53 / phosphatase	Mudpit_16-2505_Silvestre_p53_phosphatase_hilic_ORBI2456	p53 human	P53	p53 human	1	0.0209	43 665,4	23	40	788	16-2505_Silvestre_p53_phosphatase_hilic_ORBI2456-18233-19793_19793	RPILTIITLEDSSGNLLGR	R	N	0.957	35	25	35		2 067,17	3	-0.00039	-0.19	249	267
p53 / phosphatase	Mudpit_16-2505_Silvestre_p53_phosphatase_hilic_ORBI2456	p53 human	P53	p53 human	1	0.0209	43 665,4	23	40	788	16-2505_Silvestre_p53_phosphatase_hilic_ORBI2456-20441-22111_22111	RPILTIITLEDSSGNLLGR	R	N	0.96	35.4	25	35.4		2 067,17	3	-0.00039	-0.19	249	267
p53 / phosphatase	Mudpit_16-2505_Silvestre_p53_phosphatase_hilic_ORBI2456	p53 human	P53	p53 human	1	0.0209	43 665,4	23	40	788	16-2505_Silvestre_p53_phosphatase_hilic_ORBI2456-17126-18631_18631	RPILTIITLEDSSGNLLGR	R	N	0.964	36	25	36		2 067,17	3	-0.00075	-0.36	249	267
p53 / phosphatase	Mudpit_16-2505_Silvestre_p53_phosphatase_hilic_ORBI2456	p53 human	P53	p53 human	1	0.0209	43 665,4	23	40	788	16-2505_Silvestre_p53_phosphatase_tio2-ORBI2455-9940-12230_12230	RPILTIITLEDSSGNLLGR	R	N	0.966	36.3	25	36.3		2 067,17	3	-0.00057	-0.28	249	267
p53 / phosphatase	Mudpit_16-2505_Silvestre_p53_phosphatase_hilic_ORBI2456	p53 human	P53	p53 human	1	0.0209	43 665,4	23	40	788	16-2505_Silvestre_p53_phosphatase_hilic_ORBI2456-16226-17686_17686	RPILTIITLEDSSGNLLGR	R	N	0.966	36.3	25	36.3		2 067,17	3	0.00071	0.34	249	267
p53 / phosphatase	Mudpit_16-2505_Silvestre_p53_phosphatase_hilic_ORBI2456	p53 human	P53	p53 human	1	0.0209	43 665,4	23	40	788	16-2505_Silvestre_p53_phosphatase_hilic_ORBI2456-16626-18106_18106	RPILTIITLEDSSGNLLGR	R	N	0.967	36.4	25	36.4		2 067,17	3	0.00035	0.17	249	267
p53 / phosphatase	Mudpit_16-2505_Silvestre_p53_phosphatase_hilic_ORBI2456	p53 human	P53	p53 human	1	0.0209	43 665,4	23	40	788	16-2505_Silvestre_p53_phosphatase_hilic_ORBI2456-19473-21095_21095	RPILTIITLEDSSGNLLGR	R	N	0.967	36.5	25	36.5		2 067,17	3	0.00053	0.26	249	267
p53 / phosphatase	Mudpit_16-2505_Silvestre_p53_phosphatase_hilic_ORBI2456	p53 human	P53	p53 human	1	0.0209	43 665,4	23	40	788	16-2505_Silvestre_p53_phosphatase_tio2-ORBI2455-9472-11694_11694	RPILTIITLEDSSGNLLGR	R	N	0.968	36.5	25	36.5		2 067,17	3	-0.00057	-0.28	249	267
p53 / phosphatase	Mudpit_16-2505_Silvestre_p53_phosphatase_hilic_ORBI2456	p53 human	P53	p53 human	1	0.0209	43 665,4	23	40	788	16-2505_Silvestre_p53_phosphatase_hilic_ORBI2456-17673-19205_19205	RPILTIITLEDSSGNLLGR	R	N	0.969	36.7	25	36.7		2 067,17	3	-2e-05	-0.0098	249	267
p53 / phosphatase	Mudpit_16-2505_Silvestre_p53_phosphatase_hilic_ORBI2456	p53 human	P53	p53 human	1	0.0209	43 665,4	23	40	788	16-2505_Silvestre_p53_phosphatase_imac_ORBI2454-13199-14654_14654	RPILTIITLEDSSGNLLGR	R	N	0.969	36.9	25	36.9		2 067,17	3	-2e-05	-0.0098	249	267
p53 / phosphatase	Mudpit_16-2505_Silvestre_p53_phosphatase_hilic_ORBI2456	p53 human	P53	p53 human	1	0.0209	43 665,4	23	40	788	16-2505_Silvestre_p53_phosphatase_hilic_ORBI2456-20037-21687_21687	RPILTIITLEDSSGNLLGR	R	N	0.971	37.1	25	37.1		2 067,17	3	-0.00039	-0.19	249	267
p53 / phosphatase	Mudpit_16-2505_Silvestre_p53_phosphatase_hilic_ORBI2456	p53 human	P53	p53 human	1	0.0209	43 665,4	23	40	788	16-2505_Silvestre_p53_phosphatase_hilic_ORBI2456-19497-21120_21120	RPILTIITLEDSSGNLLGR	R	N	0.971	37.2	25	37.2		2 067,17	3	-0.00094	-0.45	249	267
p53 / phosphatase	Mudpit_16-2505_Silvestre_p53_phosphatase_hilic_ORBI2456	p53 human	P53	p53 human	1	0.0209	43 665,4	23	40	788	16-2505_Silvestre_p53_phosphatase_imac_ORBI2454-12715-14146_14146	RPILTIITLEDSSGNLLGR	R	N	0.973	37.5	25	37.5		2 067,17	3	0.00053	0.26	249	267
p53 / phosphatase	Mudpit_16-2505_Silvestre_p53_phosphatase_hilic_ORBI2456	p53 human	P53	p53 human	1	0.0209	43 665,4	23	40	788	16-2505_Silvestre_p53_phosphatase_hilic_ORBI2456-16649-18130_18130	RPILTIITLEDSSGNLLGR	R	N	0.973	38.5	25	38.5		2 067,17	2	-0.0035	-1.7	249	267
p53 / phosphatase	Mudpit_16-2505_Silvestre_p53_phosphatase_hilic_ORBI2456	p53 human	P53	p53 human	1	0.0209	43 665,4	23	40	788	16-2505_Silvestre_p53_phosphatase_hilic_ORBI2456-19853-21494_21494	RPILTIITLEDSSGNLLGR	R	N	0.973	37.6	25	37.6		2 067,17	3	-0.00039	-0.19	249	267
p53 / phosphatase	Mudpit_16-2505_Silvestre_p53_phosphatase_hilic_ORBI2456	p53 human	P53	p53 human	1	0.0209	43 665,4	23	40	788	16-2505_Silvestre_p53_phosphatase_imac_ORBI2454-13315-14776_14776	RPILTIITLEDSSGNLLGR	R	N	0.973	37.7	25	37.7		2 067,17	3	-0.00039	-0.19	249	267
p53 / phosphatase	Mudpit_16-2505_Silvestre_p53_phosphatase_hilic_ORBI2456	p53 human	P53	p53 human	1	0.0209	43 665,4	23	40	788	16-2505_Silvestre_p53_phosphatase_hilic_ORBI2456-19165-20771_20771	RPILTIITLEDSSGNLLGR	R	N	0.975	38.1	25	38.1		2 067,17	3	0.00016	0.079	249	267
p53 / phosphatase	Mudpit_16-2505_Silvestre_p53_phosphatase_hilic_ORBI2456	p53 human	P53	p53 human	1	0.0209	43 665,4	23	40	788	16-2505_Silvestre_p53_phosphatase_imac_ORBI2454-13035-14482_14482	RPILTIITLEDSSGNLLGR	R	N	0.976	38.3	25	38.3		2 067,17	3	-0.0002	-0.098	249	267
p53 / phosphatase	Mudpit_16-2505_Silvestre_p53_phosphatase_hilic_ORBI2456	p53 human	P53	p53 human	1	0.0209	43 665,4	23	40	788	16-2505_Silvestre_p53_phosphatase_hilic_ORBI2456-18400-19968_19968	RPILTIITLEDSSGNLLGR	R	N	0.977	38.7	25	38.7		2 067,17	3	0.00053	0.26	249	267
p53 / phosphatase	Mudpit_16-2505_Silvestre_p53_phosphatase_hilic_ORBI2456	p53 human	P53	p53 human	1	0.0209	43 665,4	23	40	788	16-2505_Silvestre_p53_phosphatase_imac_ORBI2454-13670-15149_15149	RPILTIITLEDSSGNLLGR	R	N	0.978	38.8	25	38.8		2 067,17	3	-0.0011	-0.54	249	267
p53 / phosphatase	Mudpit_16-2505_Silvestre_p53_phosphatase_hilic_ORBI2456	p53 human	P53	p53 human	1	0.0209	43 665,4	23	40	788	16-2505_Silvestre_p53_phosphatase_hilic_ORBI2456-19295-20908_20908	RPILTIITLEDSSGNLLGR	R	N	0.979	39.1	25	39.1		2 067,17	3	-0.00094	-0.45	249	267
p53 / phosphatase	Mudpit_16-2505_Silvestre_p53_phosphatase_hilic_ORBI2456	p53 human	P53	p53 human	1	0.0209	43 665,4	23	40	788	16-2505_Silvestre_p53_phosphatase_imac_ORBI2454-12923-14364_14364	RPILTIITLEDSSGNLLGR	R	N	0.979	40.1	25	40.1		2 067,17	2	-0.00062	-0.3	249	267
p53 / phosphatase	Mudpit_16-2505_Silvestre_p53_phosphatase_hilic_ORBI2456	p53 human	P53	p53 human	1	0.0209	43 665,4	23	40	788	16-2505_Silvestre_p53_phosphatase_imac_ORBI2454-12922-14363_14363	RPILTIITLEDSSGNLLGR	R	N	0.98	40.5	25	40.5		2 067,17	2	-0.00062	-0.3	249	267
p53 / phosphatase	Mudpit_16-2505_Silvestre_p53_phosphatase_hilic_ORBI2456	p53 human	P53	p53 human	1	0.0209	43 665,4	23	40	788	16-2505_Silvestre_p53_phosphatase_hilic_ORBI2456-18752-20338_20338	RPILTIITLEDSSGNLLGR	R	N	0.981	39.7	25	39.7		2 067,17	3	0.0013	0.61	249	267
p53 / phosphatase	Mudpit_16-2505_Silvestre_p53_phosphatase_hilic_ORBI2456	p53 human	P53	p53 human	1	0.0209	43 665,4	23	40	788	16-2505_Silvestre_p53_phosphatase_hilic_ORBI2456-20038-21688_21688	RPILTIITLEDSSGNLLGR	R	N	0.981	39.9	25	39.9		2 067,17	3	-0.00039	-0.19	249	267
p53 / phosphatase	Mudpit_16-2505_Silvestre_p53_phosphatase_hilic_ORBI2456	p53 human	P53	p53 human	1	0.0209	43 665,4	23	40	788	16-2505_Silvestre_p53_phosphatase_imac_ORBI2454-13497-14967_14967	RPILTIITLEDSSGNLLGR	R	N	0.982	40	25	40		2 067,17	3	-0.0002	-0.098	249	267
p53 / phosphatase	Mudpit_16-2505_Silvestre_p53_phosphatase_hilic_ORBI2456	p53 human	P53	p53 human	1	0.0209	43 665,4	23	40	788	16-2505_Silvestre_p53_phosphatase_hilic_ORBI2456-17873-19415_19415	RPILTIITLEDSSGNLLGR	R	N	0.982	40.3	25	40.3		2 067,17	3	-0.00094	-0.45	249	267
p53 / phosphatase	Mudpit_16-2505_Silvestre_p53_phosphatase_hilic_ORBI2456	p53 human	P53	p53 human	1	0.0209	43 665,4	23	40	788	16-2505_Silvestre_p53_phosphatase_hilic_ORBI2456-18936-20531_20531	RPILTIITLEDSSGNLLGR	R	N	0.983	40.6	25	40.6		2 067,17	3	0.00016	0.079	249	267
p53 / phosphatase	Mudpit_16-2505_Silvestre_p53_phosphatase_hilic_ORBI2456	p53 human	P53	p53 human	1	0.0209	43 665,4	23	40	788	16-2505_Silvestre_p53_phosphatase_hilic_ORBI2456-17486-19009_19009	RPILTIITLEDSSGNLLGR	R	N	0.984	40.9	25	40.9		2 067,17	3	0.00016	0.079	249	267
p53 / phosphatase	Mudpit_16-2505_Silvestre_p53_phosphatase_hilic_ORBI2456	p53 human	P53	p53 human	1	0.0209	43 665,4	23	40	788	16-2505_Silvestre_p53_phosphatase_hilic_ORBI2456-17851-19392_19392	RPILTIITLEDSSGNLLGR	R	N	0.984	41	25	41		2 067,17	3	-2e-05	-0.0098	249	267
p53 / phosphatase	Mudpit_16-2505_Silvestre_p53_phosphatase_hilic_ORBI2456	p53 human	P53	p53 human	1	0.0209	43 665,4	23	40	788	16-2505_Silvestre_p53_phosphatase_hilic_ORBI2456-19836-21476_21476	RPILTIITLEDSSGNLLGR	R	N	0.985	41.3	25	41.3		2 067,17	3	-2e-05	-0.0098	249	267
p53 / phosphatase	Mudpit_16-2505_Silvestre_p53_phosphatase_hilic_ORBI2456	p53 human	P53	p53 human	1	0.0209	43 665,4	23	40	788	16-2505_Silvestre_p53_phosphatase_hilic_ORBI2456-18056-19607_19607	RPILTIITLEDSSGNLLGR	R	N	0.985	41.3	25	41.3		2 067,17	3	0.00035	0.17	249	267
p53 / phosphatase	Mudpit_16-2505_Silvestre_p53_phosphatase_hilic_ORBI2456	p53 human	P53	p53 human	1	0.0209	43 665,4	23	40	788	16-2505_Silvestre_p53_phosphatase_hilic_ORBI2456-17286-18799_18799	RPILTIITLEDSSGNLLGR	R	N	0.986	41.7	25	41.7		2 067,17	3	0.00016	0.079	249	267
p53 / phosphatase	Mudpit_16-2505_Silvestre_p53_phosphatase_hilic_ORBI2456	p53 human	P53	p53 human	1	0.0209	43 665,4	23	40	788	16-2505_Silvestre_p53_phosphatase_imac_ORBI2454-12875-14314_14314	RPILTIITLEDSSGNLLGR	R	N	0.986	41.8	25	41.8		2 067,17	3	-0.00039	-0.19	249	267
p53 / phosphatase	Mudpit_16-2505_Silvestre_p53_phosphatase_hilic_ORBI2456	p53 human	P53	p53 human	1	0.0209	43 665,4	23	40	788	16-2505_Silvestre_p53_phosphatase_imac_ORBI2454-13655-15133_15133	RPILTIITLEDSSGNLLGR	R	N	0.986	42	25	42		2 067,17	3	-0.00075	-0.36	249	267
p53 / phosphatase	Mudpit_16-2505_Silvestre_p53_phosphatase_hilic_ORBI2456	p53 human	P53	p53 human	1	0.0209	43 665,4	23	40	788	16-2505_Silvestre_p53_phosphatase_hilic_ORBI2456-18755-20341_20341	RPILTIITLEDSSGNLLGR	R	N	0.987	42.3	25	42.3		2 067,17	3	0.0013	0.61	249	267
p53 / phosphatase	Mudpit_16-2505_Silvestre_p53_phosphatase_hilic_ORBI2456	p53 human	P53	p53 human	1	0.0209	43 665,4	23	40	788	16-2505_Silvestre_p53_phosphatase_imac_ORBI2454-13630-15107_15107	RPILTIITLEDSSGNLLGR	R	N	0.988	43	25	43		2 067,17	3	0.00016	0.079	249	267
p53 / phosphatase	Mudpit_16-2505_Silvestre_p53_phosphatase_hilic_ORBI2456	p53 human	P53	p53 human	1	0.0209	43 665,4	23	40	788	16-2505_Silvestre_p53_phosphatase_hilic_ORBI2456-19294-20907_20907	RPILTIITLEDSSGNLLGR	R	N	0.989	43.7	25	43.7		2 067,17	3	-0.00094	-0.45	249	267
p53 / phosphatase	Mudpit_16-2505_Silvestre_p53_phosphatase_hilic_ORBI2456	p53 human	P53	p53 human	1	0.0209	43 665,4	23	40	788	16-2505_Silvestre_p53_phosphatase_hilic_ORBI2456-16926-18421_18421	RPILTIITLEDSSGNLLGR	R	N	0.989	43.8	25	43.8		2 067,17	3	-0.00057	-0.28	249	267
p53 / phosphatase	Mudpit_16-2505_Silvestre_p53_phosphatase_hilic_ORBI2456	p53 human	P53	p53 human	1	0.0209	43 665,4	23	40	788	16-2505_Silvestre_p53_phosphatase_imac_ORBI2454-13788-15273_15273	RPILTIITLEDSSGNLLGR	R	N	0.989	43.9	25	43.9		2 067,17	3	0.00053	0.26	249	267
p53 / phosphatase	Mudpit_16-2505_Silvestre_p53_phosphatase_hilic_ORBI2456	p53 human	P53	p53 human	1	0.0209	43 665,4	23	40	788	16-2505_Silvestre_p53_phosphatase_tio2-ORBI2455-9510-11739_11739	RPILTIITLEDSSGNLLGR	R	N	0.99	44.7	25	44.7		2 067,17	2	0.00085	0.41	249	267
p53 / phosphatase	Mudpit_16-2505_Silvestre_p53_phosphatase_hilic_ORBI2456	p53 human	P53	p53 human	1	0.0209	43 665,4	23	40	788	16-2505_Silvestre_p53_phosphatase_imac_ORBI2454-12675-14104_14104	RPILTIITLEDSSGNLLGR	R	N	0.99	44.3	25	44.3		2 067,17	3	0.0009	0.43	249	267
p53 / phosphatase	Mudpit_16-2505_Silvestre_p53_phosphatase_hilic_ORBI2456	p53 human	P53	p53 human	1	0.0209	43 665,4	23	40	788	16-2505_Silvestre_p53_phosphatase_imac_ORBI2454-12608-14033_14033	RPILTIITLEDSSGNLLGR	R	N	0.99	45.2	25	45.2		2 067,17	2	-0.0038	-1.8	249	267
p53 / phosphatase	Mudpit_16-2505_Silvestre_p53_phosphatase_hilic_ORBI2456	p53 human	P53	p53 human	1	0.0209	43 665,4	23	40	788	16-2505_Silvestre_p53_phosphatase_hilic_ORBI2456-20565-22241_22241	RPILTIITLEDSSGNLLGR	R	N	0.991	44.7	25	44.7		2 067,17	3	-0.0017	-0.81	249	267
p53 / phosphatase	Mudpit_16-2505_Silvestre_p53_phosphatase_hilic_ORBI2456	p53 human	P53	p53 human	1	0.0209	43 665,4	23	40	788	16-2505_Silvestre_p53_phosphatase_hilic_ORBI2456-16946-18442_18442	RPILTIITLEDSSGNLLGR	R	N	0.991	44.9	25	44.9		2 067,17	3	-0.00057	-0.28	249	267
p53 / phosphatase	Mudpit_16-2505_Silvestre_p53_phosphatase_hilic_ORBI2456	p53 human	P53	p53 human	1	0.0209	43 665,4	23	40	788	16-2505_Silvestre_p53_phosphatase_hilic_ORBI2456-19679-21311_21311	RPILTIITLEDSSGNLLGR	R	N	0.991	45.3	25	45.3		2 067,17	3	-0.0015	-0.72	249	267
p53 / phosphatase	Mudpit_16-2505_Silvestre_p53_phosphatase_hilic_ORBI2456	p53 human	P53	p53 human	1	0.0209	43 665,4	23	40	788	16-2505_Silvestre_p53_phosphatase_hilic_ORBI2456-20217-21876_21876	RPILTIITLEDSSGNLLGR	R	N	0.992	45.5	25	45.5		2 067,17	3	-0.0013	-0.63	249	267
p53 / phosphatase	Mudpit_16-2505_Silvestre_p53_phosphatase_hilic_ORBI2456	p53 human	P53	p53 human	1	0.0209	43 665,4	23	40	788	16-2505_Silvestre_p53_phosphatase_imac_ORBI2454-12553-13975_13975	RPILTIITLEDSSGNLLGR	R	N	0.992	46.1	25	46.1		2 067,17	3	-0.00094	-0.45	249	267
p53 / phosphatase	Mudpit_16-2505_Silvestre_p53_phosphatase_hilic_ORBI2456	p53 human	P53	p53 human	1	0.0209	43 665,4	23	40	788	16-2505_Silvestre_p53_phosphatase_hilic_ORBI2456-18399-19967_19967	RPILTIITLEDSSGNLLGR	R	N	0.993	46.5	25	46.5		2 067,17	3	0.00053	0.26	249	267
p53 / phosphatase	Mudpit_16-2505_Silvestre_p53_phosphatase_hilic_ORBI2456	p53 human	P53	p53 human	1	0.0209	43 665,4	23	40	788	16-2505_Silvestre_p53_phosphatase_tio2-ORBI2455-9821-12095_12095	RPILTIITLEDSSGNLLGR	R	N	0.993	46.6	25	46.6		2 067,17	3	-0.00039	-0.19	249	267
p53 / phosphatase	Mudpit_16-2505_Silvestre_p53_phosphatase_hilic_ORBI2456	p53 human	P53	p53 human	1	0.0209	43 665,4	23	40	788	16-2505_Silvestre_p53_phosphatase_tio2-ORBI2455-9586-11827_11827	RPILTIITLEDSSGNLLGR	R	N	0.994	47.6	25	47.6		2 067,17	3	-0.00075	-0.36	249	267
p53 / phosphatase	Mudpit_16-2505_Silvestre_p53_phosphatase_hilic_ORBI2456	p53 human	P53	p53 human	1	0.0209	43 665,4	23	40	788	16-2505_Silvestre_p53_phosphatase_imac_ORBI2454-12695-14125_14125	RPILTIITLEDSSGNLLGR	R	N	0.994	47.7	25	47.7		2 067,17	3	0.0011	0.52	249	267
p53 / phosphatase	Mudpit_16-2505_Silvestre_p53_phosphatase_hilic_ORBI2456	p53 human	P53	p53 human	1	0.0209	43 665,4	23	40	788	16-2505_Silvestre_p53_phosphatase_hilic_ORBI2456-18572-20149_20149	RPILTIITLEDSSGNLLGR	R	N	0.994	47.8	25	47.8		2 067,17	3	0.0018	0.88	249	267
p53 / phosphatase	Mudpit_16-2505_Silvestre_p53_phosphatase_hilic_ORBI2456	p53 human	P53	p53 human	1	0.0209	43 665,4	23	40	788	16-2505_Silvestre_p53_phosphatase_hilic_ORBI2456-18032-19582_19582	RPILTIITLEDSSGNLLGR	R	N	0.994	48.4	25	48.4		2 067,17	3	-0.00057	-0.28	249	267
p53 / phosphatase	Mudpit_16-2505_Silvestre_p53_phosphatase_hilic_ORBI2456	p53 human	P53	p53 human	1	0.0209	43 665,4	23	40	788	16-2505_Silvestre_p53_phosphatase_hilic_ORBI2456-16051-17502_17502	RPILTIITLEDSSGNLLGR	R	N	0.994	48.8	25	48.8		2 067,17	3	-0.0002	-0.098	249	267
p53 / phosphatase	Mudpit_16-2505_Silvestre_p53_phosphatase_hilic_ORBI2456	p53 human	P53	p53 human	1	0.0209	43 665,4	23	40	788	16-2505_Silvestre_p53_phosphatase_imac_ORBI2454-12855-14293_14293	RPILTIITLEDSSGNLLGR	R	N	0.995	49.5	25	49.5		2 067,17	3	-0.0002	-0.098	249	267
p53 / phosphatase	Mudpit_16-2505_Silvestre_p53_phosphatase_hilic_ORBI2456	p53 human	P53	p53 human	1	0.0209	43 665,4	23	40	788	16-2505_Silvestre_p53_phosphatase_hilic_ORBI2456-19116-20720_20720	RPILTIITLEDSSGNLLGR	R	N	0.995	49.6	25	49.6		2 067,17	3	-0.0015	-0.72	249	267
p53 / phosphatase	Mudpit_16-2505_Silvestre_p53_phosphatase_hilic_ORBI2456	p53 human	P53	p53 human	1	0.0209	43 665,4	23	40	788	16-2505_Silvestre_p53_phosphatase_hilic_ORBI2456-18211-19770_19770	RPILTIITLEDSSGNLLGR	R	N	0.995	49.8	25	49.8		2 067,17	3	0.00053	0.26	249	267
p53 / phosphatase	Mudpit_16-2505_Silvestre_p53_phosphatase_hilic_ORBI2456	p53 human	P53	p53 human	1	0.0209	43 665,4	23	40	788	16-2505_Silvestre_p53_phosphatase_hilic_ORBI2456-17306-18820_18820	RPILTIITLEDSSGNLLGR	R	N	0.995	49.8	25	49.8		2 067,17	3	0.00016	0.079	249	267
p53 / phosphatase	Mudpit_16-2505_Silvestre_p53_phosphatase_hilic_ORBI2456	p53 human	P53	p53 human	1	0.0209	43 665,4	23	40	788	16-2505_Silvestre_p53_phosphatase_imac_ORBI2454-13015-14461_14461	RPILTIITLEDSSGNLLGR	R	N	0.995	50.1	25	50.1		2 067,17	3	-0.0002	-0.098	249	267
p53 / phosphatase	Mudpit_16-2505_Silvestre_p53_phosphatase_hilic_ORBI2456	p53 human	P53	p53 human	1	0.0209	43 665,4	23	40	788	16-2505_Silvestre_p53_phosphatase_imac_ORBI2454-13155-14608_14608	RPILTIITLEDSSGNLLGR	R	N	0.995	50.2	25	50.2		2 067,17	3	0.00016	0.079	249	267
p53 / phosphatase	Mudpit_16-2505_Silvestre_p53_phosphatase_hilic_ORBI2456	p53 human	P53	p53 human	1	0.0209	43 665,4	23	40	788	16-2505_Silvestre_p53_phosphatase_tio2-ORBI2455-9820-12094_12094	RPILTIITLEDSSGNLLGR	R	N	0.996	51	25	51		2 067,17	3	-0.00039	-0.19	249	267
p53 / phosphatase	Mudpit_16-2505_Silvestre_p53_phosphatase_hilic_ORBI2456	p53 human	P53	p53 human	1	0.0209	43 665,4	23	40	788	16-2505_Silvestre_p53_phosphatase_hilic_ORBI2456-18573-20150_20150	RPILTIITLEDSSGNLLGR	R	N	0.996	51.1	25	51.1		2 067,17	3	0.0018	0.88	249	267
p53 / phosphatase	Mudpit_16-2505_Silvestre_p53_phosphatase_hilic_ORBI2456	p53 human	P53	p53 human	1	0.0209	43 665,4	23	40	788	16-2505_Silvestre_p53_phosphatase_hilic_ORBI2456-16586-18064_18064	RPILTIITLEDSSGNLLGR	R	N	0.996	51.8	25	51.8		2 067,17	3	0.00071	0.34	249	267
p53 / phosphatase	Mudpit_16-2505_Silvestre_p53_phosphatase_hilic_ORBI2456	p53 human	P53	p53 human	1	0.0209	43 665,4	23	40	788	16-2505_Silvestre_p53_phosphatase_hilic_ORBI2456-16927-18422_18422	RPILTIITLEDSSGNLLGR	R	N	0.996	52.3	25	52.3		2 067,17	3	-0.00057	-0.28	249	267
p53 / phosphatase	Mudpit_16-2505_Silvestre_p53_phosphatase_hilic_ORBI2456	p53 human	P53	p53 human	1	0.0209	43 665,4	23	40	788	16-2505_Silvestre_p53_phosphatase_hilic_ORBI2456-17106-18610_18610	RPILTIITLEDSSGNLLGR	R	N	0.996	52.4	25	52.4		2 067,17	3	-0.00075	-0.36	249	267
p53 / phosphatase	Mudpit_16-2505_Silvestre_p53_phosphatase_hilic_ORBI2456	p53 human	P53	p53 human	1	0.0209	43 665,4	23	40	788	16-2505_Silvestre_p53_phosphatase_hilic_ORBI2456-16746-18232_18232	RPILTIITLEDSSGNLLGR	R	N	0.997	53.3	25	53.3		2 067,17	3	0.00053	0.26	249	267
p53 / phosphatase	Mudpit_16-2505_Silvestre_p53_phosphatase_hilic_ORBI2456	p53 human	P53	p53 human	1	0.0209	43 665,4	23	40	788	16-2505_Silvestre_p53_phosphatase_tio2-ORBI2455-9587-11828_11828	RPILTIITLEDSSGNLLGR	R	N	0.997	53.6	25	53.6		2 067,17	3	-0.00075	-0.36	249	267
p53 / phosphatase	Mudpit_16-2505_Silvestre_p53_phosphatase_hilic_ORBI2456	p53 human	P53	p53 human	1	0.0209	43 665,4	23	40	788	16-2505_Silvestre_p53_phosphatase_imac_ORBI2454-13475-14944_14944	RPILTIITLEDSSGNLLGR	R	N	0.997	53.8	25	53.8		2 067,17	3	-0.00057	-0.28	249	267
p53 / phosphatase	Mudpit_16-2505_Silvestre_p53_phosphatase_hilic_ORBI2456	p53 human	P53	p53 human	1	0.0209	43 665,4	23	40	788	16-2505_Silvestre_p53_phosphatase_hilic_ORBI2456-16567-18044_18044	RPILTIITLEDSSGNLLGR	R	N	0.997	53.8	25	53.8		2 067,17	3	0.00035	0.17	249	267
p53 / phosphatase	Mudpit_16-2505_Silvestre_p53_phosphatase_hilic_ORBI2456	p53 human	P53	p53 human	1	0.0209	43 665,4	23	40	788	16-2505_Silvestre_p53_phosphatase_imac_ORBI2454-12995-14440_14440	RPILTIITLEDSSGNLLGR	R	N	0.997	53.9	25	53.9		2 067,17	3	-0.0002	-0.098	249	267
p53 / phosphatase	Mudpit_16-2505_Silvestre_p53_phosphatase_hilic_ORBI2456	p53 human	P53	p53 human	1	0.0209	43 665,4	23	40	788	16-2505_Silvestre_p53_phosphatase_hilic_ORBI2456-18214-19773_19773	RPILTIITLEDSSGNLLGR	R	N	0.997	54.4	25	54.4		2 067,17	3	0.00053	0.26	249	267
p53 / phosphatase	Mudpit_16-2505_Silvestre_p53_phosphatase_hilic_ORBI2456	p53 human	P53	p53 human	1	0.0209	43 665,4	23	40	788	16-2505_Silvestre_p53_phosphatase_hilic_ORBI2456-16747-18233_18233	RPILTIITLEDSSGNLLGR	R	N	0.997	54.6	25	54.6		2 067,17	3	0.00053	0.26	249	267
p53 / phosphatase	Mudpit_16-2505_Silvestre_p53_phosphatase_hilic_ORBI2456	p53 human	P53	p53 human	1	0.0209	43 665,4	23	40	788	16-2505_Silvestre_p53_phosphatase_hilic_ORBI2456-18931-20526_20526	RPILTIITLEDSSGNLLGR	R	N	0.997	54.6	25	54.6		2 067,17	3	0.00016	0.079	249	267
p53 / phosphatase	Mudpit_16-2505_Silvestre_p53_phosphatase_hilic_ORBI2456	p53 human	P53	p53 human	1	0.0209	43 665,4	23	40	788	16-2505_Silvestre_p53_phosphatase_hilic_ORBI2456-17287-18800_18800	RPILTIITLEDSSGNLLGR	R	N	0.997	54.7	25	54.7		2 067,17	3	0.00016	0.079	249	267
p53 / phosphatase	Mudpit_16-2505_Silvestre_p53_phosphatase_hilic_ORBI2456	p53 human	P53	p53 human	1	0.0209	43 665,4	23	40	788	16-2505_Silvestre_p53_phosphatase_tio2-ORBI2455-9705-11962_11962	RPILTIITLEDSSGNLLGR	R	N	0.997	56	25	56		2 067,17	3	-0.00039	-0.19	249	267
p53 / phosphatase	Mudpit_16-2505_Silvestre_p53_phosphatase_hilic_ORBI2456	p53 human	P53	p53 human	1	0.0209	43 665,4	23	40	788	16-2505_Silvestre_p53_phosphatase_imac_ORBI2454-13175-14629_14629	RPILTIITLEDSSGNLLGR	R	N	0.997	56.5	25	56.5		2 067,17	3	-0.00075	-0.36	249	267
p53 / phosphatase	Mudpit_16-2505_Silvestre_p53_phosphatase_hilic_ORBI2456	p53 human	P53	p53 human	1	0.0209	43 665,4	23	40	788	16-2505_Silvestre_p53_phosphatase_imac_ORBI2454-12835-14272_14272	RPILTIITLEDSSGNLLGR	R	N	0.997	56.5	25	56.5		2 067,17	3	-2e-05	-0.0098	249	267
p53 / phosphatase	Mudpit_16-2505_Silvestre_p53_phosphatase_hilic_ORBI2456	p53 human	P53	p53 human	1	0.0209	43 665,4	23	40	788	16-2505_Silvestre_p53_phosphatase_hilic_ORBI2456-17192-18700_18700	RPILTIITLEDSSGNLLGR	R	N	0.997	56.8	25	56.8		2 067,17	2	-0.0028	-1.4	249	267
p53 / phosphatase	Mudpit_16-2505_Silvestre_p53_phosphatase_hilic_ORBI2456	p53 human	P53	p53 human	1	0.0209	43 665,4	23	40	788	16-2505_Silvestre_p53_phosphatase_hilic_ORBI2456-18034-19584_19584	RPILTIITLEDSSGNLLGR	R	N	0.997	57.8	25	57.8		2 067,17	3	-0.00057	-0.28	249	267
p53 / phosphatase	Mudpit_16-2505_Silvestre_p53_phosphatase_hilic_ORBI2456	p53 human	P53	p53 human	1	0.0209	43 665,4	23	40	788	16-2505_Silvestre_p53_phosphatase_tio2-ORBI2455-9470-11692_11692	RPILTIITLEDSSGNLLGR	R	N	0.997	58	25	58		2 067,17	3	-0.00057	-0.28	249	267
p53 / phosphatase	Mudpit_16-2505_Silvestre_p53_phosphatase_hilic_ORBI2456	p53 human	P53	p53 human	1	0.0209	43 665,4	23	40	788	16-2505_Silvestre_p53_phosphatase_hilic_ORBI2456-16386-17854_17854	RPILTIITLEDSSGNLLGR	R	N	0.997	58.5	25	58.5		2 067,17	3	0.0009	0.43	249	267
p53 / phosphatase	Mudpit_16-2505_Silvestre_p53_phosphatase_hilic_ORBI2456	p53 human	P53	p53 human	1	0.0209	43 665,4	23	40	788	16-2505_Silvestre_p53_phosphatase_hilic_ORBI2456-16033-17483_17483	RPILTIITLEDSSGNLLGR	R	N	0.997	58.5	25	58.5		2 067,17	3	-0.0002	-0.098	249	267
p53 / phosphatase	Mudpit_16-2505_Silvestre_p53_phosphatase_hilic_ORBI2456	p53 human	P53	p53 human	1	0.0209	43 665,4	23	40	788	16-2505_Silvestre_p53_phosphatase_imac_ORBI2454-13335-14797_14797	RPILTIITLEDSSGNLLGR	R	N	0.997	58.8	25	58.8		2 067,17	3	-0.00075	-0.36	249	267
p53 / phosphatase	Mudpit_16-2505_Silvestre_p53_phosphatase_hilic_ORBI2456	p53 human	P53	p53 human	1	0.0209	43 665,4	23	40	788	16-2505_Silvestre_p53_phosphatase_hilic_ORBI2456-17647-19178_19178	RPILTIITLEDSSGNLLGR	R	N	0.997	59.1	25	59.1		2 067,17	3	0.00035	0.17	249	267
p53 / phosphatase	Mudpit_16-2505_Silvestre_p53_phosphatase_hilic_ORBI2456	p53 human	P53	p53 human	1	0.0209	43 665,4	23	40	788	16-2505_Silvestre_p53_phosphatase_imac_ORBI2454-12759-14192_14192	RPILTIITLEDSSGNLLGR	R	N	0.997	58.8	25	58.8		2 067,17	2	-0.0013	-0.65	249	267
p53 / phosphatase	Mudpit_16-2505_Silvestre_p53_phosphatase_hilic_ORBI2456	p53 human	P53	p53 human	1	0.0209	43 665,4	23	40	788	16-2505_Silvestre_p53_phosphatase_hilic_ORBI2456-17466-18988_18988	RPILTIITLEDSSGNLLGR	R	N	0.997	59.7	25	59.7		2 067,17	3	-2e-05	-0.0098	249	267
p53 / phosphatase	Mudpit_16-2505_Silvestre_p53_phosphatase_hilic_ORBI2456	p53 human	P53	p53 human	1	0.0209	43 665,4	23	40	788	16-2505_Silvestre_p53_phosphatase_hilic_ORBI2456-17850-19391_19391	RPILTIITLEDSSGNLLGR	R	N	0.997	60.3	25	60.3		2 067,17	3	-2e-05	-0.0098	249	267
p53 / phosphatase	Mudpit_16-2505_Silvestre_p53_phosphatase_hilic_ORBI2456	p53 human	P53	p53 human	1	0.0209	43 665,4	23	40	788	16-2505_Silvestre_p53_phosphatase_hilic_ORBI2456-17200-18708_18708	RPILTIITLEDSSGNLLGR	R	N	0.997	60.5	25	60.5		2 067,17	2	-0.0028	-1.4	249	267
p53 / phosphatase	Mudpit_16-2505_Silvestre_p53_phosphatase_hilic_ORBI2456	p53 human	P53	p53 human	1	0.0209	43 665,4	23	40	788	16-2505_Silvestre_p53_phosphatase_hilic_ORBI2456-16206-17665_17665	RPILTIITLEDSSGNLLGR	R	N	0.997	61	25	61		2 067,17	3	0.00053	0.26	249	267
p53 / phosphatase	Mudpit_16-2505_Silvestre_p53_phosphatase_hilic_ORBI2456	p53 human	P53	p53 human	1	0.0209	43 665,4	23	40	788	16-2505_Silvestre_p53_phosphatase_hilic_ORBI2456-16288-17751_17751	RPILTIITLEDSSGNLLGR	R	N	0.997	60.8	25	60.8		2 067,17	2	-0.0035	-1.7	249	267
p53 / phosphatase	Mudpit_16-2505_Silvestre_p53_phosphatase_hilic_ORBI2456	p53 human	P53	p53 human	1	0.0209	43 665,4	23	40	788	16-2505_Silvestre_p53_phosphatase_tio2-ORBI2455-9471-11693_11693	RPILTIITLEDSSGNLLGR	R	N	0.997	61.8	25	61.8		2 067,17	3	-0.00057	-0.28	249	267
p53 / phosphatase	Mudpit_16-2505_Silvestre_p53_phosphatase_hilic_ORBI2456	p53 human	P53	p53 human	1	0.0209	43 665,4	23	40	788	16-2505_Silvestre_p53_phosphatase_hilic_ORBI2456-16108-17562_17562	RPILTIITLEDSSGNLLGR	R	N	0.997	61.8	25	61.8		2 067,16	2	-0.0043	-2.1	249	267
p53 / phosphatase	Mudpit_16-2505_Silvestre_p53_phosphatase_hilic_ORBI2456	p53 human	P53	p53 human	1	0.0209	43 665,4	23	40	788	16-2505_Silvestre_p53_phosphatase_hilic_ORBI2456-16034-17484_17484	RPILTIITLEDSSGNLLGR	R	N	0.997	62.6	25	62.6		2 067,17	3	-0.0002	-0.098	249	267
p53 / phosphatase	Mudpit_16-2505_Silvestre_p53_phosphatase_hilic_ORBI2456	p53 human	P53	p53 human	1	0.0209	43 665,4	23	40	788	16-2505_Silvestre_p53_phosphatase_hilic_ORBI2456-16566-18043_18043	RPILTIITLEDSSGNLLGR	R	N	0.997	62.7	25	62.7		2 067,17	3	0.00035	0.17	249	267
p53 / phosphatase	Mudpit_16-2505_Silvestre_p53_phosphatase_hilic_ORBI2456	p53 human	P53	p53 human	1	0.0209	43 665,4	23	40	788	16-2505_Silvestre_p53_phosphatase_hilic_ORBI2456-17467-18989_18989	RPILTIITLEDSSGNLLGR	R	N	0.997	63	25	63		2 067,17	3	-2e-05	-0.0098	249	267
p53 / phosphatase	Mudpit_16-2505_Silvestre_p53_phosphatase_hilic_ORBI2456	p53 human	P53	p53 human	1	0.0209	43 665,4	23	40	788	16-2505_Silvestre_p53_phosphatase_hilic_ORBI2456-17648-19179_19179	RPILTIITLEDSSGNLLGR	R	N	0.997	63.1	25	63.1		2 067,17	3	0.00035	0.17	249	267
p53 / phosphatase	Mudpit_16-2505_Silvestre_p53_phosphatase_hilic_ORBI2456	p53 human	P53	p53 human	1	0.0209	43 665,4	23	40	788	16-2505_Silvestre_p53_phosphatase_hilic_ORBI2456-16286-17749_17749	RPILTIITLEDSSGNLLGR	R	N	0.997	62.6	25	62.6		2 067,17	2	-0.0035	-1.7	249	267
p53 / phosphatase	Mudpit_16-2505_Silvestre_p53_phosphatase_hilic_ORBI2456	p53 human	P53	p53 human	1	0.0209	43 665,4	23	40	788	16-2505_Silvestre_p53_phosphatase_hilic_ORBI2456-16647-18128_18128	RPILTIITLEDSSGNLLGR	R	N	0.997	64	25	64		2 067,17	2	-0.0035	-1.7	249	267
p53 / phosphatase	Mudpit_16-2505_Silvestre_p53_phosphatase_hilic_ORBI2456	p53 human	P53	p53 human	1	0.0209	43 665,4	23	40	788	16-2505_Silvestre_p53_phosphatase_hilic_ORBI2456-16207-17666_17666	RPILTIITLEDSSGNLLGR	R	N	0.997	66.1	25	66.1		2 067,17	3	0.00053	0.26	249	267
p53 / phosphatase	Mudpit_16-2505_Silvestre_p53_phosphatase_hilic_ORBI2456	p53 human	P53	p53 human	1	0.0209	43 665,4	23	40	788	16-2505_Silvestre_p53_phosphatase_hilic_ORBI2456-16387-17855_17855	RPILTIITLEDSSGNLLGR	R	N	0.997	66.3	25	66.3		2 067,17	3	0.0009	0.43	249	267
p53 / phosphatase	Mudpit_16-2505_Silvestre_p53_phosphatase_hilic_ORBI2456	p53 human	P53	p53 human	1	0.0209	43 665,4	23	40	788	16-2505_Silvestre_p53_phosphatase_hilic_ORBI2456-17107-18611_18611	RPILTIITLEDSSGNLLGR	R	N	0.997	66.6	25	66.6		2 067,17	3	-0.00075	-0.36	249	267
p53 / phosphatase	Mudpit_16-2505_Silvestre_p53_phosphatase_hilic_ORBI2456	p53 human	P53	p53 human	1	0.0209	43 665,4	23	40	788	16-2505_Silvestre_p53_phosphatase_hilic_ORBI2456-17017-18516_18516	RPILTIITLEDSSGNLLGR	R	N	0.997	72.9	25	72.9		2 067,16	2	-0.0045	-2.2	249	267
p53 / phosphatase	Mudpit_16-2505_Silvestre_p53_phosphatase_hilic_ORBI2456	p53 human	P53	p53 human	1	0.0209	43 665,4	23	40	788	16-2505_Silvestre_p53_phosphatase_imac_ORBI2454-12760-14193_14193	RPILTIITLEDSSGNLLGR	R	N	0.997	73	25	73		2 067,17	2	-0.0013	-0.65	249	267
p53 / phosphatase	Mudpit_16-2505_Silvestre_p53_phosphatase_hilic_ORBI2456	p53 human	P53	p53 human	1	0.0209	43 665,4	23	40	788	16-2505_Silvestre_p53_phosphatase_hilic_ORBI2456-16466-17938_17938	RPILTIITLEDSSGNLLGR	R	N	0.997	76.8	25	76.8		2 067,17	2	-0.004	-2	249	267
p53 / phosphatase	Mudpit_16-2505_Silvestre_p53_phosphatase_hilic_ORBI2456	p53 human	P53	p53 human	1	0.0209	43 665,4	23	40	788	16-2505_Silvestre_p53_phosphatase_hilic_ORBI2456-16106-17560_17560	RPILTIITLEDSSGNLLGR	R	N	0.997	79.5	25	79.5		2 067,16	2	-0.0043	-2.1	249	267
p53 / phosphatase	Mudpit_16-2505_Silvestre_p53_phosphatase_hilic_ORBI2456	p53 human	P53	p53 human	1	0.0209	43 665,4	23	40	788	16-2505_Silvestre_p53_phosphatase_hilic_ORBI2456-16467-17939_17939	RPILTIITLEDSSGNLLGR	R	N	0.997	81.3	25	81.3		2 067,17	2	-0.004	-2	249	267
p53 / phosphatase	Mudpit_16-2505_Silvestre_p53_phosphatase_hilic_ORBI2456	p53 human	P53	p53 human	1	0.0209	43 665,4	23	40	788	16-2505_Silvestre_p53_phosphatase_hilic_ORBI2456-17015-18514_18514	RPILTIITLEDSSGNLLGR	R	N	0.997	85.6	25	85.6		2 067,16	2	-0.0045	-2.2	249	267
p53 / phosphatase	Mudpit_16-2505_Silvestre_p53_phosphatase_hilic_ORBI2456	p53 human	P53	p53 human	1	0.0209	43 665,4	23	40	788	16-2505_Silvestre_p53_phosphatase_hilic_ORBI2456-16648-18129_18129	RPILTIITLEDSSGNLLGR	R	N	0.997	85.8	25	85.8		2 067,17	2	-0.0035	-1.7	249	267
p53 / phosphatase	Mudpit_16-2505_Silvestre_p53_phosphatase_hilic_ORBI2456	p53 human	P53	p53 human	1	0.0209	43 665,4	23	40	788	16-2505_Silvestre_p53_phosphatase_hilic_ORBI2456-16827-18317_18317	RPILTIITLEDSSGNLLGR	R	N	0.997	87.5	25	87.5		2 067,17	2	-0.0033	-1.6	249	267
p53 / phosphatase	Mudpit_16-2505_Silvestre_p53_phosphatase_hilic_ORBI2456	p53 human	P53	p53 human	1	0.0209	43 665,4	23	40	788	16-2505_Silvestre_p53_phosphatase_hilic_ORBI2456-16828-18318_18318	RPILTIITLEDSSGNLLGR	R	N	0.997	88.3	25	88.3		2 067,17	2	-0.0033	-1.6	249	267
p53 / phosphatase	Mudpit_16-2505_Silvestre_p53_phosphatase_hilic_ORBI2456	p53 human	P53	p53 human	1	0.0209	43 665,4	23	40	788	16-2505_Silvestre_p53_phosphatase_hilic_ORBI2456-16107-17561_17561	RPILTIITLEDSSGNLLGR	R	N	0.997	91.8	25	91.8		2 067,16	2	-0.0043	-2.1	249	267
p53 / phosphatase	Mudpit_16-2505_Silvestre_p53_phosphatase_hilic_ORBI2456	p53 human	P53	p53 human	1	0.0209	43 665,4	23	40	788	16-2505_Silvestre_p53_phosphatase_hilic_ORBI2456-16287-17750_17750	RPILTIITLEDSSGNLLGR	R	N	0.997	92.3	25	92.3		2 067,17	2	-0.0035	-1.7	249	267
p53 / phosphatase	Mudpit_16-2505_Silvestre_p53_phosphatase_hilic_ORBI2456	p53 human	P53	p53 human	1	0.0209	43 665,4	23	40	788	16-2505_Silvestre_p53_phosphatase_hilic_ORBI2456-8394-9462_9462	SVTCTYSPALNK	K	M	0.965	37.1	25	37.1	Carbamidomethyl (+57)	1 339,64	2	-0.0012	-0.89	121	132
p53 / phosphatase	Mudpit_16-2505_Silvestre_p53_phosphatase_hilic_ORBI2456	p53 human	P53	p53 human	1	0.0209	43 665,4	23	40	788	16-2505_Silvestre_p53_phosphatase_hilic_ORBI2456-7142-8147_8147	SVTCTYSPALNK	K	M	0.965	37.1	25	37.1	Carbamidomethyl (+57)	1 339,64	2	-0.0023	-1.7	121	132
p53 / phosphatase	Mudpit_16-2505_Silvestre_p53_phosphatase_hilic_ORBI2456	p53 human	P53	p53 human	1	0.0209	43 665,4	23	40	788	16-2505_Silvestre_p53_phosphatase_hilic_ORBI2456-8903-9996_9996	SVTCTYSPALNK	K	M	0.969	37.8	25	37.8	Carbamidomethyl (+57)	1 339,64	2	-0.00095	-0.71	121	132
p53 / phosphatase	Mudpit_16-2505_Silvestre_p53_phosphatase_hilic_ORBI2456	p53 human	P53	p53 human	1	0.0209	43 665,4	23	40	788	16-2505_Silvestre_p53_phosphatase_hilic_ORBI2456-7062-8063_8063	SVTCTYSPALNK	K	M	0.982	41.1	25	41.1	Carbamidomethyl (+57)	1 339,64	2	-0.00046	-0.35	121	132
p53 / phosphatase	Mudpit_16-2505_Silvestre_p53_phosphatase_hilic_ORBI2456	p53 human	P53	p53 human	1	0.0209	43 665,4	23	40	788	16-2505_Silvestre_p53_phosphatase_hilic_ORBI2456-4356-5219_5219	SVTCTYSPALNK	K	M	0.983	41.2	25	41.2	Carbamidomethyl (+57)	1 339,64	2	0.00039	0.29	121	132
p53 / phosphatase	Mudpit_16-2505_Silvestre_p53_phosphatase_hilic_ORBI2456	p53 human	P53	p53 human	1	0.0209	43 665,4	23	40	788	16-2505_Silvestre_p53_phosphatase_hilic_ORBI2456-6644-7621_7621	SVTCTYSPALNK	K	M	0.985	42	25	42	Carbamidomethyl (+57)	1 339,64	2	-0.00095	-0.71	121	132
p53 / phosphatase	Mudpit_16-2505_Silvestre_p53_phosphatase_hilic_ORBI2456	p53 human	P53	p53 human	1	0.0209	43 665,4	23	40	788	16-2505_Silvestre_p53_phosphatase_hilic_ORBI2456-7670-8702_8702	SVTCTYSPALNK	K	M	0.985	42.1	25	42.1	Carbamidomethyl (+57)	1 339,64	2	-0.00071	-0.53	121	132
p53 / phosphatase	Mudpit_16-2505_Silvestre_p53_phosphatase_hilic_ORBI2456	p53 human	P53	p53 human	1	0.0209	43 665,4	23	40	788	16-2505_Silvestre_p53_phosphatase_hilic_ORBI2456-6846-7833_7833	SVTCTYSPALNK	K	M	0.989	44.2	25	44.2	Carbamidomethyl (+57)	1 339,64	2	-0.0017	-1.3	121	132
p53 / phosphatase	Mudpit_16-2505_Silvestre_p53_phosphatase_hilic_ORBI2456	p53 human	P53	p53 human	1	0.0209	43 665,4	23	40	788	16-2505_Silvestre_p53_phosphatase_hilic_ORBI2456-6441-7408_7408	SVTCTYSPALNK	K	M	0.991	45.4	25	45.4	Carbamidomethyl (+57)	1 339,64	2	-0.00095	-0.71	121	132
p53 / phosphatase	Mudpit_16-2505_Silvestre_p53_phosphatase_hilic_ORBI2456	p53 human	P53	p53 human	1	0.0209	43 665,4	23	40	788	16-2505_Silvestre_p53_phosphatase_hilic_ORBI2456-5644-6571_6571	SVTCTYSPALNK	K	M	0.991	45.8	25	45.8	Carbamidomethyl (+57)	1 339,64	2	-0.00071	-0.53	121	132
p53 / phosphatase	Mudpit_16-2505_Silvestre_p53_phosphatase_hilic_ORBI2456	p53 human	P53	p53 human	1	0.0209	43 665,4	23	40	788	16-2505_Silvestre_p53_phosphatase_hilic_ORBI2456-6443-7410_7410	SVTCTYSPALNK	K	M	0.993	47.9	25	47.9	Carbamidomethyl (+57)	1 339,64	2	-0.00095	-0.71	121	132
p53 / phosphatase	Mudpit_16-2505_Silvestre_p53_phosphatase_hilic_ORBI2456	p53 human	P53	p53 human	1	0.0209	43 665,4	23	40	788	16-2505_Silvestre_p53_phosphatase_hilic_ORBI2456-5275-6184_6184	SVTCTYSPALNK	K	M	0.994	48.5	25	48.5	Carbamidomethyl (+57)	1 339,64	2	-0.00083	-0.62	121	132
p53 / phosphatase	Mudpit_16-2505_Silvestre_p53_phosphatase_hilic_ORBI2456	p53 human	P53	p53 human	1	0.0209	43 665,4	23	40	788	16-2505_Silvestre_p53_phosphatase_hilic_ORBI2456-4895-5785_5785	SVTCTYSPALNK	K	M	0.994	48.7	25	48.7	Carbamidomethyl (+57)	1 339,64	2	-0.00022	-0.16	121	132
p53 / phosphatase	Mudpit_16-2505_Silvestre_p53_phosphatase_hilic_ORBI2456	p53 human	P53	p53 human	1	0.0209	43 665,4	23	40	788	16-2505_Silvestre_p53_phosphatase_hilic_ORBI2456-6840-7827_7827	SVTCTYSPALNK	K	M	0.994	48.8	25	48.8	Carbamidomethyl (+57)	1 339,64	2	-0.0017	-1.3	121	132
p53 / phosphatase	Mudpit_16-2505_Silvestre_p53_phosphatase_hilic_ORBI2456	p53 human	P53	p53 human	1	0.0209	43 665,4	23	40	788	16-2505_Silvestre_p53_phosphatase_hilic_ORBI2456-8644-9724_9724	SVTCTYSPALNK	K	M	0.995	49.3	25	49.3	Carbamidomethyl (+57)	1 339,64	2	-0.0013	-0.98	121	132
p53 / phosphatase	Mudpit_16-2505_Silvestre_p53_phosphatase_hilic_ORBI2456	p53 human	P53	p53 human	1	0.0209	43 665,4	23	40	788	16-2505_Silvestre_p53_phosphatase_hilic_ORBI2456-5844-6781_6781	SVTCTYSPALNK	K	M	0.995	49.5	25	49.5	Carbamidomethyl (+57)	1 339,64	2	-0.00058	-0.44	121	132
p53 / phosphatase	Mudpit_16-2505_Silvestre_p53_phosphatase_hilic_ORBI2456	p53 human	P53	p53 human	1	0.0209	43 665,4	23	40	788	16-2505_Silvestre_p53_phosphatase_hilic_ORBI2456-4714-5595_5595	SVTCTYSPALNK	K	M	0.995	50	25	50	Carbamidomethyl (+57)	1 339,65	2	0.00088	0.66	121	132
p53 / phosphatase	Mudpit_16-2505_Silvestre_p53_phosphatase_hilic_ORBI2456	p53 human	P53	p53 human	1	0.0209	43 665,4	23	40	788	16-2505_Silvestre_p53_phosphatase_hilic_ORBI2456-7455-8476_8476	SVTCTYSPALNK	K	M	0.995	50.5	25	50.5	Carbamidomethyl (+57)	1 339,64	2	-0.0013	-0.98	121	132
p53 / phosphatase	Mudpit_16-2505_Silvestre_p53_phosphatase_hilic_ORBI2456	p53 human	P53	p53 human	1	0.0209	43 665,4	23	40	788	16-2505_Silvestre_p53_phosphatase_hilic_ORBI2456-7484-8506_8506	SVTCTYSPALNK	K	M	0.996	51.4	25	51.4	Carbamidomethyl (+57)	1 339,64	2	-0.0017	-1.3	121	132
p53 / phosphatase	Mudpit_16-2505_Silvestre_p53_phosphatase_hilic_ORBI2456	p53 human	P53	p53 human	1	0.0209	43 665,4	23	40	788	16-2505_Silvestre_p53_phosphatase_hilic_ORBI2456-7253-8264_8264	SVTCTYSPALNK	K	M	0.996	51.6	25	51.6	Carbamidomethyl (+57)	1 339,64	2	-0.0011	-0.8	121	132
p53 / phosphatase	Mudpit_16-2505_Silvestre_p53_phosphatase_hilic_ORBI2456	p53 human	P53	p53 human	1	0.0209	43 665,4	23	40	788	16-2505_Silvestre_p53_phosphatase_hilic_ORBI2456-7081-8083_8083	SVTCTYSPALNK	K	M	0.996	51.7	25	51.7	Carbamidomethyl (+57)	1 339,64	2	-0.00095	-0.71	121	132
p53 / phosphatase	Mudpit_16-2505_Silvestre_p53_phosphatase_hilic_ORBI2456	p53 human	P53	p53 human	1	0.0209	43 665,4	23	40	788	16-2505_Silvestre_p53_phosphatase_hilic_ORBI2456-20120-21774_21774	SVTCTYSPALNK	K	M	0.996	52.1	25	52.1	Carbamidomethyl (+57)	1 339,64	2	-0.00022	-0.16	121	132
p53 / phosphatase	Mudpit_16-2505_Silvestre_p53_phosphatase_hilic_ORBI2456	p53 human	P53	p53 human	1	0.0209	43 665,4	23	40	788	16-2505_Silvestre_p53_phosphatase_hilic_ORBI2456-4694-5574_5574	SVTCTYSPALNK	K	M	0.996	52.5	25	52.5	Carbamidomethyl (+57)	1 339,64	2	0.00039	0.29	121	132
p53 / phosphatase	Mudpit_16-2505_Silvestre_p53_phosphatase_hilic_ORBI2456	p53 human	P53	p53 human	1	0.0209	43 665,4	23	40	788	16-2505_Silvestre_p53_phosphatase_hilic_ORBI2456-6042-6989_6989	SVTCTYSPALNK	K	M	0.997	53.7	25	53.7	Carbamidomethyl (+57)	1 339,64	2	-0.0011	-0.8	121	132
p53 / phosphatase	Mudpit_16-2505_Silvestre_p53_phosphatase_hilic_ORBI2456	p53 human	P53	p53 human	1	0.0209	43 665,4	23	40	788	16-2505_Silvestre_p53_phosphatase_hilic_ORBI2456-7860-8901_8901	SVTCTYSPALNK	K	M	0.997	54.8	25	54.8	Carbamidomethyl (+57)	1 339,64	2	-0.00071	-0.53	121	132
p53 / phosphatase	Mudpit_16-2505_Silvestre_p53_phosphatase_hilic_ORBI2456	p53 human	P53	p53 human	1	0.0209	43 665,4	23	40	788	16-2505_Silvestre_p53_phosphatase_hilic_ORBI2456-7271-8283_8283	SVTCTYSPALNK	K	M	0.997	55.2	25	55.2	Carbamidomethyl (+57)	1 339,64	2	-0.00058	-0.44	121	132
p53 / phosphatase	Mudpit_16-2505_Silvestre_p53_phosphatase_hilic_ORBI2456	p53 human	P53	p53 human	1	0.0209	43 665,4	23	40	788	16-2505_Silvestre_p53_phosphatase_hilic_ORBI2456-6243-7200_7200	SVTCTYSPALNK	K	M	0.997	55.4	25	55.4	Carbamidomethyl (+57)	1 339,64	2	-0.0011	-0.8	121	132
p53 / phosphatase	Mudpit_16-2505_Silvestre_p53_phosphatase_hilic_ORBI2456	p53 human	P53	p53 human	1	0.0209	43 665,4	23	40	788	16-2505_Silvestre_p53_phosphatase_hilic_ORBI2456-5455-6373_6373	SVTCTYSPALNK	K	M	0.997	55.4	25	55.4	Carbamidomethyl (+57)	1 339,64	2	-0.00046	-0.35	121	132
p53 / phosphatase	Mudpit_16-2505_Silvestre_p53_phosphatase_hilic_ORBI2456	p53 human	P53	p53 human	1	0.0209	43 665,4	23	40	788	16-2505_Silvestre_p53_phosphatase_hilic_ORBI2456-4534-5406_5406	SVTCTYSPALNK	K	M	0.997	55.5	25	55.5	Carbamidomethyl (+57)	1 339,64	2	0.00015	0.11	121	132
p53 / phosphatase	Mudpit_16-2505_Silvestre_p53_phosphatase_hilic_ORBI2456	p53 human	P53	p53 human	1	0.0209	43 665,4	23	40	788	16-2505_Silvestre_p53_phosphatase_hilic_ORBI2456-5074-5973_5973	SVTCTYSPALNK	K	M	0.997	55.5	25	55.5	Carbamidomethyl (+57)	1 339,64	2	-0.00083	-0.62	121	132
p53 / phosphatase	Mudpit_16-2505_Silvestre_p53_phosphatase_hilic_ORBI2456	p53 human	P53	p53 human	1	0.0209	43 665,4	23	40	788	16-2505_Silvestre_p53_phosphatase_hilic_ORBI2456-6046-6993_6993	SVTCTYSPALNK	K	M	0.997	55.7	25	55.7	Carbamidomethyl (+57)	1 339,64	2	-0.0011	-0.8	121	132
p53 / phosphatase	Mudpit_16-2505_Silvestre_p53_phosphatase_hilic_ORBI2456	p53 human	P53	p53 human	1	0.0209	43 665,4	23	40	788	16-2505_Silvestre_p53_phosphatase_hilic_ORBI2456-4514-5385_5385	SVTCTYSPALNK	K	M	0.997	55.8	25	55.8	Carbamidomethyl (+57)	1 339,64	2	0.00064	0.47	121	132
p53 / phosphatase	Mudpit_16-2505_Silvestre_p53_phosphatase_hilic_ORBI2456	p53 human	P53	p53 human	1	0.0209	43 665,4	23	40	788	16-2505_Silvestre_p53_phosphatase_hilic_ORBI2456-5840-6777_6777	SVTCTYSPALNK	K	M	0.997	55.8	25	55.8	Carbamidomethyl (+57)	1 339,64	2	-0.00058	-0.44	121	132
p53 / phosphatase	Mudpit_16-2505_Silvestre_p53_phosphatase_hilic_ORBI2456	p53 human	P53	p53 human	1	0.0209	43 665,4	23	40	788	16-2505_Silvestre_p53_phosphatase_hilic_ORBI2456-6642-7619_7619	SVTCTYSPALNK	K	M	0.997	56	25	56	Carbamidomethyl (+57)	1 339,64	2	-0.00095	-0.71	121	132
p53 / phosphatase	Mudpit_16-2505_Silvestre_p53_phosphatase_hilic_ORBI2456	p53 human	P53	p53 human	1	0.0209	43 665,4	23	40	788	16-2505_Silvestre_p53_phosphatase_hilic_ORBI2456-6241-7198_7198	SVTCTYSPALNK	K	M	0.997	56.1	25	56.1	Carbamidomethyl (+57)	1 339,64	2	-0.0011	-0.8	121	132
p53 / phosphatase	Mudpit_16-2505_Silvestre_p53_phosphatase_hilic_ORBI2456	p53 human	P53	p53 human	1	0.0209	43 665,4	23	40	788	16-2505_Silvestre_p53_phosphatase_hilic_ORBI2456-5441-6358_6358	SVTCTYSPALNK	K	M	0.997	56.4	25	56.4	Carbamidomethyl (+57)	1 339,64	2	-0.0012	-0.89	121	132
p53 / phosphatase	Mudpit_16-2505_Silvestre_p53_phosphatase_hilic_ORBI2456	p53 human	P53	p53 human	1	0.0209	43 665,4	23	40	788	16-2505_Silvestre_p53_phosphatase_hilic_ORBI2456-5642-6569_6569	SVTCTYSPALNK	K	M	0.997	57.6	25	57.6	Carbamidomethyl (+57)	1 339,64	2	-0.00071	-0.53	121	132
p53 / phosphatase	Mudpit_16-2505_Silvestre_p53_phosphatase_hilic_ORBI2456	p53 human	P53	p53 human	1	0.0209	43 665,4	23	40	788	16-2505_Silvestre_p53_phosphatase_hilic_ORBI2456-5056-5954_5954	SVTCTYSPALNK	K	M	0.997	59.8	25	59.8	Carbamidomethyl (+57)	1 339,64	2	-9.7e-05	-0.072	121	132
p53 / phosphatase	Mudpit_16-2505_Silvestre_p53_phosphatase_hilic_ORBI2456	p53 human	P53	p53 human	1	0.0209	43 665,4	23	40	788	16-2505_Silvestre_p53_phosphatase_hilic_ORBI2456-5255-6163_6163	SVTCTYSPALNK	K	M	0.997	59.9	25	59.9	Carbamidomethyl (+57)	1 339,64	2	-0.00083	-0.62	121	132
p53 / phosphatase	Mudpit_16-2505_Silvestre_p53_phosphatase_hilic_ORBI2456	p53 human	P53	p53 human	1	0.0209	43 665,4	23	40	788	16-2505_Silvestre_p53_phosphatase_hilic_ORBI2456-4874-5763_5763	SVTCTYSPALNK	K	M	0.997	60.1	25	60.1	Carbamidomethyl (+57)	1 339,64	2	-0.00022	-0.16	121	132
p53 / phosphatase	Mudpit_16-2505_Silvestre_p53_phosphatase_hilic_ORBI2456	p53 human	P53	p53 human	1	0.0209	43 665,4	23	40	788	16-2505_Silvestre_p53_phosphatase_hilic_ORBI2456-7657-8688_8688	SVTCTYSPALNK	K	M	0.997	66.8	25	66.8	Carbamidomethyl (+57)	1 339,64	2	-0.0016	-1.2	121	132
p53 / phosphatase	Mudpit_16-2505_Silvestre_p53_phosphatase_hilic_ORBI2456	p53 human	P53	p53 human	1	0.0209	43 665,4	23	40	788	16-2505_Silvestre_p53_phosphatase_hilic_ORBI2456-13867-15209_15209	TCPVQLWVDSTPPPGTR	K	V	0.945	34.6	25	34.6	Carbamidomethyl (+57)	1 909,93	2	-0.001	-0.54	140	156
p53 / phosphatase	Mudpit_16-2505_Silvestre_p53_phosphatase_hilic_ORBI2456	p53 human	P53	p53 human	1	0.0209	43 665,4	23	40	788	16-2505_Silvestre_p53_phosphatase_hilic_ORBI2456-12886-14179_14179	TCPVQLWVDSTPPPGTR	K	V	0.955	35.7	25	35.7	Carbamidomethyl (+57)	1 909,93	2	-0.0021	-1.1	140	156
p53 / phosphatase	Mudpit_16-2505_Silvestre_p53_phosphatase_hilic_ORBI2456	p53 human	P53	p53 human	1	0.0209	43 665,4	23	40	788	16-2505_Silvestre_p53_phosphatase_hilic_ORBI2456-12910-14204_14204	TCPVQLWVDSTPPPGTR	K	V	0.958	36	25	36	Carbamidomethyl (+57)	1 909,93	2	-0.0026	-1.4	140	156
p53 / phosphatase	Mudpit_16-2505_Silvestre_p53_phosphatase_hilic_ORBI2456	p53 human	P53	p53 human	1	0.0209	43 665,4	23	40	788	16-2505_Silvestre_p53_phosphatase_hilic_ORBI2456-13086-14389_14389	TCPVQLWVDSTPPPGTR	K	V	0.96	36.3	25	36.3	Carbamidomethyl (+57)	1 909,93	2	-0.0035	-1.8	140	156
p53 / phosphatase	Mudpit_16-2505_Silvestre_p53_phosphatase_hilic_ORBI2456	p53 human	P53	p53 human	1	0.0209	43 665,4	23	40	788	16-2505_Silvestre_p53_phosphatase_hilic_ORBI2456-14277-15639_15639	TCPVQLWVDSTPPPGTR	K	V	0.966	37.3	25	37.3	Carbamidomethyl (+57)	1 909,93	2	-0.001	-0.54	140	156
p53 / phosphatase	Mudpit_16-2505_Silvestre_p53_phosphatase_hilic_ORBI2456	p53 human	P53	p53 human	1	0.0209	43 665,4	23	40	788	16-2505_Silvestre_p53_phosphatase_hilic_ORBI2456-13487-14810_14810	TCPVQLWVDSTPPPGTR	K	V	0.969	37.8	25	37.8	Carbamidomethyl (+57)	1 909,93	2	-0.0022	-1.2	140	156
p53 / phosphatase	Mudpit_16-2505_Silvestre_p53_phosphatase_hilic_ORBI2456	p53 human	P53	p53 human	1	0.0209	43 665,4	23	40	788	16-2505_Silvestre_p53_phosphatase_hilic_ORBI2456-14483-15855_15855	TCPVQLWVDSTPPPGTR	K	V	0.972	38.4	25	38.4	Carbamidomethyl (+57)	1 909,93	2	-0.001	-0.54	140	156
p53 / phosphatase	Mudpit_16-2505_Silvestre_p53_phosphatase_hilic_ORBI2456	p53 human	P53	p53 human	1	0.0209	43 665,4	23	40	788	16-2505_Silvestre_p53_phosphatase_hilic_ORBI2456-13287-14600_14600	TCPVQLWVDSTPPPGTR	K	V	0.974	38.7	25	38.7	Carbamidomethyl (+57)	1 909,93	2	-0.0055	-2.9	140	156
p53 / phosphatase	Mudpit_16-2505_Silvestre_p53_phosphatase_hilic_ORBI2456	p53 human	P53	p53 human	1	0.0209	43 665,4	23	40	788	16-2505_Silvestre_p53_phosphatase_hilic_ORBI2456-14077-15429_15429	TCPVQLWVDSTPPPGTR	K	V	0.978	39.7	25	39.7	Carbamidomethyl (+57)	1 909,94	2	-0.00066	-0.34	140	156
p53 / phosphatase	Mudpit_16-2505_Silvestre_p53_phosphatase_hilic_ORBI2456	p53 human	P53	p53 human	1	0.0209	43 665,4	23	40	788	16-2505_Silvestre_p53_phosphatase_hilic_ORBI2456-19921-21565_21565	TCPVQLWVDSTPPPGTR	K	V	0.98	40.2	25	40.2	Carbamidomethyl (+57)	1 909,94	2	-0.00054	-0.28	140	156
p53 / phosphatase	Mudpit_16-2505_Silvestre_p53_phosphatase_hilic_ORBI2456	p53 human	P53	p53 human	1	0.0209	43 665,4	23	40	788	16-2505_Silvestre_p53_phosphatase_hilic_ORBI2456-16623-18102_18102	TCPVQLWVDSTPPPGTR	K	V	0.983	41.5	25	41.5	Carbamidomethyl (+57)	1 909,94	2	0.0002	0.1	140	156
p53 / phosphatase	Mudpit_16-2505_Silvestre_p53_phosphatase_hilic_ORBI2456	p53 human	P53	p53 human	1	0.0209	43 665,4	23	40	788	16-2505_Silvestre_p53_phosphatase_hilic_ORBI2456-16799-18287_18287	TCPVQLWVDSTPPPGTR	K	V	0.984	41.6	25	41.6	Carbamidomethyl (+57)	1 909,93	2	-0.0013	-0.66	140	156
p53 / phosphatase	Mudpit_16-2505_Silvestre_p53_phosphatase_hilic_ORBI2456	p53 human	P53	p53 human	1	0.0209	43 665,4	23	40	788	16-2505_Silvestre_p53_phosphatase_hilic_ORBI2456-13669-15001_15001	TCPVQLWVDSTPPPGTR	K	V	0.99	44.6	25	44.6	Carbamidomethyl (+57)	1 909,93	2	-0.001	-0.54	140	156
p53 / phosphatase	Mudpit_16-2505_Silvestre_p53_phosphatase_hilic_ORBI2456	p53 human	P53	p53 human	1	0.0209	43 665,4	23	40	788	16-2505_Silvestre_p53_phosphatase_imac_ORBI2454-9893-11182_11182	TCPVQLWVDSTPPPGTR	K	V	0.993	47.4	25	47.4	Carbamidomethyl (+57)	1 909,93	2	-0.0031	-1.6	140	156
p53 / phosphatase	Mudpit_16-2505_Silvestre_p53_phosphatase_hilic_ORBI2456	p53 human	P53	p53 human	1	0.0209	43 665,4	23	40	788	16-2505_Silvestre_p53_phosphatase_imac_ORBI2454-10073-11371_11371	TCPVQLWVDSTPPPGTR	K	V	0.994	48	25	48	Carbamidomethyl (+57)	1 909,94	2	-0.00041	-0.22	140	156
p53 / phosphatase	Mudpit_16-2505_Silvestre_p53_phosphatase_hilic_ORBI2456	p53 human	P53	p53 human	1	0.0209	43 665,4	23	40	788	16-2505_Silvestre_p53_phosphatase_hilic_ORBI2456-12696-13979_13979	TCPVQLWVDSTPPPGTR	K	V	0.994	49	25	49	Carbamidomethyl (+57)	1 909,93	2	-0.0019	-0.98	140	156
p53 / phosphatase	Mudpit_16-2505_Silvestre_p53_phosphatase_hilic_ORBI2456	p53 human	P53	p53 human	1	0.0209	43 665,4	23	40	788	16-2505_Silvestre_p53_phosphatase_imac_ORBI2454-9909-11199_11199	TCPVQLWVDSTPPPGTR	K	V	0.996	50.8	25	50.8	Carbamidomethyl (+57)	1 909,93	2	-0.0018	-0.92	140	156
p53 / phosphatase	Mudpit_16-2505_Silvestre_p53_phosphatase_hilic_ORBI2456	p53 human	P53	p53 human	1	0.0209	43 665,4	23	40	788	16-2505_Silvestre_p53_phosphatase_hilic_ORBI2456-18336-19901_19901	TCPVQLWVDSTPPPGTR	K	V	0.996	51.4	25	51.4	Carbamidomethyl (+57)	1 909,93	2	-0.0024	-1.2	140	156
p53 / phosphatase	Mudpit_16-2505_Silvestre_p53_phosphatase_hilic_ORBI2456	p53 human	P53	p53 human	1	0.0209	43 665,4	23	40	788	16-2505_Silvestre_p53_phosphatase_hilic_ORBI2456-18511-20085_20085	TCPVQLWVDSTPPPGTR	K	V	0.996	51.6	25	51.6	Carbamidomethyl (+57)	1 909,93	2	-0.001	-0.54	140	156
p53 / phosphatase	Mudpit_16-2505_Silvestre_p53_phosphatase_hilic_ORBI2456	p53 human	P53	p53 human	1	0.0209	43 665,4	23	40	788	16-2505_Silvestre_p53_phosphatase_hilic_ORBI2456-12672-13954_13954	TCPVQLWVDSTPPPGTR	K	V	0.996	51.7	25	51.7	Carbamidomethyl (+57)	1 909,93	2	-0.0016	-0.86	140	156
p53 / phosphatase	Mudpit_16-2505_Silvestre_p53_phosphatase_hilic_ORBI2456	p53 human	P53	p53 human	1	0.0209	43 665,4	23	40	788	16-2505_Silvestre_p53_phosphatase_hilic_ORBI2456-20092-21745_21745	TCPVQLWVDSTPPPGTR	K	V	0.996	52.1	25	52.1	Carbamidomethyl (+57)	1 909,94	2	0.00081	0.42	140	156
p53 / phosphatase	Mudpit_16-2505_Silvestre_p53_phosphatase_hilic_ORBI2456	p53 human	P53	p53 human	1	0.0209	43 665,4	23	40	788	16-2505_Silvestre_p53_phosphatase_hilic_ORBI2456-15625-17054_17054	TCPVQLWVDSTPPPGTR	K	V	0.997	53.5	25	53.5	Carbamidomethyl (+57)	1 909,94	2	0.00044	0.23	140	156
p53 / phosphatase	Mudpit_16-2505_Silvestre_p53_phosphatase_hilic_ORBI2456	p53 human	P53	p53 human	1	0.0209	43 665,4	23	40	788	16-2505_Silvestre_p53_phosphatase_hilic_ORBI2456-16044-17494_17494	TCPVQLWVDSTPPPGTR	K	V	0.997	53.6	25	53.6	Carbamidomethyl (+57)	1 909,94	2	0.0011	0.55	140	156
p53 / phosphatase	Mudpit_16-2505_Silvestre_p53_phosphatase_hilic_ORBI2456	p53 human	P53	p53 human	1	0.0209	43 665,4	23	40	788	16-2505_Silvestre_p53_phosphatase_hilic_ORBI2456-13853-15194_15194	TCPVQLWVDSTPPPGTR	K	V	0.997	55.7	25	55.7	Carbamidomethyl (+57)	1 909,93	2	-0.001	-0.54	140	156
p53 / phosphatase	Mudpit_16-2505_Silvestre_p53_phosphatase_hilic_ORBI2456	p53 human	P53	p53 human	1	0.0209	43 665,4	23	40	788	16-2505_Silvestre_p53_phosphatase_hilic_ORBI2456-17494-19017_19017	TCPVQLWVDSTPPPGTR	K	V	0.997	55.9	25	55.9	Carbamidomethyl (+57)	1 909,94	2	-0.0009	-0.47	140	156
p53 / phosphatase	Mudpit_16-2505_Silvestre_p53_phosphatase_hilic_ORBI2456	p53 human	P53	p53 human	1	0.0209	43 665,4	23	40	788	16-2505_Silvestre_p53_phosphatase_hilic_ORBI2456-15819-17258_17258	TCPVQLWVDSTPPPGTR	K	V	0.997	56.2	25	56.2	Carbamidomethyl (+57)	1 909,94	2	0.0002	0.1	140	156
p53 / phosphatase	Mudpit_16-2505_Silvestre_p53_phosphatase_hilic_ORBI2456	p53 human	P53	p53 human	1	0.0209	43 665,4	23	40	788	16-2505_Silvestre_p53_phosphatase_hilic_ORBI2456-19739-21374_21374	TCPVQLWVDSTPPPGTR	K	V	0.997	56.7	25	56.7	Carbamidomethyl (+57)	1 909,94	2	-0.00054	-0.28	140	156
p53 / phosphatase	Mudpit_16-2505_Silvestre_p53_phosphatase_hilic_ORBI2456	p53 human	P53	p53 human	1	0.0209	43 665,4	23	40	788	16-2505_Silvestre_p53_phosphatase_hilic_ORBI2456-16341-17806_17806	TCPVQLWVDSTPPPGTR	K	V	0.997	56.9	25	56.9	Carbamidomethyl (+57)	1 909,94	2	-0.00017	-0.089	140	156
p53 / phosphatase	Mudpit_16-2505_Silvestre_p53_phosphatase_hilic_ORBI2456	p53 human	P53	p53 human	1	0.0209	43 665,4	23	40	788	16-2505_Silvestre_p53_phosphatase_hilic_ORBI2456-13268-14580_14580	TCPVQLWVDSTPPPGTR	K	V	0.997	57	25	57	Carbamidomethyl (+57)	1 909,93	2	-0.0043	-2.3	140	156
p53 / phosphatase	Mudpit_16-2505_Silvestre_p53_phosphatase_hilic_ORBI2456	p53 human	P53	p53 human	1	0.0209	43 665,4	23	40	788	16-2505_Silvestre_p53_phosphatase_hilic_ORBI2456-15413-16832_16832	TCPVQLWVDSTPPPGTR	K	V	0.997	57.5	25	57.5	Carbamidomethyl (+57)	1 909,94	2	0.0013	0.68	140	156
p53 / phosphatase	Mudpit_16-2505_Silvestre_p53_phosphatase_hilic_ORBI2456	p53 human	P53	p53 human	1	0.0209	43 665,4	23	40	788	16-2505_Silvestre_p53_phosphatase_hilic_ORBI2456-16517-17991_17991	TCPVQLWVDSTPPPGTR	K	V	0.997	58.8	25	58.8	Carbamidomethyl (+57)	1 909,94	2	0.0002	0.1	140	156
p53 / phosphatase	Mudpit_16-2505_Silvestre_p53_phosphatase_hilic_ORBI2456	p53 human	P53	p53 human	1	0.0209	43 665,4	23	40	788	16-2505_Silvestre_p53_phosphatase_hilic_ORBI2456-16881-18373_18373	TCPVQLWVDSTPPPGTR	K	V	0.997	60.2	25	60.2	Carbamidomethyl (+57)	1 909,94	2	-0.00066	-0.34	140	156
p53 / phosphatase	Mudpit_16-2505_Silvestre_p53_phosphatase_hilic_ORBI2456	p53 human	P53	p53 human	1	0.0209	43 665,4	23	40	788	16-2505_Silvestre_p53_phosphatase_hilic_ORBI2456-12669-13951_13951	TCPVQLWVDSTPPPGTR	K	V	0.997	60.3	25	60.3	Carbamidomethyl (+57)	1 909,93	2	-0.0016	-0.86	140	156
p53 / phosphatase	Mudpit_16-2505_Silvestre_p53_phosphatase_hilic_ORBI2456	p53 human	P53	p53 human	1	0.0209	43 665,4	23	40	788	16-2505_Silvestre_p53_phosphatase_hilic_ORBI2456-14053-15404_15404	TCPVQLWVDSTPPPGTR	K	V	0.997	60.5	25	60.5	Carbamidomethyl (+57)	1 909,93	2	-0.0014	-0.73	140	156
p53 / phosphatase	Mudpit_16-2505_Silvestre_p53_phosphatase_hilic_ORBI2456	p53 human	P53	p53 human	1	0.0209	43 665,4	23	40	788	16-2505_Silvestre_p53_phosphatase_hilic_ORBI2456-13467-14789_14789	TCPVQLWVDSTPPPGTR	K	V	0.997	61.6	25	61.6	Carbamidomethyl (+57)	1 909,93	2	-0.0026	-1.4	140	156
p53 / phosphatase	Mudpit_16-2505_Silvestre_p53_phosphatase_hilic_ORBI2456	p53 human	P53	p53 human	1	0.0209	43 665,4	23	40	788	16-2505_Silvestre_p53_phosphatase_hilic_ORBI2456-17301-18814_18814	TCPVQLWVDSTPPPGTR	K	V	0.997	61.8	25	61.8	Carbamidomethyl (+57)	1 909,93	2	-0.0019	-0.98	140	156
p53 / phosphatase	Mudpit_16-2505_Silvestre_p53_phosphatase_hilic_ORBI2456	p53 human	P53	p53 human	1	0.0209	43 665,4	23	40	788	16-2505_Silvestre_p53_phosphatase_hilic_ORBI2456-17284-18796_18796	TCPVQLWVDSTPPPGTR	K	V	0.997	63.1	25	63.1	Carbamidomethyl (+57)	1 909,93	2	-0.0018	-0.92	140	156
p53 / phosphatase	Mudpit_16-2505_Silvestre_p53_phosphatase_hilic_ORBI2456	p53 human	P53	p53 human	1	0.0209	43 665,4	23	40	788	16-2505_Silvestre_p53_phosphatase_imac_ORBI2454-10045-11342_11342	TCPVQLWVDSTPPPGTR	K	V	0.997	63.5	25	63.5	Carbamidomethyl (+57)	1 909,93	2	-0.0014	-0.73	140	156
p53 / phosphatase	Mudpit_16-2505_Silvestre_p53_phosphatase_hilic_ORBI2456	p53 human	P53	p53 human	1	0.0209	43 665,4	23	40	788	16-2505_Silvestre_p53_phosphatase_hilic_ORBI2456-14901-16294_16294	TCPVQLWVDSTPPPGTR	K	V	0.997	63.7	25	63.7	Carbamidomethyl (+57)	1 909,94	2	-0.00041	-0.22	140	156
p53 / phosphatase	Mudpit_16-2505_Silvestre_p53_phosphatase_hilic_ORBI2456	p53 human	P53	p53 human	1	0.0209	43 665,4	23	40	788	16-2505_Silvestre_p53_phosphatase_hilic_ORBI2456-16702-18185_18185	TCPVQLWVDSTPPPGTR	K	V	0.997	64.1	25	64.1	Carbamidomethyl (+57)	1 909,94	2	-4.8e-05	-0.025	140	156
p53 / phosphatase	Mudpit_16-2505_Silvestre_p53_phosphatase_hilic_ORBI2456	p53 human	P53	p53 human	1	0.0209	43 665,4	23	40	788	16-2505_Silvestre_p53_phosphatase_hilic_ORBI2456-19735-21370_21370	TCPVQLWVDSTPPPGTR	K	V	0.997	64.9	25	64.9	Carbamidomethyl (+57)	1 909,94	2	-0.00054	-0.28	140	156
p53 / phosphatase	Mudpit_16-2505_Silvestre_p53_phosphatase_hilic_ORBI2456	p53 human	P53	p53 human	1	0.0209	43 665,4	23	40	788	16-2505_Silvestre_p53_phosphatase_hilic_ORBI2456-17105-18608_18608	TCPVQLWVDSTPPPGTR	K	V	0.997	65.5	25	65.5	Carbamidomethyl (+57)	1 909,93	2	-0.0014	-0.73	140	156
p53 / phosphatase	Mudpit_16-2505_Silvestre_p53_phosphatase_hilic_ORBI2456	p53 human	P53	p53 human	1	0.0209	43 665,4	23	40	788	16-2505_Silvestre_p53_phosphatase_hilic_ORBI2456-19917-21561_21561	TCPVQLWVDSTPPPGTR	K	V	0.997	66	25	66	Carbamidomethyl (+57)	1 909,94	2	-0.00054	-0.28	140	156
p53 / phosphatase	Mudpit_16-2505_Silvestre_p53_phosphatase_hilic_ORBI2456	p53 human	P53	p53 human	1	0.0209	43 665,4	23	40	788	16-2505_Silvestre_p53_phosphatase_hilic_ORBI2456-14252-15613_15613	TCPVQLWVDSTPPPGTR	K	V	0.997	66.5	25	66.5	Carbamidomethyl (+57)	1 909,93	2	-0.0014	-0.73	140	156
p53 / phosphatase	Mudpit_16-2505_Silvestre_p53_phosphatase_hilic_ORBI2456	p53 human	P53	p53 human	1	0.0209	43 665,4	23	40	788	16-2505_Silvestre_p53_phosphatase_hilic_ORBI2456-14051-15402_15402	TCPVQLWVDSTPPPGTR	K	V	0.997	67.4	25	67.4	Carbamidomethyl (+57)	1 909,93	2	-0.0014	-0.73	140	156
p53 / phosphatase	Mudpit_16-2505_Silvestre_p53_phosphatase_hilic_ORBI2456	p53 human	P53	p53 human	1	0.0209	43 665,4	23	40	788	16-2505_Silvestre_p53_phosphatase_hilic_ORBI2456-12661-13942_13942	TCPVQLWVDSTPPPGTR	K	V	0.997	67.9	25	67.9	Carbamidomethyl (+57)	1 909,94	2	-0.00017	-0.089	140	156
p53 / phosphatase	Mudpit_16-2505_Silvestre_p53_phosphatase_hilic_ORBI2456	p53 human	P53	p53 human	1	0.0209	43 665,4	23	40	788	16-2505_Silvestre_p53_phosphatase_hilic_ORBI2456-20345-22010_22010	TCPVQLWVDSTPPPGTR	K	V	0.997	68.1	25	68.1	Carbamidomethyl (+57)	1 909,93	2	-0.002	-1	140	156
p53 / phosphatase	Mudpit_16-2505_Silvestre_p53_phosphatase_hilic_ORBI2456	p53 human	P53	p53 human	1	0.0209	43 665,4	23	40	788	16-2505_Silvestre_p53_phosphatase_hilic_ORBI2456-15394-16812_16812	TCPVQLWVDSTPPPGTR	K	V	0.997	68.3	25	68.3	Carbamidomethyl (+57)	1 909,94	2	0.00081	0.42	140	156
p53 / phosphatase	Mudpit_16-2505_Silvestre_p53_phosphatase_hilic_ORBI2456	p53 human	P53	p53 human	1	0.0209	43 665,4	23	40	788	16-2505_Silvestre_p53_phosphatase_hilic_ORBI2456-15589-17017_17017	TCPVQLWVDSTPPPGTR	K	V	0.997	68.3	25	68.3	Carbamidomethyl (+57)	1 909,94	2	0.0011	0.55	140	156
p53 / phosphatase	Mudpit_16-2505_Silvestre_p53_phosphatase_hilic_ORBI2456	p53 human	P53	p53 human	1	0.0209	43 665,4	23	40	788	16-2505_Silvestre_p53_phosphatase_hilic_ORBI2456-16143-17598_17598	TCPVQLWVDSTPPPGTR	K	V	0.997	69.3	25	69.3	Carbamidomethyl (+57)	1 909,94	2	0.00068	0.36	140	156
p53 / phosphatase	Mudpit_16-2505_Silvestre_p53_phosphatase_hilic_ORBI2456	p53 human	P53	p53 human	1	0.0209	43 665,4	23	40	788	16-2505_Silvestre_p53_phosphatase_hilic_ORBI2456-16715-18199_18199	TCPVQLWVDSTPPPGTR	K	V	0.997	69.4	25	69.4	Carbamidomethyl (+57)	1 909,93	2	-0.0011	-0.6	140	156
p53 / phosphatase	Mudpit_16-2505_Silvestre_p53_phosphatase_hilic_ORBI2456	p53 human	P53	p53 human	1	0.0209	43 665,4	23	40	788	16-2505_Silvestre_p53_phosphatase_hilic_ORBI2456-14253-15614_15614	TCPVQLWVDSTPPPGTR	K	V	0.997	69.5	25	69.5	Carbamidomethyl (+57)	1 909,93	2	-0.0014	-0.73	140	156
p53 / phosphatase	Mudpit_16-2505_Silvestre_p53_phosphatase_hilic_ORBI2456	p53 human	P53	p53 human	1	0.0209	43 665,4	23	40	788	16-2505_Silvestre_p53_phosphatase_hilic_ORBI2456-18445-20015_20015	TCPVQLWVDSTPPPGTR	K	V	0.997	69.8	25	69.8	Carbamidomethyl (+57)	1 909,93	2	-0.0025	-1.3	140	156
p53 / phosphatase	Mudpit_16-2505_Silvestre_p53_phosphatase_hilic_ORBI2456	p53 human	P53	p53 human	1	0.0209	43 665,4	23	40	788	16-2505_Silvestre_p53_phosphatase_hilic_ORBI2456-15789-17227_17227	TCPVQLWVDSTPPPGTR	K	V	0.997	69.9	25	69.9	Carbamidomethyl (+57)	1 909,94	2	0.00068	0.36	140	156
p53 / phosphatase	Mudpit_16-2505_Silvestre_p53_phosphatase_hilic_ORBI2456	p53 human	P53	p53 human	1	0.0209	43 665,4	23	40	788	16-2505_Silvestre_p53_phosphatase_hilic_ORBI2456-14903-16296_16296	TCPVQLWVDSTPPPGTR	K	V	0.997	69.9	25	69.9	Carbamidomethyl (+57)	1 909,94	2	-0.00041	-0.22	140	156
p53 / phosphatase	Mudpit_16-2505_Silvestre_p53_phosphatase_hilic_ORBI2456	p53 human	P53	p53 human	1	0.0209	43 665,4	23	40	788	16-2505_Silvestre_p53_phosphatase_hilic_ORBI2456-13452-14773_14773	TCPVQLWVDSTPPPGTR	K	V	0.997	70.1	25	70.1	Carbamidomethyl (+57)	1 909,93	2	-0.0029	-1.5	140	156
p53 / phosphatase	Mudpit_16-2505_Silvestre_p53_phosphatase_hilic_ORBI2456	p53 human	P53	p53 human	1	0.0209	43 665,4	23	40	788	16-2505_Silvestre_p53_phosphatase_hilic_ORBI2456-14454-15825_15825	TCPVQLWVDSTPPPGTR	K	V	0.997	70.3	25	70.3	Carbamidomethyl (+57)	1 909,94	2	-0.00054	-0.28	140	156
p53 / phosphatase	Mudpit_16-2505_Silvestre_p53_phosphatase_hilic_ORBI2456	p53 human	P53	p53 human	1	0.0209	43 665,4	23	40	788	16-2505_Silvestre_p53_phosphatase_hilic_ORBI2456-19913-21557_21557	TCPVQLWVDSTPPPGTR	K	V	0.997	70.6	25	70.6	Carbamidomethyl (+57)	1 909,94	2	-0.00054	-0.28	140	156
p53 / phosphatase	Mudpit_16-2505_Silvestre_p53_phosphatase_hilic_ORBI2456	p53 human	P53	p53 human	1	0.0209	43 665,4	23	40	788	16-2505_Silvestre_p53_phosphatase_hilic_ORBI2456-20622-22301_22301	TCPVQLWVDSTPPPGTR	K	V	0.997	71.1	25	71.1	Carbamidomethyl (+57)	1 909,93	2	-0.0022	-1.2	140	156
p53 / phosphatase	Mudpit_16-2505_Silvestre_p53_phosphatase_hilic_ORBI2456	p53 human	P53	p53 human	1	0.0209	43 665,4	23	40	788	16-2505_Silvestre_p53_phosphatase_hilic_ORBI2456-13252-14563_14563	TCPVQLWVDSTPPPGTR	K	V	0.997	72.7	25	72.7	Carbamidomethyl (+57)	1 909,93	2	-0.0044	-2.3	140	156
p53 / phosphatase	Mudpit_16-2505_Silvestre_p53_phosphatase_hilic_ORBI2456	p53 human	P53	p53 human	1	0.0209	43 665,4	23	40	788	16-2505_Silvestre_p53_phosphatase_hilic_ORBI2456-20562-22238_22238	TCPVQLWVDSTPPPGTR	K	V	0.997	73	25	73	Carbamidomethyl (+57)	1 909,94	2	0.00044	0.23	140	156
p53 / phosphatase	Mudpit_16-2505_Silvestre_p53_phosphatase_hilic_ORBI2456	p53 human	P53	p53 human	1	0.0209	43 665,4	23	40	788	16-2505_Silvestre_p53_phosphatase_hilic_ORBI2456-20281-21943_21943	TCPVQLWVDSTPPPGTR	K	V	0.997	73.2	25	73.2	Carbamidomethyl (+57)	1 909,93	2	-0.0018	-0.92	140	156
p53 / phosphatase	Mudpit_16-2505_Silvestre_p53_phosphatase_hilic_ORBI2456	p53 human	P53	p53 human	1	0.0209	43 665,4	23	40	788	16-2505_Silvestre_p53_phosphatase_hilic_ORBI2456-20135-21790_21790	TCPVQLWVDSTPPPGTR	K	V	0.997	73.3	25	73.3	Carbamidomethyl (+57)	1 909,94	2	0.00032	0.17	140	156
p53 / phosphatase	Mudpit_16-2505_Silvestre_p53_phosphatase_hilic_ORBI2456	p53 human	P53	p53 human	1	0.0209	43 665,4	23	40	788	16-2505_Silvestre_p53_phosphatase_hilic_ORBI2456-16355-17821_17821	TCPVQLWVDSTPPPGTR	K	V	0.997	73.4	25	73.4	Carbamidomethyl (+57)	1 909,93	2	-0.002	-1	140	156
p53 / phosphatase	Mudpit_16-2505_Silvestre_p53_phosphatase_hilic_ORBI2456	p53 human	P53	p53 human	1	0.0209	43 665,4	23	40	788	16-2505_Silvestre_p53_phosphatase_hilic_ORBI2456-16150-17606_17606	TCPVQLWVDSTPPPGTR	K	V	0.997	73.7	25	73.7	Carbamidomethyl (+57)	1 909,94	2	7.4e-05	0.039	140	156
p53 / phosphatase	Mudpit_16-2505_Silvestre_p53_phosphatase_hilic_ORBI2456	p53 human	P53	p53 human	1	0.0209	43 665,4	23	40	788	16-2505_Silvestre_p53_phosphatase_hilic_ORBI2456-13651-14982_14982	TCPVQLWVDSTPPPGTR	K	V	0.997	73.7	25	73.7	Carbamidomethyl (+57)	1 909,93	2	-0.0019	-0.98	140	156
p53 / phosphatase	Mudpit_16-2505_Silvestre_p53_phosphatase_hilic_ORBI2456	p53 human	P53	p53 human	1	0.0209	43 665,4	23	40	788	16-2505_Silvestre_p53_phosphatase_hilic_ORBI2456-17520-19044_19044	TCPVQLWVDSTPPPGTR	K	V	0.997	74	25	74	Carbamidomethyl (+57)	1 909,94	2	-0.00066	-0.34	140	156
p53 / phosphatase	Mudpit_16-2505_Silvestre_p53_phosphatase_hilic_ORBI2456	p53 human	P53	p53 human	1	0.0209	43 665,4	23	40	788	16-2505_Silvestre_p53_phosphatase_hilic_ORBI2456-15576-17003_17003	TCPVQLWVDSTPPPGTR	K	V	0.997	74.5	25	74.5	Carbamidomethyl (+57)	1 909,94	2	0.0002	0.1	140	156
p53 / phosphatase	Mudpit_16-2505_Silvestre_p53_phosphatase_hilic_ORBI2456	p53 human	P53	p53 human	1	0.0209	43 665,4	23	40	788	16-2505_Silvestre_p53_phosphatase_hilic_ORBI2456-13051-14352_14352	TCPVQLWVDSTPPPGTR	K	V	0.997	74.6	25	74.6	Carbamidomethyl (+57)	1 909,93	2	-0.0038	-2	140	156
p53 / phosphatase	Mudpit_16-2505_Silvestre_p53_phosphatase_hilic_ORBI2456	p53 human	P53	p53 human	1	0.0209	43 665,4	23	40	788	16-2505_Silvestre_p53_phosphatase_hilic_ORBI2456-13852-15193_15193	TCPVQLWVDSTPPPGTR	K	V	0.997	75.4	25	75.4	Carbamidomethyl (+57)	1 909,93	2	-0.001	-0.54	140	156
p53 / phosphatase	Mudpit_16-2505_Silvestre_p53_phosphatase_hilic_ORBI2456	p53 human	P53	p53 human	1	0.0209	43 665,4	23	40	788	16-2505_Silvestre_p53_phosphatase_hilic_ORBI2456-13067-14369_14369	TCPVQLWVDSTPPPGTR	K	V	0.997	75.7	25	75.7	Carbamidomethyl (+57)	1 909,93	2	-0.0036	-1.9	140	156
p53 / phosphatase	Mudpit_16-2505_Silvestre_p53_phosphatase_hilic_ORBI2456	p53 human	P53	p53 human	1	0.0209	43 665,4	23	40	788	16-2505_Silvestre_p53_phosphatase_hilic_ORBI2456-14254-15615_15615	TCPVQLWVDSTPPPGTR	K	V	0.997	76.2	25	76.2	Carbamidomethyl (+57)	1 909,93	2	-0.0014	-0.73	140	156
p53 / phosphatase	Mudpit_16-2505_Silvestre_p53_phosphatase_hilic_ORBI2456	p53 human	P53	p53 human	1	0.0209	43 665,4	23	40	788	16-2505_Silvestre_p53_phosphatase_hilic_ORBI2456-15199-16607_16607	TCPVQLWVDSTPPPGTR	K	V	0.997	76.8	25	76.8	Carbamidomethyl (+57)	1 909,94	2	0.002	1.1	140	156
p53 / phosphatase	Mudpit_16-2505_Silvestre_p53_phosphatase_hilic_ORBI2456	p53 human	P53	p53 human	1	0.0209	43 665,4	23	40	788	16-2505_Silvestre_p53_phosphatase_hilic_ORBI2456-20804-22492_22492	TCPVQLWVDSTPPPGTR	K	V	0.997	77.3	25	77.3	Carbamidomethyl (+57)	1 909,93	2	-0.0013	-0.66	140	156
p53 / phosphatase	Mudpit_16-2505_Silvestre_p53_phosphatase_hilic_ORBI2456	p53 human	P53	p53 human	1	0.0209	43 665,4	23	40	788	16-2505_Silvestre_p53_phosphatase_hilic_ORBI2456-12867-14159_14159	TCPVQLWVDSTPPPGTR	K	V	0.997	77.6	25	77.6	Carbamidomethyl (+57)	1 909,93	2	-0.0021	-1.1	140	156
p53 / phosphatase	Mudpit_16-2505_Silvestre_p53_phosphatase_hilic_ORBI2456	p53 human	P53	p53 human	1	0.0209	43 665,4	23	40	788	16-2505_Silvestre_p53_phosphatase_hilic_ORBI2456-14654-16035_16035	TCPVQLWVDSTPPPGTR	K	V	0.997	78.1	25	78.1	Carbamidomethyl (+57)	1 909,93	2	-0.0022	-1.2	140	156
p53 / phosphatase	Mudpit_16-2505_Silvestre_p53_phosphatase_hilic_ORBI2456	p53 human	P53	p53 human	1	0.0209	43 665,4	23	40	788	16-2505_Silvestre_p53_phosphatase_hilic_ORBI2456-15360-16776_16776	TCPVQLWVDSTPPPGTR	K	V	0.997	78.5	25	78.5	Carbamidomethyl (+57)	1 909,94	2	0.0012	0.61	140	156
p53 / phosphatase	Mudpit_16-2505_Silvestre_p53_phosphatase_hilic_ORBI2456	p53 human	P53	p53 human	1	0.0209	43 665,4	23	40	788	16-2505_Silvestre_p53_phosphatase_hilic_ORBI2456-13466-14788_14788	TCPVQLWVDSTPPPGTR	K	V	0.997	78.8	25	78.8	Carbamidomethyl (+57)	1 909,93	2	-0.0026	-1.4	140	156
p53 / phosphatase	Mudpit_16-2505_Silvestre_p53_phosphatase_hilic_ORBI2456	p53 human	P53	p53 human	1	0.0209	43 665,4	23	40	788	16-2505_Silvestre_p53_phosphatase_hilic_ORBI2456-14453-15824_15824	TCPVQLWVDSTPPPGTR	K	V	0.997	78.8	25	78.8	Carbamidomethyl (+57)	1 909,94	2	-0.00054	-0.28	140	156
p53 / phosphatase	Mudpit_16-2505_Silvestre_p53_phosphatase_hilic_ORBI2456	p53 human	P53	p53 human	1	0.0209	43 665,4	23	40	788	16-2505_Silvestre_p53_phosphatase_hilic_ORBI2456-20101-21754_21754	TCPVQLWVDSTPPPGTR	K	V	0.997	79.2	25	79.2	Carbamidomethyl (+57)	1 909,94	2	0.00081	0.42	140	156
p53 / phosphatase	Mudpit_16-2505_Silvestre_p53_phosphatase_hilic_ORBI2456	p53 human	P53	p53 human	1	0.0209	43 665,4	23	40	788	16-2505_Silvestre_p53_phosphatase_hilic_ORBI2456-12846-14137_14137	TCPVQLWVDSTPPPGTR	K	V	0.997	81.7	25	81.7	Carbamidomethyl (+57)	1 909,93	2	-0.0019	-0.98	140	156
p53 / phosphatase	Mudpit_16-2505_Silvestre_p53_phosphatase_hilic_ORBI2456	p53 human	P53	p53 human	1	0.0209	43 665,4	23	40	788	16-2505_Silvestre_p53_phosphatase_hilic_ORBI2456-14451-15822_15822	TCPVQLWVDSTPPPGTR	K	V	0.997	81.7	25	81.7	Carbamidomethyl (+57)	1 909,94	2	-0.00054	-0.28	140	156
p53 / phosphatase	Mudpit_16-2505_Silvestre_p53_phosphatase_hilic_ORBI2456	p53 human	P53	p53 human	1	0.0209	43 665,4	23	40	788	16-2505_Silvestre_p53_phosphatase_hilic_ORBI2456-15774-17211_17211	TCPVQLWVDSTPPPGTR	K	V	0.997	81.7	25	81.7	Carbamidomethyl (+57)	1 909,94	2	-4.8e-05	-0.025	140	156
p53 / phosphatase	Mudpit_16-2505_Silvestre_p53_phosphatase_hilic_ORBI2456	p53 human	P53	p53 human	1	0.0209	43 665,4	23	40	788	16-2505_Silvestre_p53_phosphatase_hilic_ORBI2456-17102-18605_18605	TCPVQLWVDSTPPPGTR	K	V	0.997	81.9	25	81.9	Carbamidomethyl (+57)	1 909,93	2	-0.0014	-0.73	140	156
p53 / phosphatase	Mudpit_16-2505_Silvestre_p53_phosphatase_hilic_ORBI2456	p53 human	P53	p53 human	1	0.0209	43 665,4	23	40	788	16-2505_Silvestre_p53_phosphatase_hilic_ORBI2456-16532-18007_18007	TCPVQLWVDSTPPPGTR	K	V	0.997	82	25	82	Carbamidomethyl (+57)	1 909,94	2	-0.0009	-0.47	140	156
p53 / phosphatase	Mudpit_16-2505_Silvestre_p53_phosphatase_hilic_ORBI2456	p53 human	P53	p53 human	1	0.0209	43 665,4	23	40	788	16-2505_Silvestre_p53_phosphatase_hilic_ORBI2456-12866-14158_14158	TCPVQLWVDSTPPPGTR	K	V	0.997	82.6	25	82.6	Carbamidomethyl (+57)	1 909,93	2	-0.0021	-1.1	140	156
p53 / phosphatase	Mudpit_16-2505_Silvestre_p53_phosphatase_hilic_ORBI2456	p53 human	P53	p53 human	1	0.0209	43 665,4	23	40	788	16-2505_Silvestre_p53_phosphatase_hilic_ORBI2456-14052-15403_15403	TCPVQLWVDSTPPPGTR	K	V	0.997	82.8	25	82.8	Carbamidomethyl (+57)	1 909,93	2	-0.0014	-0.73	140	156
p53 / phosphatase	Mudpit_16-2505_Silvestre_p53_phosphatase_hilic_ORBI2456	p53 human	P53	p53 human	1	0.0209	43 665,4	23	40	788	16-2505_Silvestre_p53_phosphatase_hilic_ORBI2456-14653-16034_16034	TCPVQLWVDSTPPPGTR	K	V	0.997	84.2	25	84.2	Carbamidomethyl (+57)	1 909,93	2	-0.0022	-1.2	140	156
p53 / phosphatase	Mudpit_16-2505_Silvestre_p53_phosphatase_hilic_ORBI2456	p53 human	P53	p53 human	1	0.0209	43 665,4	23	40	788	16-2505_Silvestre_p53_phosphatase_hilic_ORBI2456-13666-14998_14998	TCPVQLWVDSTPPPGTR	K	V	0.997	86	25	86	Carbamidomethyl (+57)	1 909,93	2	-0.001	-0.54	140	156
p53 / phosphatase	Mudpit_16-2505_Silvestre_p53_phosphatase_hilic_ORBI2456	p53 human	P53	p53 human	1	0.0209	43 665,4	23	40	788	16-2505_Silvestre_p53_phosphatase_hilic_ORBI2456-15962-17408_17408	TCPVQLWVDSTPPPGTR	K	V	0.997	86	25	86	Carbamidomethyl (+57)	1 909,94	2	0.0002	0.1	140	156
p53 / phosphatase	Mudpit_16-2505_Silvestre_p53_phosphatase_hilic_ORBI2456	p53 human	P53	p53 human	1	0.0209	43 665,4	23	40	788	16-2505_Silvestre_p53_phosphatase_hilic_ORBI2456-15164-16570_16570	TCPVQLWVDSTPPPGTR	K	V	0.997	86.2	25	86.2	Carbamidomethyl (+57)	1 909,94	2	-0.00078	-0.41	140	156
p53 / phosphatase	Mudpit_16-2505_Silvestre_p53_phosphatase_hilic_ORBI2456	p53 human	P53	p53 human	1	0.0209	43 665,4	23	40	788	16-2505_Silvestre_p53_phosphatase_hilic_ORBI2456-15973-17420_17420	TCPVQLWVDSTPPPGTR	K	V	0.997	86.7	25	86.7	Carbamidomethyl (+57)	1 909,94	2	-0.00041	-0.22	140	156
p53 / phosphatase	Mudpit_16-2505_Silvestre_p53_phosphatase_hilic_ORBI2456	p53 human	P53	p53 human	1	0.0209	43 665,4	23	40	788	16-2505_Silvestre_p53_phosphatase_hilic_ORBI2456-13266-14578_14578	TCPVQLWVDSTPPPGTR	K	V	0.997	87.4	25	87.4	Carbamidomethyl (+57)	1 909,93	2	-0.0043	-2.3	140	156
p53 / phosphatase	Mudpit_16-2505_Silvestre_p53_phosphatase_hilic_ORBI2456	p53 human	P53	p53 human	1	0.0209	43 665,4	23	40	788	16-2505_Silvestre_p53_phosphatase_hilic_ORBI2456-13066-14368_14368	TCPVQLWVDSTPPPGTR	K	V	0.997	87.5	25	87.5	Carbamidomethyl (+57)	1 909,93	2	-0.0036	-1.9	140	156
p53 / phosphatase	Mudpit_16-2505_Silvestre_p53_phosphatase_hilic_ORBI2456	p53 human	P53	p53 human	1	0.0209	43 665,4	23	40	788	16-2505_Silvestre_p53_phosphatase_hilic_ORBI2456-13851-15192_15192	TCPVQLWVDSTPPPGTR	K	V	0.997	89.3	25	89.3	Carbamidomethyl (+57)	1 909,93	2	-0.001	-0.54	140	156
p53 / phosphatase	Mudpit_16-2505_Silvestre_p53_phosphatase_hilic_ORBI2456	p53 human	P53	p53 human	1	0.0209	43 665,4	23	40	788	16-2505_Silvestre_p53_phosphatase_hilic_ORBI2456-10966-12163_12163	TCPVQLWVDSTPPPGTRVR	K	A	0.969	36.8	25	36.8	Carbamidomethyl (+57)	2 165,10	3	-0.0023	-1.1	140	158
p53 / phosphatase	Mudpit_16-2505_Silvestre_p53_phosphatase_hilic_ORBI2456	p53 human	P53	p53 human	1	0.0209	43 665,4	23	40	788	16-2505_Silvestre_p53_phosphatase_hilic_ORBI2456-10973-12170_12170	TCPVQLWVDSTPPPGTRVR	K	A	0.997	53.7	25	53.7	Carbamidomethyl (+57)	2 165,10	3	-0.0023	-1.1	140	158
p53 / phosphatase	Mudpit_16-2505_Silvestre_p53_phosphatase_hilic_ORBI2456	p53 human	P53	p53 human	1	0.0209	43 665,4	23	40	788	16-2505_Silvestre_p53_phosphatase_hilic_ORBI2456-10970-12167_12167	TCPVQLWVDSTPPPGTRVR	K	A	0.997	70.8	25	70.8	Carbamidomethyl (+57)	2 165,10	3	-0.0023	-1.1	140	158
p53 / phosphatase	Mudpit_16-2505_Silvestre_p53_phosphatase_hilic_ORBI2456	p53 human	P53	p53 human	1	0.0209	43 665,4	23	40	788	16-2505_Silvestre_p53_phosphatase_hilic_ORBI2456-4897-5787_5787	TYQGSYGFR	K	L	0.966	37.2	25	37.2		1 077,49	2	0.00041	0.38	102	110
p53 / phosphatase	Mudpit_16-2505_Silvestre_p53_phosphatase_hilic_ORBI2456	p53 human	P53	p53 human	1	0.0209	43 665,4	23	40	788	16-2505_Silvestre_p53_phosphatase_imac_ORBI2454-5661-6739_6739	VEGNLRVEYLDDR	R	N	0.961	35.5	25	35.5		1 576,78	3	0.0002	0.13	197	209
p53 / phosphatase	Mudpit_16-2505_Silvestre_p53_phosphatase_hilic_ORBI2456	p53 human	P53	p53 human	1	0.0209	43 665,4	23	40	788	16-2505_Silvestre_p53_phosphatase_hilic_ORBI2456-7168-8175_8175	VEGNLRVEYLDDR	R	N	0.965	36.1	25	36.1		1 576,78	3	-0.00035	-0.22	197	209
p53 / phosphatase	Mudpit_16-2505_Silvestre_p53_phosphatase_hilic_ORBI2456	p53 human	P53	p53 human	1	0.0209	43 665,4	23	40	788	16-2505_Silvestre_p53_phosphatase_hilic_ORBI2456-7569-8596_8596	VEGNLRVEYLDDR	R	N	0.972	37.5	25	37.5		1 576,78	3	0.0002	0.13	197	209
p53 / phosphatase	Mudpit_16-2505_Silvestre_p53_phosphatase_hilic_ORBI2456	p53 human	P53	p53 human	1	0.0209	43 665,4	23	40	788	16-2505_Silvestre_p53_phosphatase_hilic_ORBI2456-7368-8385_8385	VEGNLRVEYLDDR	R	N	0.978	38.8	25	38.8		1 576,78	3	-0.00016	-0.1	197	209
p53 / phosphatase	Mudpit_16-2505_Silvestre_p53_phosphatase_hilic_ORBI2456	p53 human	P53	p53 human	1	0.0209	43 665,4	23	40	788	16-2505_Silvestre_p53_phosphatase_hilic_ORBI2456-6142-7094_7094	VRAMAIYKQSQHMTEVVR	R	R	0.962	38.1	25	38.1		2 146,11	4	-0.002	-0.91	157	174
p53 / phosphatase	Mudpit_16-2505_Silvestre_p53_phosphatase_hilic_ORBI2456	p53 human	P53	p53 human	1	0.0209	43 665,4	23	40	788	16-2505_Silvestre_p53_phosphatase_hilic_ORBI2456-6162-7115_7115	VRAMAIYKQSQHMTEVVR	R	R	0.963	35.8	25	35.8		2 146,11	3	-0.0024	-1.1	157	174
p53 / phosphatase	Mudpit_16-2505_Silvestre_p53_phosphatase_hilic_ORBI2456	p53 human	P53	p53 human	1	0.0209	43 665,4	23	40	788	16-2505_Silvestre_p53_phosphatase_hilic_ORBI2456-6149-7101_7101	VRAMAIYKQSQHMTEVVR	R	R	0.986	41.9	25	41.9		2 146,11	3	-0.00018	-0.083	157	174
p53 / phosphatase	Mudpit_16-2505_Silvestre_p53_phosphatase_hilic_ORBI2456	p53 human	P53	p53 human	1	0.0209	43 665,4	23	40	788	16-2505_Silvestre_p53_phosphatase_hilic_ORBI2456-6207-7162_7162	VRAMAIYKQSQHMTEVVR	R	R	0.987	42.4	25	42.4		2 146,11	3	-0.0027	-1.3	157	174
p53 / phosphatase	Mudpit_16-2505_Silvestre_p53_phosphatase_hilic_ORBI2456	p53 human	P53	p53 human	1	0.0209	43 665,4	23	40	788	16-2505_Silvestre_p53_phosphatase_hilic_ORBI2456-6232-7188_7188	VRAMAIYKQSQHMTEVVR	R	R	0.994	12.9	25	12.9		2 146,11	5	-0.0014	-0.64	157	174
p53 / phosphatase	Mudpit_16-2505_Silvestre_p53_phosphatase_hilic_ORBI2456	p53 human	P53	p53 human	1	0.0209	43 665,4	23	40	788	16-2505_Silvestre_p53_phosphatase_hilic_ORBI2456-6185-7139_7139	VRAMAIYKQSQHMTEVVR	R	R	0.994	13.1	25	13.1		2 146,11	5	-0.00076	-0.35	157	174
p53 / phosphatase	Mudpit_16-2505_Silvestre_p53_phosphatase_hilic_ORBI2456	p53 human	P53	p53 human	1	0.0209	43 665,4	23	40	788	16-2505_Silvestre_p53_phosphatase_hilic_ORBI2456-6197-7152_7152	VRAMAIYKQSQHMTEVVR	R	R	0.994	17.8	25	17.8		2 146,11	5	-0.0012	-0.56	157	174
p53 / EtROP1 kd	Mudpit_16-2505_Silvestre_p53_rho_kd_hilic_ORBI2462	p53 human	P53	p53 human	1	0.0156	43 665,4	19	32	605	16-2505_Silvestre_p53_rho_kd_hilic_ORBI2462-3629-4680_4680	AMAIYKQSQHMTEVVR	R	R	0.947	33	25	33		1 890,94	3	-0.0017	-0.9	159	174
p53 / EtROP1 kd	Mudpit_16-2505_Silvestre_p53_rho_kd_hilic_ORBI2462	p53 human	P53	p53 human	1	0.0156	43 665,4	19	32	605	16-2505_Silvestre_p53_rho_kd_hilic_ORBI2462-4143-5220_5220	AMAIYKQSQHMTEVVR	R	R	0.953	33.7	25	33.7		1 890,94	3	-0.0039	-2.1	159	174
p53 / EtROP1 kd	Mudpit_16-2505_Silvestre_p53_rho_kd_hilic_ORBI2462	p53 human	P53	p53 human	1	0.0156	43 665,4	19	32	605	16-2505_Silvestre_p53_rho_kd_hilic_ORBI2462-4587-5686_5686	AMAIYKQSQHMTEVVR	R	R	0.963	35	25	35		1 890,94	3	-0.0026	-1.4	159	174
p53 / EtROP1 kd	Mudpit_16-2505_Silvestre_p53_rho_kd_hilic_ORBI2462	p53 human	P53	p53 human	1	0.0156	43 665,4	19	32	605	16-2505_Silvestre_p53_rho_kd_hilic_ORBI2462-4824-5935_5935	AMAIYKQSQHMTEVVR	R	R	0.973	37	25	37		1 890,94	3	-0.0043	-2.3	159	174
p53 / EtROP1 kd	Mudpit_16-2505_Silvestre_p53_rho_kd_hilic_ORBI2462	p53 human	P53	p53 human	1	0.0156	43 665,4	19	32	605	16-2505_Silvestre_p53_rho_kd_hilic_ORBI2462-2463-3456_3456	AMAIYKQSQHMTEVVR	R	R	0.975	37.4	25	37.4	Oxidation (+16)	1 906,94	3	-0.002	-1	159	174
p53 / EtROP1 kd	Mudpit_16-2505_Silvestre_p53_rho_kd_hilic_ORBI2462	p53 human	P53	p53 human	1	0.0156	43 665,4	19	32	605	16-2505_Silvestre_p53_rho_kd_hilic_ORBI2462-3614-4665_4665	AMAIYKQSQHMTEVVR	R	R	0.975	37.4	25	37.4		1 890,94	3	-0.0017	-0.9	159	174
p53 / EtROP1 kd	Mudpit_16-2505_Silvestre_p53_rho_kd_hilic_ORBI2462	p53 human	P53	p53 human	1	0.0156	43 665,4	19	32	605	16-2505_Silvestre_p53_rho_kd_hilic_ORBI2462-4478-5572_5572	AMAIYKQSQHMTEVVR	R	R	0.975	37.4	25	37.4		1 890,94	3	-0.0021	-1.1	159	174
p53 / EtROP1 kd	Mudpit_16-2505_Silvestre_p53_rho_kd_hilic_ORBI2462	p53 human	P53	p53 human	1	0.0156	43 665,4	19	32	605	16-2505_Silvestre_p53_rho_kd_hilic_ORBI2462-4433-5524_5524	AMAIYKQSQHMTEVVR	R	R	0.976	37.6	25	37.6		1 890,94	3	-0.0015	-0.8	159	174
p53 / EtROP1 kd	Mudpit_16-2505_Silvestre_p53_rho_kd_hilic_ORBI2462	p53 human	P53	p53 human	1	0.0156	43 665,4	19	32	605	16-2505_Silvestre_p53_rho_kd_hilic_ORBI2462-3612-4662_4662	AMAIYKQSQHMTEVVR	R	R	0.979	38.6	25	38.6		1 890,94	3	-0.0006	-0.32	159	174
p53 / EtROP1 kd	Mudpit_16-2505_Silvestre_p53_rho_kd_hilic_ORBI2462	p53 human	P53	p53 human	1	0.0156	43 665,4	19	32	605	16-2505_Silvestre_p53_rho_kd_hilic_ORBI2462-3755-4813_4813	AMAIYKQSQHMTEVVR	R	R	0.983	40	25	40		1 890,94	3	-0.0013	-0.7	159	174
p53 / EtROP1 kd	Mudpit_16-2505_Silvestre_p53_rho_kd_hilic_ORBI2462	p53 human	P53	p53 human	1	0.0156	43 665,4	19	32	605	16-2505_Silvestre_p53_rho_kd_hilic_ORBI2462-3934-5001_5001	AMAIYKQSQHMTEVVR	R	R	0.986	41	25	41		1 890,94	3	-0.003	-1.6	159	174
p53 / EtROP1 kd	Mudpit_16-2505_Silvestre_p53_rho_kd_hilic_ORBI2462	p53 human	P53	p53 human	1	0.0156	43 665,4	19	32	605	16-2505_Silvestre_p53_rho_kd_hilic_ORBI2462-4096-5171_5171	AMAIYKQSQHMTEVVR	R	R	0.986	41.4	25	41.4		1 890,94	3	-0.0028	-1.5	159	174
p53 / EtROP1 kd	Mudpit_16-2505_Silvestre_p53_rho_kd_hilic_ORBI2462	p53 human	P53	p53 human	1	0.0156	43 665,4	19	32	605	16-2505_Silvestre_p53_rho_kd_hilic_ORBI2462-3794-4854_4854	AMAIYKQSQHMTEVVR	R	R	0.987	41.7	25	41.7		1 890,94	3	-0.0013	-0.7	159	174
p53 / EtROP1 kd	Mudpit_16-2505_Silvestre_p53_rho_kd_hilic_ORBI2462	p53 human	P53	p53 human	1	0.0156	43 665,4	19	32	605	16-2505_Silvestre_p53_rho_kd_hilic_ORBI2462-4431-5522_5522	AMAIYKQSQHMTEVVR	R	R	0.991	44.3	25	44.3		1 890,94	3	-0.0015	-0.8	159	174
p53 / EtROP1 kd	Mudpit_16-2505_Silvestre_p53_rho_kd_hilic_ORBI2462	p53 human	P53	p53 human	1	0.0156	43 665,4	19	32	605	16-2505_Silvestre_p53_rho_kd_hilic_ORBI2462-3754-4812_4812	AMAIYKQSQHMTEVVR	R	R	0.994	46.8	25	46.8		1 890,94	3	-0.0013	-0.7	159	174
p53 / EtROP1 kd	Mudpit_16-2505_Silvestre_p53_rho_kd_hilic_ORBI2462	p53 human	P53	p53 human	1	0.0156	43 665,4	19	32	605	16-2505_Silvestre_p53_rho_kd_hilic_ORBI2462-3974-5043_5043	AMAIYKQSQHMTEVVR	R	R	0.995	48	25	48		1 890,94	3	-0.0032	-1.7	159	174
p53 / EtROP1 kd	Mudpit_16-2505_Silvestre_p53_rho_kd_hilic_ORBI2462	p53 human	P53	p53 human	1	0.0156	43 665,4	19	32	605	16-2505_Silvestre_p53_rho_kd_hilic_ORBI2462-4256-5339_5339	AMAIYKQSQHMTEVVR	R	R	0.995	49.2	25	49.2		1 890,94	3	-0.0032	-1.7	159	174
p53 / EtROP1 kd	Mudpit_16-2505_Silvestre_p53_rho_kd_hilic_ORBI2462	p53 human	P53	p53 human	1	0.0156	43 665,4	19	32	605	16-2505_Silvestre_p53_rho_kd_hilic_ORBI2462-4297-5382_5382	AMAIYKQSQHMTEVVR	R	R	0.995	49.5	25	49.5		1 890,94	3	-0.0019	-1	159	174
p53 / EtROP1 kd	Mudpit_16-2505_Silvestre_p53_rho_kd_hilic_ORBI2462	p53 human	P53	p53 human	1	0.0156	43 665,4	19	32	605	16-2505_Silvestre_p53_rho_kd_hilic_ORBI2462-3935-5002_5002	AMAIYKQSQHMTEVVR	R	R	0.996	51.4	25	51.4		1 890,94	3	-0.003	-1.6	159	174
p53 / EtROP1 kd	Mudpit_16-2505_Silvestre_p53_rho_kd_hilic_ORBI2462	p53 human	P53	p53 human	1	0.0156	43 665,4	19	32	605	16-2505_Silvestre_p53_rho_kd_hilic_ORBI2462-4032-5103_5103	AMAIYKQSQHMTEVVR	R	R	0.997	53.7	25	53.7		1 890,94	2	-0.0033	-1.8	159	174
p53 / EtROP1 kd	Mudpit_16-2505_Silvestre_p53_rho_kd_hilic_ORBI2462	p53 human	P53	p53 human	1	0.0156	43 665,4	19	32	605	16-2505_Silvestre_p53_rho_kd_hilic_ORBI2462-4095-5170_5170	AMAIYKQSQHMTEVVR	R	R	0.997	54.7	25	54.7		1 890,94	3	-0.0028	-1.5	159	174
p53 / EtROP1 kd	Mudpit_16-2505_Silvestre_p53_rho_kd_hilic_ORBI2462	p53 human	P53	p53 human	1	0.0156	43 665,4	19	32	605	16-2505_Silvestre_p53_rho_kd_hilic_ORBI2462-4257-5340_5340	AMAIYKQSQHMTEVVR	R	R	0.997	57.3	25	57.3		1 890,94	3	-0.0032	-1.7	159	174
p53 / EtROP1 kd	Mudpit_16-2505_Silvestre_p53_rho_kd_hilic_ORBI2462	p53 human	P53	p53 human	1	0.0156	43 665,4	19	32	605	16-2505_Silvestre_p53_rho_kd_hilic_ORBI2462-3708-4763_4763	AMAIYKQSQHMTEVVR	R	R	0.997	61.7	25	61.7		1 890,94	2	-0.001	-0.54	159	174
p53 / EtROP1 kd	Mudpit_16-2505_Silvestre_p53_rho_kd_hilic_ORBI2462	p53 human	P53	p53 human	1	0.0156	43 665,4	19	32	605	16-2505_Silvestre_p53_rho_kd_hilic_ORBI2462-3685-4739_4739	AMAIYKQSQHMTEVVR	R	R	0.997	74.3	25	74.3		1 890,94	2	-0.00028	-0.15	159	174
p53 / EtROP1 kd	Mudpit_16-2505_Silvestre_p53_rho_kd_hilic_ORBI2462	p53 human	P53	p53 human	1	0.0156	43 665,4	19	32	605	16-2505_Silvestre_p53_rho_kd_hilic_ORBI2462-3840-4902_4902	AMAIYKQSQHMTEVVR	R	R	0.997	97.7	25	97.7		1 890,94	2	-0.0032	-1.7	159	174
p53 / EtROP1 kd	Mudpit_16-2505_Silvestre_p53_rho_kd_hilic_ORBI2462	p53 human	P53	p53 human	1	0.0156	43 665,4	19	32	605	16-2505_Silvestre_p53_rho_kd_hilic_ORBI2462-3860-4923_4923	AMAIYKQSQHMTEVVR	R	R	0.997	103	25	103		1 890,94	2	-0.001	-0.54	159	174
p53 / EtROP1 kd	Mudpit_16-2505_Silvestre_p53_rho_kd_hilic_ORBI2462	p53 human	P53	p53 human	1	0.0156	43 665,4	19	32	605	16-2505_Silvestre_p53_rho_kd_hilic_ORBI2462-3668-4721_4721	AMAIYKQSQHMTEVVR	R	R	0.997	109	25	109		1 890,94	2	-0.0031	-1.6	159	174
p53 / EtROP1 kd	Mudpit_16-2505_Silvestre_p53_rho_kd_hilic_ORBI2462	p53 human	P53	p53 human	1	0.0156	43 665,4	19	32	605	16-2505_Silvestre_p53_rho_kd_hilic_ORBI2462-3676-4730_4730	AMAIYKQSQHMTEVVR	R	R	0.997	122	25	122		1 890,94	2	-0.00028	-0.15	159	174
p53 / EtROP1 kd	Mudpit_16-2505_Silvestre_p53_rho_kd_hilic_ORBI2462	p53 human	P53	p53 human	1	0.0156	43 665,4	19	32	605	16-2505_Silvestre_p53_rho_kd_hilic_ORBI2462-1883-2847_2847	AMAIYKQSQHMTEVVRR	R	C	0.983	10.4	25	10.4	Oxidation (+16)	2 063,04	5	-0.0019	-0.93	159	175
p53 / EtROP1 kd	Mudpit_16-2505_Silvestre_p53_rho_kd_hilic_ORBI2462	p53 human	P53	p53 human	1	0.0156	43 665,4	19	32	605	16-2505_Silvestre_p53_rho_kd_hilic_ORBI2462-2805-3815_3815	AMAIYKQSQHMTEVVRR	R	C	0.987	41.8	25	41.8		2 047,04	3	-0.0015	-0.75	159	175
p53 / EtROP1 kd	Mudpit_16-2505_Silvestre_p53_rho_kd_hilic_ORBI2462	p53 human	P53	p53 human	1	0.0156	43 665,4	19	32	605	16-2505_Silvestre_p53_rho_kd_hilic_ORBI2462-1650-2602_2602	CPHHERCSDSDGLAPPQHLIR	R	V	0.994	47.8	25	47.8	Carbamidomethyl (+57), Carbamidomethyl (+57)	2 481,14	3	2.9e-06	0.0012	176	196
p53 / EtROP1 kd	Mudpit_16-2505_Silvestre_p53_rho_kd_hilic_ORBI2462	p53 human	P53	p53 human	1	0.0156	43 665,4	19	32	605	16-2505_Silvestre_p53_rho_kd_hilic_ORBI2462-4759-5867_5867	CSDSDGLAPPQHLIR	R	V	0.947	33.1	25	33.1	Carbamidomethyl (+57)	1 664,79	3	-0.0011	-0.66	182	196
p53 / EtROP1 kd	Mudpit_16-2505_Silvestre_p53_rho_kd_hilic_ORBI2462	p53 human	P53	p53 human	1	0.0156	43 665,4	19	32	605	16-2505_Silvestre_p53_rho_kd_hilic_ORBI2462-5961-7129_7129	CSDSDGLAPPQHLIR	R	V	0.953	33.7	25	33.7	Carbamidomethyl (+57)	1 664,79	3	-0.0017	-0.99	182	196
p53 / EtROP1 kd	Mudpit_16-2505_Silvestre_p53_rho_kd_hilic_ORBI2462	p53 human	P53	p53 human	1	0.0156	43 665,4	19	32	605	16-2505_Silvestre_p53_rho_kd_hilic_ORBI2462-5598-6748_6748	CSDSDGLAPPQHLIR	R	V	0.957	34.2	25	34.2	Carbamidomethyl (+57)	1 664,79	3	-0.00037	-0.22	182	196
p53 / EtROP1 kd	Mudpit_16-2505_Silvestre_p53_rho_kd_hilic_ORBI2462	p53 human	P53	p53 human	1	0.0156	43 665,4	19	32	605	16-2505_Silvestre_p53_rho_kd_imac_ORBI2460-4803-5866_5866	CSDSDGLAPPQHLIR	R	V	0.962	34.9	25	34.9	Carbamidomethyl (+57)	1 664,79	3	-0.0017	-0.99	182	196
p53 / EtROP1 kd	Mudpit_16-2505_Silvestre_p53_rho_kd_hilic_ORBI2462	p53 human	P53	p53 human	1	0.0156	43 665,4	19	32	605	16-2505_Silvestre_p53_rho_kd_hilic_ORBI2462-5597-6747_6747	CSDSDGLAPPQHLIR	R	V	0.965	35.4	25	35.4	Carbamidomethyl (+57)	1 664,79	3	-0.00037	-0.22	182	196
p53 / EtROP1 kd	Mudpit_16-2505_Silvestre_p53_rho_kd_hilic_ORBI2462	p53 human	P53	p53 human	1	0.0156	43 665,4	19	32	605	16-2505_Silvestre_p53_rho_kd_hilic_ORBI2462-5234-6366_6366	CSDSDGLAPPQHLIR	R	V	0.966	35.6	25	35.6	Carbamidomethyl (+57)	1 664,80	3	0.002	1.2	182	196
p53 / EtROP1 kd	Mudpit_16-2505_Silvestre_p53_rho_kd_hilic_ORBI2462	p53 human	P53	p53 human	1	0.0156	43 665,4	19	32	605	16-2505_Silvestre_p53_rho_kd_hilic_ORBI2462-4779-5888_5888	CSDSDGLAPPQHLIR	R	V	0.972	36.6	25	36.6	Carbamidomethyl (+57)	1 664,79	3	-0.0013	-0.77	182	196
p53 / EtROP1 kd	Mudpit_16-2505_Silvestre_p53_rho_kd_hilic_ORBI2462	p53 human	P53	p53 human	1	0.0156	43 665,4	19	32	605	16-2505_Silvestre_p53_rho_kd_hilic_ORBI2462-6130-7306_7306	CSDSDGLAPPQHLIR	R	V	0.974	37.2	25	37.2	Carbamidomethyl (+57)	1 664,79	3	-0.0017	-0.99	182	196
p53 / EtROP1 kd	Mudpit_16-2505_Silvestre_p53_rho_kd_hilic_ORBI2462	p53 human	P53	p53 human	1	0.0156	43 665,4	19	32	605	16-2505_Silvestre_p53_rho_kd_hilic_ORBI2462-4977-6096_6096	CSDSDGLAPPQHLIR	R	V	0.974	37.9	25	37.9	Carbamidomethyl (+57)	1 664,79	2	-0.0014	-0.84	182	196
p53 / EtROP1 kd	Mudpit_16-2505_Silvestre_p53_rho_kd_hilic_ORBI2462	p53 human	P53	p53 human	1	0.0156	43 665,4	19	32	605	16-2505_Silvestre_p53_rho_kd_hilic_ORBI2462-5783-6942_6942	CSDSDGLAPPQHLIR	R	V	0.976	37.8	25	37.8	Carbamidomethyl (+57)	1 664,79	3	-0.00037	-0.22	182	196
p53 / EtROP1 kd	Mudpit_16-2505_Silvestre_p53_rho_kd_hilic_ORBI2462	p53 human	P53	p53 human	1	0.0156	43 665,4	19	32	605	16-2505_Silvestre_p53_rho_kd_hilic_ORBI2462-5446-6588_6588	CSDSDGLAPPQHLIR	R	V	0.978	38.8	25	38.8	Carbamidomethyl (+57)	1 664,79	2	-0.0037	-2.2	182	196
p53 / EtROP1 kd	Mudpit_16-2505_Silvestre_p53_rho_kd_hilic_ORBI2462	p53 human	P53	p53 human	1	0.0156	43 665,4	19	32	605	16-2505_Silvestre_p53_rho_kd_hilic_ORBI2462-5259-6392_6392	CSDSDGLAPPQHLIR	R	V	0.979	39.2	25	39.2	Carbamidomethyl (+57)	1 664,79	2	-0.0019	-1.1	182	196
p53 / EtROP1 kd	Mudpit_16-2505_Silvestre_p53_rho_kd_hilic_ORBI2462	p53 human	P53	p53 human	1	0.0156	43 665,4	19	32	605	16-2505_Silvestre_p53_rho_kd_hilic_ORBI2462-4755-5863_5863	CSDSDGLAPPQHLIR	R	V	0.98	38.7	25	38.7	Carbamidomethyl (+57)	1 664,79	3	-0.0011	-0.66	182	196
p53 / EtROP1 kd	Mudpit_16-2505_Silvestre_p53_rho_kd_hilic_ORBI2462	p53 human	P53	p53 human	1	0.0156	43 665,4	19	32	605	16-2505_Silvestre_p53_rho_kd_hilic_ORBI2462-6119-7295_7295	CSDSDGLAPPQHLIR	R	V	0.981	39.2	25	39.2	Carbamidomethyl (+57)	1 664,79	3	-0.0017	-0.99	182	196
p53 / EtROP1 kd	Mudpit_16-2505_Silvestre_p53_rho_kd_hilic_ORBI2462	p53 human	P53	p53 human	1	0.0156	43 665,4	19	32	605	16-2505_Silvestre_p53_rho_kd_hilic_ORBI2462-5628-6779_6779	CSDSDGLAPPQHLIR	R	V	0.982	39.5	25	39.5	Carbamidomethyl (+57)	1 664,79	3	-0.00055	-0.33	182	196
p53 / EtROP1 kd	Mudpit_16-2505_Silvestre_p53_rho_kd_hilic_ORBI2462	p53 human	P53	p53 human	1	0.0156	43 665,4	19	32	605	16-2505_Silvestre_p53_rho_kd_hilic_ORBI2462-5596-6746_6746	CSDSDGLAPPQHLIR	R	V	0.983	39.9	25	39.9	Carbamidomethyl (+57)	1 664,79	3	-0.00037	-0.22	182	196
p53 / EtROP1 kd	Mudpit_16-2505_Silvestre_p53_rho_kd_hilic_ORBI2462	p53 human	P53	p53 human	1	0.0156	43 665,4	19	32	605	16-2505_Silvestre_p53_rho_kd_hilic_ORBI2462-5629-6780_6780	CSDSDGLAPPQHLIR	R	V	0.984	40.8	25	40.8	Carbamidomethyl (+57)	1 664,79	2	-0.0021	-1.3	182	196
p53 / EtROP1 kd	Mudpit_16-2505_Silvestre_p53_rho_kd_hilic_ORBI2462	p53 human	P53	p53 human	1	0.0156	43 665,4	19	32	605	16-2505_Silvestre_p53_rho_kd_hilic_ORBI2462-5075-6199_6199	CSDSDGLAPPQHLIR	R	V	0.987	41.4	25	41.4	Carbamidomethyl (+57)	1 664,79	3	-0.0018	-1.1	182	196
p53 / EtROP1 kd	Mudpit_16-2505_Silvestre_p53_rho_kd_hilic_ORBI2462	p53 human	P53	p53 human	1	0.0156	43 665,4	19	32	605	16-2505_Silvestre_p53_rho_kd_hilic_ORBI2462-5963-7131_7131	CSDSDGLAPPQHLIR	R	V	0.987	41.5	25	41.5	Carbamidomethyl (+57)	1 664,79	3	-0.0017	-0.99	182	196
p53 / EtROP1 kd	Mudpit_16-2505_Silvestre_p53_rho_kd_hilic_ORBI2462	p53 human	P53	p53 human	1	0.0156	43 665,4	19	32	605	16-2505_Silvestre_p53_rho_kd_hilic_ORBI2462-6123-7299_7299	CSDSDGLAPPQHLIR	R	V	0.987	41.7	25	41.7	Carbamidomethyl (+57)	1 664,79	3	-0.0017	-0.99	182	196
p53 / EtROP1 kd	Mudpit_16-2505_Silvestre_p53_rho_kd_hilic_ORBI2462	p53 human	P53	p53 human	1	0.0156	43 665,4	19	32	605	16-2505_Silvestre_p53_rho_kd_hilic_ORBI2462-5076-6200_6200	CSDSDGLAPPQHLIR	R	V	0.988	42.1	25	42.1	Carbamidomethyl (+57)	1 664,79	3	-0.0018	-1.1	182	196
p53 / EtROP1 kd	Mudpit_16-2505_Silvestre_p53_rho_kd_hilic_ORBI2462	p53 human	P53	p53 human	1	0.0156	43 665,4	19	32	605	16-2505_Silvestre_p53_rho_kd_hilic_ORBI2462-5970-7138_7138	CSDSDGLAPPQHLIR	R	V	0.991	43.9	25	43.9	Carbamidomethyl (+57)	1 664,79	3	-0.0017	-0.99	182	196
p53 / EtROP1 kd	Mudpit_16-2505_Silvestre_p53_rho_kd_hilic_ORBI2462	p53 human	P53	p53 human	1	0.0156	43 665,4	19	32	605	16-2505_Silvestre_p53_rho_kd_hilic_ORBI2462-5447-6589_6589	CSDSDGLAPPQHLIR	R	V	0.991	44.3	25	44.3	Carbamidomethyl (+57)	1 664,79	3	-2.5e-06	-0.0015	182	196
p53 / EtROP1 kd	Mudpit_16-2505_Silvestre_p53_rho_kd_hilic_ORBI2462	p53 human	P53	p53 human	1	0.0156	43 665,4	19	32	605	16-2505_Silvestre_p53_rho_kd_hilic_ORBI2462-5074-6198_6198	CSDSDGLAPPQHLIR	R	V	0.991	44.4	25	44.4	Carbamidomethyl (+57)	1 664,79	3	-0.0018	-1.1	182	196
p53 / EtROP1 kd	Mudpit_16-2505_Silvestre_p53_rho_kd_hilic_ORBI2462	p53 human	P53	p53 human	1	0.0156	43 665,4	19	32	605	16-2505_Silvestre_p53_rho_kd_hilic_ORBI2462-5417-6558_6558	CSDSDGLAPPQHLIR	R	V	0.991	44.6	25	44.6	Carbamidomethyl (+57)	1 664,79	3	-2.5e-06	-0.0015	182	196
p53 / EtROP1 kd	Mudpit_16-2505_Silvestre_p53_rho_kd_hilic_ORBI2462	p53 human	P53	p53 human	1	0.0156	43 665,4	19	32	605	16-2505_Silvestre_p53_rho_kd_hilic_ORBI2462-4934-6051_6051	CSDSDGLAPPQHLIR	R	V	0.993	45.7	25	45.7	Carbamidomethyl (+57)	1 664,79	3	-0.00019	-0.11	182	196
p53 / EtROP1 kd	Mudpit_16-2505_Silvestre_p53_rho_kd_hilic_ORBI2462	p53 human	P53	p53 human	1	0.0156	43 665,4	19	32	605	16-2505_Silvestre_p53_rho_kd_hilic_ORBI2462-5777-6936_6936	CSDSDGLAPPQHLIR	R	V	0.995	48.6	25	48.6	Carbamidomethyl (+57)	1 664,79	3	-0.00037	-0.22	182	196
p53 / EtROP1 kd	Mudpit_16-2505_Silvestre_p53_rho_kd_hilic_ORBI2462	p53 human	P53	p53 human	1	0.0156	43 665,4	19	32	605	16-2505_Silvestre_p53_rho_kd_hilic_ORBI2462-5098-6223_6223	CSDSDGLAPPQHLIR	R	V	0.996	50.6	25	50.6	Carbamidomethyl (+57)	1 664,79	2	-0.0011	-0.69	182	196
p53 / EtROP1 kd	Mudpit_16-2505_Silvestre_p53_rho_kd_hilic_ORBI2462	p53 human	P53	p53 human	1	0.0156	43 665,4	19	32	605	16-2505_Silvestre_p53_rho_kd_hilic_ORBI2462-4784-5893_5893	CSDSDGLAPPQHLIR	R	V	0.997	51.8	25	51.8	Carbamidomethyl (+57)	1 664,79	2	-0.001	-0.62	182	196
p53 / EtROP1 kd	Mudpit_16-2505_Silvestre_p53_rho_kd_hilic_ORBI2462	p53 human	P53	p53 human	1	0.0156	43 665,4	19	32	605	16-2505_Silvestre_p53_rho_kd_hilic_ORBI2462-5419-6560_6560	CSDSDGLAPPQHLIR	R	V	0.997	53.3	25	53.3	Carbamidomethyl (+57)	1 664,79	3	-2.5e-06	-0.0015	182	196
p53 / EtROP1 kd	Mudpit_16-2505_Silvestre_p53_rho_kd_hilic_ORBI2462	p53 human	P53	p53 human	1	0.0156	43 665,4	19	32	605	16-2505_Silvestre_p53_rho_kd_hilic_ORBI2462-5261-6394_6394	CSDSDGLAPPQHLIR	R	V	0.997	54.3	25	54.3	Carbamidomethyl (+57)	1 664,79	2	-0.0019	-1.1	182	196
p53 / EtROP1 kd	Mudpit_16-2505_Silvestre_p53_rho_kd_hilic_ORBI2462	p53 human	P53	p53 human	1	0.0156	43 665,4	19	32	605	16-2505_Silvestre_p53_rho_kd_hilic_ORBI2462-4914-6030_6030	CSDSDGLAPPQHLIR	R	V	0.997	55.4	25	55.4	Carbamidomethyl (+57)	1 664,79	3	0.00018	0.11	182	196
p53 / EtROP1 kd	Mudpit_16-2505_Silvestre_p53_rho_kd_hilic_ORBI2462	p53 human	P53	p53 human	1	0.0156	43 665,4	19	32	605	16-2505_Silvestre_p53_rho_kd_hilic_ORBI2462-5415-6556_6556	CSDSDGLAPPQHLIR	R	V	0.997	55.7	25	55.7	Carbamidomethyl (+57)	1 664,79	3	-2.5e-06	-0.0015	182	196
p53 / EtROP1 kd	Mudpit_16-2505_Silvestre_p53_rho_kd_hilic_ORBI2462	p53 human	P53	p53 human	1	0.0156	43 665,4	19	32	605	16-2505_Silvestre_p53_rho_kd_hilic_ORBI2462-5776-6935_6935	CSDSDGLAPPQHLIR	R	V	0.997	56.2	25	56.2	Carbamidomethyl (+57)	1 664,79	3	-0.00037	-0.22	182	196
p53 / EtROP1 kd	Mudpit_16-2505_Silvestre_p53_rho_kd_hilic_ORBI2462	p53 human	P53	p53 human	1	0.0156	43 665,4	19	32	605	16-2505_Silvestre_p53_rho_kd_hilic_ORBI2462-4754-5862_5862	CSDSDGLAPPQHLIR	R	V	0.997	57	25	57	Carbamidomethyl (+57)	1 664,79	3	-0.0011	-0.66	182	196
p53 / EtROP1 kd	Mudpit_16-2505_Silvestre_p53_rho_kd_hilic_ORBI2462	p53 human	P53	p53 human	1	0.0156	43 665,4	19	32	605	16-2505_Silvestre_p53_rho_kd_hilic_ORBI2462-5097-6222_6222	CSDSDGLAPPQHLIR	R	V	0.997	57.6	25	57.6	Carbamidomethyl (+57)	1 664,79	2	-0.0011	-0.69	182	196
p53 / EtROP1 kd	Mudpit_16-2505_Silvestre_p53_rho_kd_hilic_ORBI2462	p53 human	P53	p53 human	1	0.0156	43 665,4	19	32	605	16-2505_Silvestre_p53_rho_kd_hilic_ORBI2462-4936-6053_6053	CSDSDGLAPPQHLIR	R	V	0.997	66	25	66	Carbamidomethyl (+57)	1 664,79	2	-0.0015	-0.91	182	196
p53 / EtROP1 kd	Mudpit_16-2505_Silvestre_p53_rho_kd_hilic_ORBI2462	p53 human	P53	p53 human	1	0.0156	43 665,4	19	32	605	16-2505_Silvestre_p53_rho_kd_hilic_ORBI2462-4935-6052_6052	CSDSDGLAPPQHLIR	R	V	0.997	66.8	25	66.8	Carbamidomethyl (+57)	1 664,79	2	-0.0015	-0.91	182	196
p53 / EtROP1 kd	Mudpit_16-2505_Silvestre_p53_rho_kd_hilic_ORBI2462	p53 human	P53	p53 human	1	0.0156	43 665,4	19	32	605	16-2505_Silvestre_p53_rho_kd_hilic_ORBI2462-4781-5890_5890	CSDSDGLAPPQHLIR	R	V	0.997	66.8	25	66.8	Carbamidomethyl (+57)	1 664,79	2	-0.001	-0.62	182	196
p53 / EtROP1 kd	Mudpit_16-2505_Silvestre_p53_rho_kd_hilic_ORBI2462	p53 human	P53	p53 human	1	0.0156	43 665,4	19	32	605	16-2505_Silvestre_p53_rho_kd_hilic_ORBI2462-6517-7713_7713	CSDSDGLAPPQHLIRVEGNLR	R	V	0.955	34	25	34	Carbamidomethyl (+57)	2 333,15	3	-0.0022	-0.94	182	202
p53 / EtROP1 kd	Mudpit_16-2505_Silvestre_p53_rho_kd_hilic_ORBI2462	p53 human	P53	p53 human	1	0.0156	43 665,4	19	32	605	16-2505_Silvestre_p53_rho_kd_hilic_ORBI2462-6519-7715_7715	CSDSDGLAPPQHLIRVEGNLR	R	V	0.966	35.5	25	35.5	Carbamidomethyl (+57)	2 333,15	3	-0.0022	-0.94	182	202
p53 / EtROP1 kd	Mudpit_16-2505_Silvestre_p53_rho_kd_hilic_ORBI2462	p53 human	P53	p53 human	1	0.0156	43 665,4	19	32	605	16-2505_Silvestre_p53_rho_kd_hilic_ORBI2462-6658-7861_7861	CSDSDGLAPPQHLIRVEGNLR	R	V	0.968	44.6	25	44.6	Carbamidomethyl (+57)	2 333,15	4	-0.0019	-0.82	182	202
p53 / EtROP1 kd	Mudpit_16-2505_Silvestre_p53_rho_kd_hilic_ORBI2462	p53 human	P53	p53 human	1	0.0156	43 665,4	19	32	605	16-2505_Silvestre_p53_rho_kd_hilic_ORBI2462-6518-7714_7714	CSDSDGLAPPQHLIRVEGNLR	R	V	0.988	42.4	25	42.4	Carbamidomethyl (+57)	2 333,15	3	-0.0022	-0.94	182	202
p53 / EtROP1 kd	Mudpit_16-2505_Silvestre_p53_rho_kd_hilic_ORBI2462	p53 human	P53	p53 human	1	0.0156	43 665,4	19	32	605	16-2505_Silvestre_p53_rho_kd_tio2_ORBI2461-5407-6634_6634	ELNEALELK	R	D	0.955	34.7	25	34.7		1 057,57	2	-0.00063	-0.6	343	351
p53 / EtROP1 kd	Mudpit_16-2505_Silvestre_p53_rho_kd_hilic_ORBI2462	p53 human	P53	p53 human	1	0.0156	43 665,4	19	32	605	16-2505_Silvestre_p53_rho_kd_tio2_ORBI2461-5545-6786_6786	ELNEALELK	R	D	0.962	35.6	25	35.6		1 057,56	2	-0.00088	-0.83	343	351
p53 / EtROP1 kd	Mudpit_16-2505_Silvestre_p53_rho_kd_hilic_ORBI2462	p53 human	P53	p53 human	1	0.0156	43 665,4	19	32	605	16-2505_Silvestre_p53_rho_kd_imac_ORBI2460-6318-7457_7457	ELNEALELK	R	D	0.964	35.9	25	35.9		1 057,57	2	-0.00063	-0.6	343	351
p53 / EtROP1 kd	Mudpit_16-2505_Silvestre_p53_rho_kd_hilic_ORBI2462	p53 human	P53	p53 human	1	0.0156	43 665,4	19	32	605	16-2505_Silvestre_p53_rho_kd_imac_ORBI2460-6477-7624_7624	ELNEALELK	R	D	0.964	35.9	25	35.9		1 057,56	2	-0.00088	-0.83	343	351
p53 / EtROP1 kd	Mudpit_16-2505_Silvestre_p53_rho_kd_hilic_ORBI2462	p53 human	P53	p53 human	1	0.0156	43 665,4	19	32	605	16-2505_Silvestre_p53_rho_kd_imac_ORBI2460-6156-7287_7287	ELNEALELK	R	D	0.993	46.5	25	46.5		1 057,56	2	-0.001	-0.94	343	351
p53 / EtROP1 kd	Mudpit_16-2505_Silvestre_p53_rho_kd_hilic_ORBI2462	p53 human	P53	p53 human	1	0.0156	43 665,4	19	32	605	16-2505_Silvestre_p53_rho_kd_imac_ORBI2460-6009-7132_7132	ELNEALELK	R	D	0.993	46.6	25	46.6		1 057,57	2	-0.00039	-0.37	343	351
p53 / EtROP1 kd	Mudpit_16-2505_Silvestre_p53_rho_kd_hilic_ORBI2462	p53 human	P53	p53 human	1	0.0156	43 665,4	19	32	605	16-2505_Silvestre_p53_rho_kd_hilic_ORBI2462-6315-7501_7501	ELNEALELK	R	D	0.994	47.6	25	47.6		1 057,56	2	-0.00075	-0.71	343	351
p53 / EtROP1 kd	Mudpit_16-2505_Silvestre_p53_rho_kd_hilic_ORBI2462	p53 human	P53	p53 human	1	0.0156	43 665,4	19	32	605	16-2505_Silvestre_p53_rho_kd_hilic_ORBI2462-5730-6886_6886	ELNEALELKDAQAGKEPGGSR	R	A	0.971	36.5	25	36.5		2 211,11	3	0.00038	0.17	343	363
p53 / EtROP1 kd	Mudpit_16-2505_Silvestre_p53_rho_kd_hilic_ORBI2462	p53 human	P53	p53 human	1	0.0156	43 665,4	19	32	605	16-2505_Silvestre_p53_rho_kd_hilic_ORBI2462-5313-6448_6448	ELNEALELKDAQAGKEPGGSR	R	A	0.973	36.9	25	36.9		2 211,11	3	-0.0014	-0.66	343	363
p53 / EtROP1 kd	Mudpit_16-2505_Silvestre_p53_rho_kd_hilic_ORBI2462	p53 human	P53	p53 human	1	0.0156	43 665,4	19	32	605	16-2505_Silvestre_p53_rho_kd_tio2_ORBI2461-3402-4437_4437	ELNEALELKDAQAGKEPGGSR	R	A	0.973	36.9	25	36.9		2 211,11	3	0.00093	0.42	343	363
p53 / EtROP1 kd	Mudpit_16-2505_Silvestre_p53_rho_kd_hilic_ORBI2462	p53 human	P53	p53 human	1	0.0156	43 665,4	19	32	605	16-2505_Silvestre_p53_rho_kd_hilic_ORBI2462-5250-6382_6382	ELNEALELKDAQAGKEPGGSR	R	A	0.979	38.7	25	38.7		2 211,11	3	1.6e-05	0.0071	343	363
p53 / EtROP1 kd	Mudpit_16-2505_Silvestre_p53_rho_kd_hilic_ORBI2462	p53 human	P53	p53 human	1	0.0156	43 665,4	19	32	605	16-2505_Silvestre_p53_rho_kd_hilic_ORBI2462-3716-4772_4772	ELNEALELKDAQAGKEPGGSR	R	A	0.993	45.9	25	45.9		2 211,11	3	-0.0016	-0.74	343	363
p53 / EtROP1 kd	Mudpit_16-2505_Silvestre_p53_rho_kd_hilic_ORBI2462	p53 human	P53	p53 human	1	0.0156	43 665,4	19	32	605	16-2505_Silvestre_p53_rho_kd_hilic_ORBI2462-5107-6232_6232	ELNEALELKDAQAGKEPGGSR	R	A	0.993	45.9	25	45.9		2 211,11	3	-0.0009	-0.41	343	363
p53 / EtROP1 kd	Mudpit_16-2505_Silvestre_p53_rho_kd_hilic_ORBI2462	p53 human	P53	p53 human	1	0.0156	43 665,4	19	32	605	16-2505_Silvestre_p53_rho_kd_hilic_ORBI2462-5067-6190_6190	ELNEALELKDAQAGKEPGGSR	R	A	0.995	48.9	25	48.9		2 211,11	3	-0.0022	-0.99	343	363
p53 / EtROP1 kd	Mudpit_16-2505_Silvestre_p53_rho_kd_hilic_ORBI2462	p53 human	P53	p53 human	1	0.0156	43 665,4	19	32	605	16-2505_Silvestre_p53_rho_kd_hilic_ORBI2462-3943-5010_5010	ELNEALELKDAQAGKEPGGSR	R	A	0.995	49.3	25	49.3		2 211,11	3	-0.0027	-1.2	343	363
p53 / EtROP1 kd	Mudpit_16-2505_Silvestre_p53_rho_kd_hilic_ORBI2462	p53 human	P53	p53 human	1	0.0156	43 665,4	19	32	605	16-2505_Silvestre_p53_rho_kd_hilic_ORBI2462-4949-6066_6066	ELNEALELKDAQAGKEPGGSR	R	A	0.995	49.5	25	49.5		2 211,11	3	-0.0027	-1.2	343	363
p53 / EtROP1 kd	Mudpit_16-2505_Silvestre_p53_rho_kd_hilic_ORBI2462	p53 human	P53	p53 human	1	0.0156	43 665,4	19	32	605	16-2505_Silvestre_p53_rho_kd_hilic_ORBI2462-4266-5349_5349	ELNEALELKDAQAGKEPGGSR	R	A	0.996	50.4	25	50.4		2 211,11	3	-0.0035	-1.6	343	363
p53 / EtROP1 kd	Mudpit_16-2505_Silvestre_p53_rho_kd_hilic_ORBI2462	p53 human	P53	p53 human	1	0.0156	43 665,4	19	32	605	16-2505_Silvestre_p53_rho_kd_imac_ORBI2460-3748-4758_4758	ELNEALELKDAQAGKEPGGSR	R	A	0.996	50.6	25	50.6		2 211,11	3	-0.0029	-1.3	343	363
p53 / EtROP1 kd	Mudpit_16-2505_Silvestre_p53_rho_kd_hilic_ORBI2462	p53 human	P53	p53 human	1	0.0156	43 665,4	19	32	605	16-2505_Silvestre_p53_rho_kd_hilic_ORBI2462-4589-5688_5688	ELNEALELKDAQAGKEPGGSR	R	A	0.996	50.7	25	50.7		2 211,11	3	-0.0027	-1.2	343	363
p53 / EtROP1 kd	Mudpit_16-2505_Silvestre_p53_rho_kd_hilic_ORBI2462	p53 human	P53	p53 human	1	0.0156	43 665,4	19	32	605	16-2505_Silvestre_p53_rho_kd_hilic_ORBI2462-3607-4657_4657	ELNEALELKDAQAGKEPGGSR	R	A	0.996	50.8	25	50.8		2 211,11	3	-0.0018	-0.82	343	363
p53 / EtROP1 kd	Mudpit_16-2505_Silvestre_p53_rho_kd_hilic_ORBI2462	p53 human	P53	p53 human	1	0.0156	43 665,4	19	32	605	16-2505_Silvestre_p53_rho_kd_hilic_ORBI2462-3562-4610_4610	ELNEALELKDAQAGKEPGGSR	R	A	0.996	50.9	25	50.9		2 211,11	3	-0.00035	-0.16	343	363
p53 / EtROP1 kd	Mudpit_16-2505_Silvestre_p53_rho_kd_hilic_ORBI2462	p53 human	P53	p53 human	1	0.0156	43 665,4	19	32	605	16-2505_Silvestre_p53_rho_kd_hilic_ORBI2462-5292-6426_6426	ELNEALELKDAQAGKEPGGSR	R	A	0.996	51.2	25	51.2		2 211,11	3	-0.0013	-0.57	343	363
p53 / EtROP1 kd	Mudpit_16-2505_Silvestre_p53_rho_kd_hilic_ORBI2462	p53 human	P53	p53 human	1	0.0156	43 665,4	19	32	605	16-2505_Silvestre_p53_rho_kd_hilic_ORBI2462-5126-6252_6252	ELNEALELKDAQAGKEPGGSR	R	A	0.997	51.9	25	51.9		2 211,11	3	-0.0042	-1.9	343	363
p53 / EtROP1 kd	Mudpit_16-2505_Silvestre_p53_rho_kd_hilic_ORBI2462	p53 human	P53	p53 human	1	0.0156	43 665,4	19	32	605	16-2505_Silvestre_p53_rho_kd_hilic_ORBI2462-4600-5700_5700	ELNEALELKDAQAGKEPGGSR	R	A	0.997	53.5	25	53.5		2 211,11	3	-0.0022	-0.99	343	363
p53 / EtROP1 kd	Mudpit_16-2505_Silvestre_p53_rho_kd_hilic_ORBI2462	p53 human	P53	p53 human	1	0.0156	43 665,4	19	32	605	16-2505_Silvestre_p53_rho_kd_hilic_ORBI2462-3756-4814_4814	ELNEALELKDAQAGKEPGGSR	R	A	0.997	53.7	25	53.7		2 211,11	3	-0.0018	-0.82	343	363
p53 / EtROP1 kd	Mudpit_16-2505_Silvestre_p53_rho_kd_hilic_ORBI2462	p53 human	P53	p53 human	1	0.0156	43 665,4	19	32	605	16-2505_Silvestre_p53_rho_kd_hilic_ORBI2462-4119-5195_5195	ELNEALELKDAQAGKEPGGSR	R	A	0.997	54.8	25	54.8		2 211,11	3	-0.0033	-1.5	343	363
p53 / EtROP1 kd	Mudpit_16-2505_Silvestre_p53_rho_kd_hilic_ORBI2462	p53 human	P53	p53 human	1	0.0156	43 665,4	19	32	605	16-2505_Silvestre_p53_rho_kd_hilic_ORBI2462-3899-4964_4964	ELNEALELKDAQAGKEPGGSR	R	A	0.997	55.6	25	55.6		2 211,11	3	-0.0025	-1.2	343	363
p53 / EtROP1 kd	Mudpit_16-2505_Silvestre_p53_rho_kd_hilic_ORBI2462	p53 human	P53	p53 human	1	0.0156	43 665,4	19	32	605	16-2505_Silvestre_p53_rho_kd_hilic_ORBI2462-4443-5535_5535	ELNEALELKDAQAGKEPGGSR	R	A	0.997	56	25	56		2 211,11	3	-0.0011	-0.49	343	363
p53 / EtROP1 kd	Mudpit_16-2505_Silvestre_p53_rho_kd_hilic_ORBI2462	p53 human	P53	p53 human	1	0.0156	43 665,4	19	32	605	16-2505_Silvestre_p53_rho_kd_imac_ORBI2460-3528-4527_4527	ELNEALELKDAQAGKEPGGSR	R	A	0.997	56	25	56		2 211,11	3	1.6e-05	0.0071	343	363
p53 / EtROP1 kd	Mudpit_16-2505_Silvestre_p53_rho_kd_hilic_ORBI2462	p53 human	P53	p53 human	1	0.0156	43 665,4	19	32	605	16-2505_Silvestre_p53_rho_kd_hilic_ORBI2462-4083-5157_5157	ELNEALELKDAQAGKEPGGSR	R	A	0.997	56.7	25	56.7		2 211,11	3	-0.0044	-2	343	363
p53 / EtROP1 kd	Mudpit_16-2505_Silvestre_p53_rho_kd_hilic_ORBI2462	p53 human	P53	p53 human	1	0.0156	43 665,4	19	32	605	16-2505_Silvestre_p53_rho_kd_hilic_ORBI2462-3885-4949_4949	ELNEALELKDAQAGKEPGGSR	R	A	0.997	56.3	25	56.3		2 211,12	2	0.0036	1.6	343	363
p53 / EtROP1 kd	Mudpit_16-2505_Silvestre_p53_rho_kd_hilic_ORBI2462	p53 human	P53	p53 human	1	0.0156	43 665,4	19	32	605	16-2505_Silvestre_p53_rho_kd_imac_ORBI2460-3569-4570_4570	ELNEALELKDAQAGKEPGGSR	R	A	0.997	57.4	25	57.4		2 211,11	3	-0.0036	-1.6	343	363
p53 / EtROP1 kd	Mudpit_16-2505_Silvestre_p53_rho_kd_hilic_ORBI2462	p53 human	P53	p53 human	1	0.0156	43 665,4	19	32	605	16-2505_Silvestre_p53_rho_kd_hilic_ORBI2462-4762-5870_5870	ELNEALELKDAQAGKEPGGSR	R	A	0.997	57.5	25	57.5		2 211,11	3	-0.0009	-0.41	343	363
p53 / EtROP1 kd	Mudpit_16-2505_Silvestre_p53_rho_kd_hilic_ORBI2462	p53 human	P53	p53 human	1	0.0156	43 665,4	19	32	605	16-2505_Silvestre_p53_rho_kd_hilic_ORBI2462-4089-5163_5163	ELNEALELKDAQAGKEPGGSR	R	A	0.997	57.6	25	57.6		2 211,11	3	-0.0044	-2	343	363
p53 / EtROP1 kd	Mudpit_16-2505_Silvestre_p53_rho_kd_hilic_ORBI2462	p53 human	P53	p53 human	1	0.0156	43 665,4	19	32	605	16-2505_Silvestre_p53_rho_kd_hilic_ORBI2462-4788-5897_5897	ELNEALELKDAQAGKEPGGSR	R	A	0.997	57.7	25	57.7		2 211,11	3	-0.0022	-0.99	343	363
p53 / EtROP1 kd	Mudpit_16-2505_Silvestre_p53_rho_kd_hilic_ORBI2462	p53 human	P53	p53 human	1	0.0156	43 665,4	19	32	605	16-2505_Silvestre_p53_rho_kd_hilic_ORBI2462-3601-4651_4651	ELNEALELKDAQAGKEPGGSR	R	A	0.997	57.9	25	57.9		2 211,11	3	-0.0018	-0.82	343	363
p53 / EtROP1 kd	Mudpit_16-2505_Silvestre_p53_rho_kd_hilic_ORBI2462	p53 human	P53	p53 human	1	0.0156	43 665,4	19	32	605	16-2505_Silvestre_p53_rho_kd_hilic_ORBI2462-3690-4744_4744	ELNEALELKDAQAGKEPGGSR	R	A	0.997	58.5	25	58.5		2 211,11	2	0.0004	0.18	343	363
p53 / EtROP1 kd	Mudpit_16-2505_Silvestre_p53_rho_kd_hilic_ORBI2462	p53 human	P53	p53 human	1	0.0156	43 665,4	19	32	605	16-2505_Silvestre_p53_rho_kd_imac_ORBI2460-3683-4690_4690	ELNEALELKDAQAGKEPGGSR	R	A	0.997	59.5	25	59.5		2 211,11	3	-0.0055	-2.5	343	363
p53 / EtROP1 kd	Mudpit_16-2505_Silvestre_p53_rho_kd_hilic_ORBI2462	p53 human	P53	p53 human	1	0.0156	43 665,4	19	32	605	16-2505_Silvestre_p53_rho_kd_hilic_ORBI2462-4432-5523_5523	ELNEALELKDAQAGKEPGGSR	R	A	0.997	59.7	25	59.7		2 211,11	3	-0.00053	-0.24	343	363
p53 / EtROP1 kd	Mudpit_16-2505_Silvestre_p53_rho_kd_hilic_ORBI2462	p53 human	P53	p53 human	1	0.0156	43 665,4	19	32	605	16-2505_Silvestre_p53_rho_kd_hilic_ORBI2462-4312-5397_5397	ELNEALELKDAQAGKEPGGSR	R	A	0.997	60.8	25	60.8		2 211,11	3	-0.00053	-0.24	343	363
p53 / EtROP1 kd	Mudpit_16-2505_Silvestre_p53_rho_kd_hilic_ORBI2462	p53 human	P53	p53 human	1	0.0156	43 665,4	19	32	605	16-2505_Silvestre_p53_rho_kd_tio2_ORBI2461-3401-4436_4436	ELNEALELKDAQAGKEPGGSR	R	A	0.997	61.1	25	61.1		2 211,11	3	0.00093	0.42	343	363
p53 / EtROP1 kd	Mudpit_16-2505_Silvestre_p53_rho_kd_hilic_ORBI2462	p53 human	P53	p53 human	1	0.0156	43 665,4	19	32	605	16-2505_Silvestre_p53_rho_kd_hilic_ORBI2462-4438-5530_5530	ELNEALELKDAQAGKEPGGSR	R	A	0.997	61.2	25	61.2		2 211,11	3	-0.0011	-0.49	343	363
p53 / EtROP1 kd	Mudpit_16-2505_Silvestre_p53_rho_kd_hilic_ORBI2462	p53 human	P53	p53 human	1	0.0156	43 665,4	19	32	605	16-2505_Silvestre_p53_rho_kd_hilic_ORBI2462-4247-5329_5329	ELNEALELKDAQAGKEPGGSR	R	A	0.997	62.2	25	62.2		2 211,11	3	-0.0035	-1.6	343	363
p53 / EtROP1 kd	Mudpit_16-2505_Silvestre_p53_rho_kd_hilic_ORBI2462	p53 human	P53	p53 human	1	0.0156	43 665,4	19	32	605	16-2505_Silvestre_p53_rho_kd_hilic_ORBI2462-4611-5711_5711	ELNEALELKDAQAGKEPGGSR	R	A	0.997	62.6	25	62.6		2 211,11	3	-0.0022	-0.99	343	363
p53 / EtROP1 kd	Mudpit_16-2505_Silvestre_p53_rho_kd_hilic_ORBI2462	p53 human	P53	p53 human	1	0.0156	43 665,4	19	32	605	16-2505_Silvestre_p53_rho_kd_imac_ORBI2460-3610-4613_4613	ELNEALELKDAQAGKEPGGSR	R	A	0.997	62.9	25	62.9		2 211,11	3	-0.0031	-1.4	343	363
p53 / EtROP1 kd	Mudpit_16-2505_Silvestre_p53_rho_kd_hilic_ORBI2462	p53 human	P53	p53 human	1	0.0156	43 665,4	19	32	605	16-2505_Silvestre_p53_rho_kd_hilic_ORBI2462-3718-4774_4774	ELNEALELKDAQAGKEPGGSR	R	A	0.997	63.1	25	63.1		2 211,11	3	-0.0016	-0.74	343	363
p53 / EtROP1 kd	Mudpit_16-2505_Silvestre_p53_rho_kd_hilic_ORBI2462	p53 human	P53	p53 human	1	0.0156	43 665,4	19	32	605	16-2505_Silvestre_p53_rho_kd_hilic_ORBI2462-4929-6045_6045	ELNEALELKDAQAGKEPGGSR	R	A	0.997	63.4	25	63.4		2 211,11	3	-0.00072	-0.32	343	363
p53 / EtROP1 kd	Mudpit_16-2505_Silvestre_p53_rho_kd_hilic_ORBI2462	p53 human	P53	p53 human	1	0.0156	43 665,4	19	32	605	16-2505_Silvestre_p53_rho_kd_hilic_ORBI2462-3900-4965_4965	ELNEALELKDAQAGKEPGGSR	R	A	0.997	63.8	25	63.8		2 211,11	3	-0.0025	-1.2	343	363
p53 / EtROP1 kd	Mudpit_16-2505_Silvestre_p53_rho_kd_hilic_ORBI2462	p53 human	P53	p53 human	1	0.0156	43 665,4	19	32	605	16-2505_Silvestre_p53_rho_kd_hilic_ORBI2462-3719-4775_4775	ELNEALELKDAQAGKEPGGSR	R	A	0.997	63.9	25	63.9		2 211,11	3	-0.0016	-0.74	343	363
p53 / EtROP1 kd	Mudpit_16-2505_Silvestre_p53_rho_kd_hilic_ORBI2462	p53 human	P53	p53 human	1	0.0156	43 665,4	19	32	605	16-2505_Silvestre_p53_rho_kd_hilic_ORBI2462-3903-4968_4968	ELNEALELKDAQAGKEPGGSR	R	A	0.997	64	25	64		2 211,11	3	-0.0025	-1.2	343	363
p53 / EtROP1 kd	Mudpit_16-2505_Silvestre_p53_rho_kd_hilic_ORBI2462	p53 human	P53	p53 human	1	0.0156	43 665,4	19	32	605	16-2505_Silvestre_p53_rho_kd_hilic_ORBI2462-4903-6018_6018	ELNEALELKDAQAGKEPGGSR	R	A	0.997	65.4	25	65.4		2 211,11	3	-0.00072	-0.32	343	363
p53 / EtROP1 kd	Mudpit_16-2505_Silvestre_p53_rho_kd_hilic_ORBI2462	p53 human	P53	p53 human	1	0.0156	43 665,4	19	32	605	16-2505_Silvestre_p53_rho_kd_hilic_ORBI2462-4085-5159_5159	ELNEALELKDAQAGKEPGGSR	R	A	0.997	67.9	25	67.9		2 211,11	3	-0.0044	-2	343	363
p53 / EtROP1 kd	Mudpit_16-2505_Silvestre_p53_rho_kd_hilic_ORBI2462	p53 human	P53	p53 human	1	0.0156	43 665,4	19	32	605	16-2505_Silvestre_p53_rho_kd_hilic_ORBI2462-4250-5332_5332	ELNEALELKDAQAGKEPGGSR	R	A	0.997	67.9	25	67.9		2 211,11	3	-0.0035	-1.6	343	363
p53 / EtROP1 kd	Mudpit_16-2505_Silvestre_p53_rho_kd_hilic_ORBI2462	p53 human	P53	p53 human	1	0.0156	43 665,4	19	32	605	16-2505_Silvestre_p53_rho_kd_hilic_ORBI2462-4745-5852_5852	ELNEALELKDAQAGKEPGGSR	R	A	0.997	70.1	25	70.1		2 211,11	3	-0.0022	-0.99	343	363
p53 / EtROP1 kd	Mudpit_16-2505_Silvestre_p53_rho_kd_hilic_ORBI2462	p53 human	P53	p53 human	1	0.0156	43 665,4	19	32	605	16-2505_Silvestre_p53_rho_kd_hilic_ORBI2462-3571-4619_4619	ELNEALELKDAQAGKEPGGSR	R	A	0.997	70.7	25	70.7		2 211,11	3	-0.00035	-0.16	343	363
p53 / EtROP1 kd	Mudpit_16-2505_Silvestre_p53_rho_kd_hilic_ORBI2462	p53 human	P53	p53 human	1	0.0156	43 665,4	19	32	605	16-2505_Silvestre_p53_rho_kd_hilic_ORBI2462-3560-4608_4608	ELNEALELKDAQAGKEPGGSR	R	A	0.997	76	25	76		2 211,11	3	-0.00035	-0.16	343	363
p53 / EtROP1 kd	Mudpit_16-2505_Silvestre_p53_rho_kd_hilic_ORBI2462	p53 human	P53	p53 human	1	0.0156	43 665,4	19	32	605	16-2505_Silvestre_p53_rho_kd_imac_ORBI2460-3567-4568_4568	ELNEALELKDAQAGKEPGGSR	R	A	0.997	76.1	25	76.1		2 211,11	3	-0.0036	-1.6	343	363
p53 / EtROP1 kd	Mudpit_16-2505_Silvestre_p53_rho_kd_hilic_ORBI2462	p53 human	P53	p53 human	1	0.0156	43 665,4	19	32	605	16-2505_Silvestre_p53_rho_kd_hilic_ORBI2462-3680-4734_4734	ELNEALELKDAQAGKEPGGSR	R	A	0.997	78.3	25	78.3		2 211,11	2	0.0004	0.18	343	363
p53 / EtROP1 kd	Mudpit_16-2505_Silvestre_p53_rho_kd_hilic_ORBI2462	p53 human	P53	p53 human	1	0.0156	43 665,4	19	32	605	16-2505_Silvestre_p53_rho_kd_hilic_ORBI2462-3684-4738_4738	ELNEALELKDAQAGKEPGGSR	R	A	0.997	97.8	25	97.8		2 211,11	2	0.0004	0.18	343	363
p53 / EtROP1 kd	Mudpit_16-2505_Silvestre_p53_rho_kd_hilic_ORBI2462	p53 human	P53	p53 human	1	0.0156	43 665,4	19	32	605	16-2505_Silvestre_p53_rho_kd_imac_ORBI2460-10034-11359_11359	FEMFRELNEALELK	R	D	0.97	36.2	25	36.2	Oxidation (+16)	1 783,88	3	-0.00095	-0.53	338	351
p53 / EtROP1 kd	Mudpit_16-2505_Silvestre_p53_rho_kd_hilic_ORBI2462	p53 human	P53	p53 human	1	0.0156	43 665,4	19	32	605	16-2505_Silvestre_p53_rho_kd_imac_ORBI2460-10033-11358_11358	FEMFRELNEALELK	R	D	0.979	38.6	25	38.6	Oxidation (+16)	1 783,88	3	-0.00095	-0.53	338	351
p53 / EtROP1 kd	Mudpit_16-2505_Silvestre_p53_rho_kd_hilic_ORBI2462	p53 human	P53	p53 human	1	0.0156	43 665,4	19	32	605	16-2505_Silvestre_p53_rho_kd_imac_ORBI2460-10032-11357_11357	FEMFRELNEALELK	R	D	0.985	40.8	25	40.8	Oxidation (+16)	1 783,88	3	-0.00095	-0.53	338	351
p53 / EtROP1 kd	Mudpit_16-2505_Silvestre_p53_rho_kd_hilic_ORBI2462	p53 human	P53	p53 human	1	0.0156	43 665,4	19	32	605	16-2505_Silvestre_p53_rho_kd_imac_ORBI2460-13176-14658_14658	FEMFRELNEALELK	R	D	0.988	42.8	25	42.8		1 767,88	2	-0.0023	-1.3	338	351
p53 / EtROP1 kd	Mudpit_16-2505_Silvestre_p53_rho_kd_hilic_ORBI2462	p53 human	P53	p53 human	1	0.0156	43 665,4	19	32	605	16-2505_Silvestre_p53_rho_kd_imac_ORBI2460-12832-14297_14297	FEMFRELNEALELK	R	D	0.992	44.7	25	44.7		1 767,89	3	0.00044	0.25	338	351
p53 / EtROP1 kd	Mudpit_16-2505_Silvestre_p53_rho_kd_hilic_ORBI2462	p53 human	P53	p53 human	1	0.0156	43 665,4	19	32	605	16-2505_Silvestre_p53_rho_kd_imac_ORBI2460-12872-14339_14339	FEMFRELNEALELK	R	D	0.993	45.9	25	45.9		1 767,89	2	-0.00071	-0.4	338	351
p53 / EtROP1 kd	Mudpit_16-2505_Silvestre_p53_rho_kd_hilic_ORBI2462	p53 human	P53	p53 human	1	0.0156	43 665,4	19	32	605	16-2505_Silvestre_p53_rho_kd_imac_ORBI2460-12854-14320_14320	FEMFRELNEALELK	R	D	0.997	63.5	25	63.5		1 767,89	2	2.2e-05	0.013	338	351
p53 / EtROP1 kd	Mudpit_16-2505_Silvestre_p53_rho_kd_hilic_ORBI2462	p53 human	P53	p53 human	1	0.0156	43 665,4	19	32	605	16-2505_Silvestre_p53_rho_kd_imac_ORBI2460-8104-9332_9332	HSVVVPYEPPEVGSDCTTIHYNYMCNSSCMGGMNR	R	R	0.993	46.4	25	6.89	Carbamidomethyl (+57), Carbamidomethyl (+57), Carbamidomethyl (+57), Oxidation (+16)	4 063,68	3	0.0073	1.8	214	248
p53 / EtROP1 kd	Mudpit_16-2505_Silvestre_p53_rho_kd_hilic_ORBI2462	p53 human	P53	p53 human	1	0.0156	43 665,4	19	32	605	16-2505_Silvestre_p53_rho_kd_imac_ORBI2460-8680-9937_9937	HSVVVPYEPPEVGSDCTTIHYNYMCNSSCMGGMNR	R	R	0.994	47.4	25	47.4	Carbamidomethyl (+57), Carbamidomethyl (+57), Carbamidomethyl (+57)	4 047,67	3	-0.0082	-2	214	248
p53 / EtROP1 kd	Mudpit_16-2505_Silvestre_p53_rho_kd_hilic_ORBI2462	p53 human	P53	p53 human	1	0.0156	43 665,4	19	32	605	16-2505_Silvestre_p53_rho_kd_imac_ORBI2460-8169-9400_9400	HSVVVPYEPPEVGSDCTTIHYNYMCNSSCMGGMNR	R	R	0.997	59	25	9.41	Carbamidomethyl (+57), Oxidation (+16), Carbamidomethyl (+57), Carbamidomethyl (+57)	4 063,67	3	-5.2e-05	-0.013	214	248
p53 / EtROP1 kd	Mudpit_16-2505_Silvestre_p53_rho_kd_hilic_ORBI2462	p53 human	P53	p53 human	1	0.0156	43 665,4	19	32	605	16-2505_Silvestre_p53_rho_kd_tio2_ORBI2461-6672-8009_8009	KKPLDGEYFTLQIR	K	G	0.945	32.8	25	32.8		1 706,93	3	-0.0016	-0.96	320	333
p53 / EtROP1 kd	Mudpit_16-2505_Silvestre_p53_rho_kd_hilic_ORBI2462	p53 human	P53	p53 human	1	0.0156	43 665,4	19	32	605	16-2505_Silvestre_p53_rho_kd_hilic_ORBI2462-8175-9454_9454	KKPLDGEYFTLQIR	K	G	0.946	32.9	25	32.9		1 706,93	3	-0.0011	-0.64	320	333
p53 / EtROP1 kd	Mudpit_16-2505_Silvestre_p53_rho_kd_hilic_ORBI2462	p53 human	P53	p53 human	1	0.0156	43 665,4	19	32	605	16-2505_Silvestre_p53_rho_kd_hilic_ORBI2462-8780-10089_10089	KKPLDGEYFTLQIR	K	G	0.95	33.4	25	33.4		1 706,94	3	-0.00055	-0.32	320	333
p53 / EtROP1 kd	Mudpit_16-2505_Silvestre_p53_rho_kd_hilic_ORBI2462	p53 human	P53	p53 human	1	0.0156	43 665,4	19	32	605	16-2505_Silvestre_p53_rho_kd_imac_ORBI2460-7801-9014_9014	KKPLDGEYFTLQIR	K	G	0.95	33.4	25	33.4		1 706,94	3	0.00019	0.11	320	333
p53 / EtROP1 kd	Mudpit_16-2505_Silvestre_p53_rho_kd_hilic_ORBI2462	p53 human	P53	p53 human	1	0.0156	43 665,4	19	32	605	16-2505_Silvestre_p53_rho_kd_imac_ORBI2460-7963-9184_9184	KKPLDGEYFTLQIR	K	G	0.951	33.5	25	33.5		1 706,93	3	-0.00091	-0.53	320	333
p53 / EtROP1 kd	Mudpit_16-2505_Silvestre_p53_rho_kd_hilic_ORBI2462	p53 human	P53	p53 human	1	0.0156	43 665,4	19	32	605	16-2505_Silvestre_p53_rho_kd_imac_ORBI2460-7187-8369_8369	KKPLDGEYFTLQIR	K	G	0.953	33.7	25	33.7		1 706,94	3	0.00055	0.32	320	333
p53 / EtROP1 kd	Mudpit_16-2505_Silvestre_p53_rho_kd_hilic_ORBI2462	p53 human	P53	p53 human	1	0.0156	43 665,4	19	32	605	16-2505_Silvestre_p53_rho_kd_imac_ORBI2460-8426-9670_9670	KKPLDGEYFTLQIR	K	G	0.954	33.8	25	33.8		1 706,94	3	-0.00018	-0.11	320	333
p53 / EtROP1 kd	Mudpit_16-2505_Silvestre_p53_rho_kd_hilic_ORBI2462	p53 human	P53	p53 human	1	0.0156	43 665,4	19	32	605	16-2505_Silvestre_p53_rho_kd_imac_ORBI2460-8257-9493_9493	KKPLDGEYFTLQIR	K	G	0.955	34	25	34		1 706,94	3	-0.00055	-0.32	320	333
p53 / EtROP1 kd	Mudpit_16-2505_Silvestre_p53_rho_kd_hilic_ORBI2462	p53 human	P53	p53 human	1	0.0156	43 665,4	19	32	605	16-2505_Silvestre_p53_rho_kd_imac_ORBI2460-7334-8524_8524	KKPLDGEYFTLQIR	K	G	0.956	34.1	25	34.1		1 706,94	3	0.0022	1.3	320	333
p53 / EtROP1 kd	Mudpit_16-2505_Silvestre_p53_rho_kd_hilic_ORBI2462	p53 human	P53	p53 human	1	0.0156	43 665,4	19	32	605	16-2505_Silvestre_p53_rho_kd_hilic_ORBI2462-8577-9876_9876	KKPLDGEYFTLQIR	K	G	0.96	34.6	25	34.6		1 706,93	3	-0.00091	-0.53	320	333
p53 / EtROP1 kd	Mudpit_16-2505_Silvestre_p53_rho_kd_hilic_ORBI2462	p53 human	P53	p53 human	1	0.0156	43 665,4	19	32	605	16-2505_Silvestre_p53_rho_kd_imac_ORBI2460-7478-8675_8675	KKPLDGEYFTLQIR	K	G	0.964	35.2	25	35.2		1 706,94	3	0.0015	0.86	320	333
p53 / EtROP1 kd	Mudpit_16-2505_Silvestre_p53_rho_kd_hilic_ORBI2462	p53 human	P53	p53 human	1	0.0156	43 665,4	19	32	605	16-2505_Silvestre_p53_rho_kd_hilic_ORBI2462-8741-10048_10048	KKPLDGEYFTLQIR	K	G	0.967	35.7	25	35.7		1 706,94	3	-0.00055	-0.32	320	333
p53 / EtROP1 kd	Mudpit_16-2505_Silvestre_p53_rho_kd_hilic_ORBI2462	p53 human	P53	p53 human	1	0.0156	43 665,4	19	32	605	16-2505_Silvestre_p53_rho_kd_imac_ORBI2460-8378-9620_9620	KKPLDGEYFTLQIR	K	G	0.968	35.9	25	35.9		1 706,94	3	0.00019	0.11	320	333
p53 / EtROP1 kd	Mudpit_16-2505_Silvestre_p53_rho_kd_hilic_ORBI2462	p53 human	P53	p53 human	1	0.0156	43 665,4	19	32	605	16-2505_Silvestre_p53_rho_kd_tio2_ORBI2461-6534-7860_7860	KKPLDGEYFTLQIR	K	G	0.968	36	25	36		1 706,93	3	-0.0016	-0.96	320	333
p53 / EtROP1 kd	Mudpit_16-2505_Silvestre_p53_rho_kd_hilic_ORBI2462	p53 human	P53	p53 human	1	0.0156	43 665,4	19	32	605	16-2505_Silvestre_p53_rho_kd_hilic_ORBI2462-7913-9179_9179	KKPLDGEYFTLQIR	K	G	0.968	36	25	36		1 706,93	3	-0.0011	-0.64	320	333
p53 / EtROP1 kd	Mudpit_16-2505_Silvestre_p53_rho_kd_hilic_ORBI2462	p53 human	P53	p53 human	1	0.0156	43 665,4	19	32	605	16-2505_Silvestre_p53_rho_kd_imac_ORBI2460-7452-8648_8648	KKPLDGEYFTLQIR	K	G	0.969	36.1	25	36.1		1 706,94	3	0.0013	0.75	320	333
p53 / EtROP1 kd	Mudpit_16-2505_Silvestre_p53_rho_kd_hilic_ORBI2462	p53 human	P53	p53 human	1	0.0156	43 665,4	19	32	605	16-2505_Silvestre_p53_rho_kd_imac_ORBI2460-7772-8984_8984	KKPLDGEYFTLQIR	K	G	0.971	36.4	25	36.4		1 706,94	3	0.00074	0.43	320	333
p53 / EtROP1 kd	Mudpit_16-2505_Silvestre_p53_rho_kd_hilic_ORBI2462	p53 human	P53	p53 human	1	0.0156	43 665,4	19	32	605	16-2505_Silvestre_p53_rho_kd_imac_ORBI2460-7144-8324_8324	KKPLDGEYFTLQIR	K	G	0.971	36.5	25	36.5		1 706,94	3	-0.00018	-0.11	320	333
p53 / EtROP1 kd	Mudpit_16-2505_Silvestre_p53_rho_kd_hilic_ORBI2462	p53 human	P53	p53 human	1	0.0156	43 665,4	19	32	605	16-2505_Silvestre_p53_rho_kd_imac_ORBI2460-7592-8795_8795	KKPLDGEYFTLQIR	K	G	0.971	36.5	25	36.5		1 706,94	3	0.00055	0.32	320	333
p53 / EtROP1 kd	Mudpit_16-2505_Silvestre_p53_rho_kd_hilic_ORBI2462	p53 human	P53	p53 human	1	0.0156	43 665,4	19	32	605	16-2505_Silvestre_p53_rho_kd_imac_ORBI2460-8237-9472_9472	KKPLDGEYFTLQIR	K	G	0.971	36.6	25	36.6		1 706,93	3	-0.00091	-0.53	320	333
p53 / EtROP1 kd	Mudpit_16-2505_Silvestre_p53_rho_kd_hilic_ORBI2462	p53 human	P53	p53 human	1	0.0156	43 665,4	19	32	605	16-2505_Silvestre_p53_rho_kd_hilic_ORBI2462-8495-9790_9790	KKPLDGEYFTLQIR	K	G	0.973	36.9	25	36.9		1 706,93	3	-0.0013	-0.75	320	333
p53 / EtROP1 kd	Mudpit_16-2505_Silvestre_p53_rho_kd_hilic_ORBI2462	p53 human	P53	p53 human	1	0.0156	43 665,4	19	32	605	16-2505_Silvestre_p53_rho_kd_imac_ORBI2460-7128-8307_8307	KKPLDGEYFTLQIR	K	G	0.974	37	25	37		1 706,94	3	-0.00055	-0.32	320	333
p53 / EtROP1 kd	Mudpit_16-2505_Silvestre_p53_rho_kd_hilic_ORBI2462	p53 human	P53	p53 human	1	0.0156	43 665,4	19	32	605	16-2505_Silvestre_p53_rho_kd_imac_ORBI2460-7822-9036_9036	KKPLDGEYFTLQIR	K	G	0.975	38	25	38		1 706,94	2	-0.00072	-0.42	320	333
p53 / EtROP1 kd	Mudpit_16-2505_Silvestre_p53_rho_kd_hilic_ORBI2462	p53 human	P53	p53 human	1	0.0156	43 665,4	19	32	605	16-2505_Silvestre_p53_rho_kd_hilic_ORBI2462-8242-9524_9524	KKPLDGEYFTLQIR	K	G	0.975	37.3	25	37.3		1 706,93	3	-0.0013	-0.75	320	333
p53 / EtROP1 kd	Mudpit_16-2505_Silvestre_p53_rho_kd_hilic_ORBI2462	p53 human	P53	p53 human	1	0.0156	43 665,4	19	32	605	16-2505_Silvestre_p53_rho_kd_hilic_ORBI2462-8421-9712_9712	KKPLDGEYFTLQIR	K	G	0.975	37.4	25	37.4		1 706,93	3	-0.0015	-0.86	320	333
p53 / EtROP1 kd	Mudpit_16-2505_Silvestre_p53_rho_kd_hilic_ORBI2462	p53 human	P53	p53 human	1	0.0156	43 665,4	19	32	605	16-2505_Silvestre_p53_rho_kd_imac_ORBI2460-7272-8459_8459	KKPLDGEYFTLQIR	K	G	0.977	37.9	25	37.9		1 706,94	3	0.0026	1.5	320	333
p53 / EtROP1 kd	Mudpit_16-2505_Silvestre_p53_rho_kd_hilic_ORBI2462	p53 human	P53	p53 human	1	0.0156	43 665,4	19	32	605	16-2505_Silvestre_p53_rho_kd_hilic_ORBI2462-8425-9716_9716	KKPLDGEYFTLQIR	K	G	0.978	38.1	25	38.1		1 706,93	3	-0.0015	-0.86	320	333
p53 / EtROP1 kd	Mudpit_16-2505_Silvestre_p53_rho_kd_hilic_ORBI2462	p53 human	P53	p53 human	1	0.0156	43 665,4	19	32	605	16-2505_Silvestre_p53_rho_kd_hilic_ORBI2462-7833-9095_9095	KKPLDGEYFTLQIR	K	G	0.979	38.4	25	38.4		1 706,94	3	-0.00073	-0.43	320	333
p53 / EtROP1 kd	Mudpit_16-2505_Silvestre_p53_rho_kd_hilic_ORBI2462	p53 human	P53	p53 human	1	0.0156	43 665,4	19	32	605	16-2505_Silvestre_p53_rho_kd_hilic_ORBI2462-8058-9331_9331	KKPLDGEYFTLQIR	K	G	0.979	39	25	39		1 706,94	2	-0.00072	-0.42	320	333
p53 / EtROP1 kd	Mudpit_16-2505_Silvestre_p53_rho_kd_hilic_ORBI2462	p53 human	P53	p53 human	1	0.0156	43 665,4	19	32	605	16-2505_Silvestre_p53_rho_kd_imac_ORBI2460-7252-8438_8438	KKPLDGEYFTLQIR	K	G	0.979	38.5	25	38.5		1 706,94	3	0.0027	1.6	320	333
p53 / EtROP1 kd	Mudpit_16-2505_Silvestre_p53_rho_kd_hilic_ORBI2462	p53 human	P53	p53 human	1	0.0156	43 665,4	19	32	605	16-2505_Silvestre_p53_rho_kd_imac_ORBI2460-7572-8774_8774	KKPLDGEYFTLQIR	K	G	0.98	38.7	25	38.7		1 706,94	3	0.00092	0.54	320	333
p53 / EtROP1 kd	Mudpit_16-2505_Silvestre_p53_rho_kd_hilic_ORBI2462	p53 human	P53	p53 human	1	0.0156	43 665,4	19	32	605	16-2505_Silvestre_p53_rho_kd_imac_ORBI2460-7312-8501_8501	KKPLDGEYFTLQIR	K	G	0.98	38.8	25	38.8		1 706,94	3	0.0024	1.4	320	333
p53 / EtROP1 kd	Mudpit_16-2505_Silvestre_p53_rho_kd_hilic_ORBI2462	p53 human	P53	p53 human	1	0.0156	43 665,4	19	32	605	16-2505_Silvestre_p53_rho_kd_imac_ORBI2460-7732-8942_8942	KKPLDGEYFTLQIR	K	G	0.98	39	25	39		1 706,94	3	0.00055	0.32	320	333
p53 / EtROP1 kd	Mudpit_16-2505_Silvestre_p53_rho_kd_hilic_ORBI2462	p53 human	P53	p53 human	1	0.0156	43 665,4	19	32	605	16-2505_Silvestre_p53_rho_kd_hilic_ORBI2462-8233-9515_9515	KKPLDGEYFTLQIR	K	G	0.981	39	25	39		1 706,93	3	-0.0013	-0.75	320	333
p53 / EtROP1 kd	Mudpit_16-2505_Silvestre_p53_rho_kd_hilic_ORBI2462	p53 human	P53	p53 human	1	0.0156	43 665,4	19	32	605	16-2505_Silvestre_p53_rho_kd_imac_ORBI2460-8055-9281_9281	KKPLDGEYFTLQIR	K	G	0.981	39	25	39		1 706,94	3	-0.00073	-0.43	320	333
p53 / EtROP1 kd	Mudpit_16-2505_Silvestre_p53_rho_kd_hilic_ORBI2462	p53 human	P53	p53 human	1	0.0156	43 665,4	19	32	605	16-2505_Silvestre_p53_rho_kd_imac_ORBI2460-8171-9402_9402	KKPLDGEYFTLQIR	K	G	0.981	39.2	25	39.2		1 706,94	3	-0.00073	-0.43	320	333
p53 / EtROP1 kd	Mudpit_16-2505_Silvestre_p53_rho_kd_hilic_ORBI2462	p53 human	P53	p53 human	1	0.0156	43 665,4	19	32	605	16-2505_Silvestre_p53_rho_kd_tio2_ORBI2461-6536-7862_7862	KKPLDGEYFTLQIR	K	G	0.981	39.2	25	39.2		1 706,93	3	-0.0016	-0.96	320	333
p53 / EtROP1 kd	Mudpit_16-2505_Silvestre_p53_rho_kd_hilic_ORBI2462	p53 human	P53	p53 human	1	0.0156	43 665,4	19	32	605	16-2505_Silvestre_p53_rho_kd_hilic_ORBI2462-8235-9517_9517	KKPLDGEYFTLQIR	K	G	0.981	39.3	25	39.3		1 706,93	3	-0.0013	-0.75	320	333
p53 / EtROP1 kd	Mudpit_16-2505_Silvestre_p53_rho_kd_hilic_ORBI2462	p53 human	P53	p53 human	1	0.0156	43 665,4	19	32	605	16-2505_Silvestre_p53_rho_kd_imac_ORBI2460-7433-8628_8628	KKPLDGEYFTLQIR	K	G	0.982	39.5	25	39.5		1 706,94	3	0.0011	0.65	320	333
p53 / EtROP1 kd	Mudpit_16-2505_Silvestre_p53_rho_kd_hilic_ORBI2462	p53 human	P53	p53 human	1	0.0156	43 665,4	19	32	605	16-2505_Silvestre_p53_rho_kd_hilic_ORBI2462-8335-9622_9622	KKPLDGEYFTLQIR	K	G	0.982	39.6	25	39.6		1 706,93	3	-0.0013	-0.75	320	333
p53 / EtROP1 kd	Mudpit_16-2505_Silvestre_p53_rho_kd_hilic_ORBI2462	p53 human	P53	p53 human	1	0.0156	43 665,4	19	32	605	16-2505_Silvestre_p53_rho_kd_imac_ORBI2460-7895-9113_9113	KKPLDGEYFTLQIR	K	G	0.983	39.7	25	39.7		1 706,94	3	-0.00055	-0.32	320	333
p53 / EtROP1 kd	Mudpit_16-2505_Silvestre_p53_rho_kd_hilic_ORBI2462	p53 human	P53	p53 human	1	0.0156	43 665,4	19	32	605	16-2505_Silvestre_p53_rho_kd_tio2_ORBI2461-6535-7861_7861	KKPLDGEYFTLQIR	K	G	0.983	39.9	25	39.9		1 706,93	3	-0.0016	-0.96	320	333
p53 / EtROP1 kd	Mudpit_16-2505_Silvestre_p53_rho_kd_hilic_ORBI2462	p53 human	P53	p53 human	1	0.0156	43 665,4	19	32	605	16-2505_Silvestre_p53_rho_kd_imac_ORBI2460-7916-9135_9135	KKPLDGEYFTLQIR	K	G	0.983	39.9	25	39.9		1 706,94	3	-0.00073	-0.43	320	333
p53 / EtROP1 kd	Mudpit_16-2505_Silvestre_p53_rho_kd_hilic_ORBI2462	p53 human	P53	p53 human	1	0.0156	43 665,4	19	32	605	16-2505_Silvestre_p53_rho_kd_hilic_ORBI2462-7995-9265_9265	KKPLDGEYFTLQIR	K	G	0.984	40.1	25	40.1		1 706,93	3	-0.00091	-0.53	320	333
p53 / EtROP1 kd	Mudpit_16-2505_Silvestre_p53_rho_kd_hilic_ORBI2462	p53 human	P53	p53 human	1	0.0156	43 665,4	19	32	605	16-2505_Silvestre_p53_rho_kd_hilic_ORBI2462-7493-8738_8738	KKPLDGEYFTLQIR	K	G	0.984	40.4	25	40.4		1 706,94	3	0.00055	0.32	320	333
p53 / EtROP1 kd	Mudpit_16-2505_Silvestre_p53_rho_kd_hilic_ORBI2462	p53 human	P53	p53 human	1	0.0156	43 665,4	19	32	605	16-2505_Silvestre_p53_rho_kd_hilic_ORBI2462-7733-8990_8990	KKPLDGEYFTLQIR	K	G	0.985	40.8	25	40.8		1 706,94	3	-0.00073	-0.43	320	333
p53 / EtROP1 kd	Mudpit_16-2505_Silvestre_p53_rho_kd_hilic_ORBI2462	p53 human	P53	p53 human	1	0.0156	43 665,4	19	32	605	16-2505_Silvestre_p53_rho_kd_hilic_ORBI2462-8073-9347_9347	KKPLDGEYFTLQIR	K	G	0.985	40.9	25	40.9		1 706,94	3	-0.00073	-0.43	320	333
p53 / EtROP1 kd	Mudpit_16-2505_Silvestre_p53_rho_kd_hilic_ORBI2462	p53 human	P53	p53 human	1	0.0156	43 665,4	19	32	605	16-2505_Silvestre_p53_rho_kd_hilic_ORBI2462-8418-9709_9709	KKPLDGEYFTLQIR	K	G	0.986	41.1	25	41.1		1 706,93	3	-0.0015	-0.86	320	333
p53 / EtROP1 kd	Mudpit_16-2505_Silvestre_p53_rho_kd_hilic_ORBI2462	p53 human	P53	p53 human	1	0.0156	43 665,4	19	32	605	16-2505_Silvestre_p53_rho_kd_imac_ORBI2460-7156-8337_8337	KKPLDGEYFTLQIR	K	G	0.986	41.4	25	41.4		1 706,94	3	-0.00073	-0.43	320	333
p53 / EtROP1 kd	Mudpit_16-2505_Silvestre_p53_rho_kd_hilic_ORBI2462	p53 human	P53	p53 human	1	0.0156	43 665,4	19	32	605	16-2505_Silvestre_p53_rho_kd_hilic_ORBI2462-7573-8822_8822	KKPLDGEYFTLQIR	K	G	0.989	42.9	25	42.9		1 706,94	3	0.00055	0.32	320	333
p53 / EtROP1 kd	Mudpit_16-2505_Silvestre_p53_rho_kd_hilic_ORBI2462	p53 human	P53	p53 human	1	0.0156	43 665,4	19	32	605	16-2505_Silvestre_p53_rho_kd_imac_ORBI2460-7933-9153_9153	KKPLDGEYFTLQIR	K	G	0.99	43.5	25	43.5		1 706,93	3	-0.00091	-0.53	320	333
p53 / EtROP1 kd	Mudpit_16-2505_Silvestre_p53_rho_kd_hilic_ORBI2462	p53 human	P53	p53 human	1	0.0156	43 665,4	19	32	605	16-2505_Silvestre_p53_rho_kd_hilic_ORBI2462-8252-9534_9534	KKPLDGEYFTLQIR	K	G	0.99	43.9	25	43.9		1 706,94	2	0.00026	0.15	320	333
p53 / EtROP1 kd	Mudpit_16-2505_Silvestre_p53_rho_kd_hilic_ORBI2462	p53 human	P53	p53 human	1	0.0156	43 665,4	19	32	605	16-2505_Silvestre_p53_rho_kd_hilic_ORBI2462-8653-9956_9956	KKPLDGEYFTLQIR	K	G	0.99	43.8	25	43.8		1 706,93	3	-0.0015	-0.86	320	333
p53 / EtROP1 kd	Mudpit_16-2505_Silvestre_p53_rho_kd_hilic_ORBI2462	p53 human	P53	p53 human	1	0.0156	43 665,4	19	32	605	16-2505_Silvestre_p53_rho_kd_imac_ORBI2460-8399-9642_9642	KKPLDGEYFTLQIR	K	G	0.991	44	25	44		1 706,93	3	-0.0016	-0.96	320	333
p53 / EtROP1 kd	Mudpit_16-2505_Silvestre_p53_rho_kd_hilic_ORBI2462	p53 human	P53	p53 human	1	0.0156	43 665,4	19	32	605	16-2505_Silvestre_p53_rho_kd_imac_ORBI2460-7636-8841_8841	KKPLDGEYFTLQIR	K	G	0.992	44.9	25	44.9		1 706,94	3	0.00055	0.32	320	333
p53 / EtROP1 kd	Mudpit_16-2505_Silvestre_p53_rho_kd_hilic_ORBI2462	p53 human	P53	p53 human	1	0.0156	43 665,4	19	32	605	16-2505_Silvestre_p53_rho_kd_imac_ORBI2460-7412-8606_8606	KKPLDGEYFTLQIR	K	G	0.993	45.9	25	45.9		1 706,94	3	0.0011	0.65	320	333
p53 / EtROP1 kd	Mudpit_16-2505_Silvestre_p53_rho_kd_hilic_ORBI2462	p53 human	P53	p53 human	1	0.0156	43 665,4	19	32	605	16-2505_Silvestre_p53_rho_kd_imac_ORBI2460-8076-9303_9303	KKPLDGEYFTLQIR	K	G	0.994	47.5	25	47.5		1 706,93	3	-0.00091	-0.53	320	333
p53 / EtROP1 kd	Mudpit_16-2505_Silvestre_p53_rho_kd_hilic_ORBI2462	p53 human	P53	p53 human	1	0.0156	43 665,4	19	32	605	16-2505_Silvestre_p53_rho_kd_imac_ORBI2460-7292-8480_8480	KKPLDGEYFTLQIR	K	G	0.994	47.6	25	47.6		1 706,94	3	0.0024	1.4	320	333
p53 / EtROP1 kd	Mudpit_16-2505_Silvestre_p53_rho_kd_hilic_ORBI2462	p53 human	P53	p53 human	1	0.0156	43 665,4	19	32	605	16-2505_Silvestre_p53_rho_kd_hilic_ORBI2462-7593-8843_8843	KKPLDGEYFTLQIR	K	G	0.995	48.5	25	48.5		1 706,93	2	-0.0012	-0.7	320	333
p53 / EtROP1 kd	Mudpit_16-2505_Silvestre_p53_rho_kd_hilic_ORBI2462	p53 human	P53	p53 human	1	0.0156	43 665,4	19	32	605	16-2505_Silvestre_p53_rho_kd_hilic_ORBI2462-7894-9159_9159	KKPLDGEYFTLQIR	K	G	0.995	48.8	25	48.8		1 706,93	2	-0.0024	-1.4	320	333
p53 / EtROP1 kd	Mudpit_16-2505_Silvestre_p53_rho_kd_hilic_ORBI2462	p53 human	P53	p53 human	1	0.0156	43 665,4	19	32	605	16-2505_Silvestre_p53_rho_kd_imac_ORBI2460-8216-9450_9450	KKPLDGEYFTLQIR	K	G	0.996	50.2	25	50.2		1 706,93	3	-0.0011	-0.64	320	333
p53 / EtROP1 kd	Mudpit_16-2505_Silvestre_p53_rho_kd_hilic_ORBI2462	p53 human	P53	p53 human	1	0.0156	43 665,4	19	32	605	16-2505_Silvestre_p53_rho_kd_imac_ORBI2460-7181-8363_8363	KKPLDGEYFTLQIR	K	G	0.996	50.2	25	50.2		1 706,94	2	-0.00072	-0.42	320	333
p53 / EtROP1 kd	Mudpit_16-2505_Silvestre_p53_rho_kd_hilic_ORBI2462	p53 human	P53	p53 human	1	0.0156	43 665,4	19	32	605	16-2505_Silvestre_p53_rho_kd_hilic_ORBI2462-8582-9881_9881	KKPLDGEYFTLQIR	K	G	0.996	51.2	25	51.2		1 706,93	3	-0.00091	-0.53	320	333
p53 / EtROP1 kd	Mudpit_16-2505_Silvestre_p53_rho_kd_hilic_ORBI2462	p53 human	P53	p53 human	1	0.0156	43 665,4	19	32	605	16-2505_Silvestre_p53_rho_kd_imac_ORBI2460-7495-8693_8693	KKPLDGEYFTLQIR	K	G	0.997	51.9	25	51.9		1 706,94	2	-0.00059	-0.35	320	333
p53 / EtROP1 kd	Mudpit_16-2505_Silvestre_p53_rho_kd_hilic_ORBI2462	p53 human	P53	p53 human	1	0.0156	43 665,4	19	32	605	16-2505_Silvestre_p53_rho_kd_imac_ORBI2460-7175-8357_8357	KKPLDGEYFTLQIR	K	G	0.997	52.1	25	52.1		1 706,94	2	-0.00072	-0.42	320	333
p53 / EtROP1 kd	Mudpit_16-2505_Silvestre_p53_rho_kd_hilic_ORBI2462	p53 human	P53	p53 human	1	0.0156	43 665,4	19	32	605	16-2505_Silvestre_p53_rho_kd_imac_ORBI2460-7612-8816_8816	KKPLDGEYFTLQIR	K	G	0.997	52.6	25	52.6		1 706,94	3	0.00055	0.32	320	333
p53 / EtROP1 kd	Mudpit_16-2505_Silvestre_p53_rho_kd_hilic_ORBI2462	p53 human	P53	p53 human	1	0.0156	43 665,4	19	32	605	16-2505_Silvestre_p53_rho_kd_hilic_ORBI2462-7421-8662_8662	KKPLDGEYFTLQIR	K	G	0.997	53.7	25	53.7		1 706,94	2	-0.00059	-0.35	320	333
p53 / EtROP1 kd	Mudpit_16-2505_Silvestre_p53_rho_kd_hilic_ORBI2462	p53 human	P53	p53 human	1	0.0156	43 665,4	19	32	605	16-2505_Silvestre_p53_rho_kd_hilic_ORBI2462-7738-8995_8995	KKPLDGEYFTLQIR	K	G	0.997	55.6	25	55.6		1 706,93	2	-0.0018	-1.1	320	333
p53 / EtROP1 kd	Mudpit_16-2505_Silvestre_p53_rho_kd_hilic_ORBI2462	p53 human	P53	p53 human	1	0.0156	43 665,4	19	32	605	16-2505_Silvestre_p53_rho_kd_imac_ORBI2460-7656-8862_8862	KKPLDGEYFTLQIR	K	G	0.997	56.3	25	56.3		1 706,94	2	0.00087	0.51	320	333
p53 / EtROP1 kd	Mudpit_16-2505_Silvestre_p53_rho_kd_hilic_ORBI2462	p53 human	P53	p53 human	1	0.0156	43 665,4	19	32	605	16-2505_Silvestre_p53_rho_kd_hilic_ORBI2462-8060-9333_9333	KKPLDGEYFTLQIR	K	G	0.997	58.1	25	58.1		1 706,94	2	-0.00072	-0.42	320	333
p53 / EtROP1 kd	Mudpit_16-2505_Silvestre_p53_rho_kd_hilic_ORBI2462	p53 human	P53	p53 human	1	0.0156	43 665,4	19	32	605	16-2505_Silvestre_p53_rho_kd_hilic_ORBI2462-7423-8664_8664	KKPLDGEYFTLQIR	K	G	0.997	60.1	25	60.1		1 706,94	2	-0.00059	-0.35	320	333
p53 / EtROP1 kd	Mudpit_16-2505_Silvestre_p53_rho_kd_hilic_ORBI2462	p53 human	P53	p53 human	1	0.0156	43 665,4	19	32	605	16-2505_Silvestre_p53_rho_kd_hilic_ORBI2462-7653-8906_8906	KKPLDGEYFTLQIR	K	G	0.997	63.4	25	63.4		1 706,94	3	-0.00055	-0.32	320	333
p53 / EtROP1 kd	Mudpit_16-2505_Silvestre_p53_rho_kd_hilic_ORBI2462	p53 human	P53	p53 human	1	0.0156	43 665,4	19	32	605	16-2505_Silvestre_p53_rho_kd_hilic_ORBI2462-7577-8826_8826	KKPLDGEYFTLQIR	K	G	0.997	64	25	64		1 706,93	2	-0.0012	-0.7	320	333
p53 / EtROP1 kd	Mudpit_16-2505_Silvestre_p53_rho_kd_hilic_ORBI2462	p53 human	P53	p53 human	1	0.0156	43 665,4	19	32	605	16-2505_Silvestre_p53_rho_kd_hilic_ORBI2462-7895-9160_9160	KKPLDGEYFTLQIR	K	G	0.997	66.6	25	66.6		1 706,93	2	-0.0024	-1.4	320	333
p53 / EtROP1 kd	Mudpit_16-2505_Silvestre_p53_rho_kd_hilic_ORBI2462	p53 human	P53	p53 human	1	0.0156	43 665,4	19	32	605	16-2505_Silvestre_p53_rho_kd_hilic_ORBI2462-7737-8994_8994	KKPLDGEYFTLQIR	K	G	0.997	67.6	25	67.6		1 706,93	2	-0.0018	-1.1	320	333
p53 / EtROP1 kd	Mudpit_16-2505_Silvestre_p53_rho_kd_hilic_ORBI2462	p53 human	P53	p53 human	1	0.0156	43 665,4	19	32	605	16-2505_Silvestre_p53_rho_kd_imac_ORBI2460-7332-8522_8522	KKPLDGEYFTLQIR	K	G	0.997	67.7	25	67.7		1 706,94	2	-0.00035	-0.2	320	333
p53 / EtROP1 kd	Mudpit_16-2505_Silvestre_p53_rho_kd_hilic_ORBI2462	p53 human	P53	p53 human	1	0.0156	43 665,4	19	32	605	16-2505_Silvestre_p53_rho_kd_imac_ORBI2460-7496-8694_8694	KKPLDGEYFTLQIR	K	G	0.997	69.6	25	69.6		1 706,94	2	-0.00059	-0.35	320	333
p53 / EtROP1 kd	Mudpit_16-2505_Silvestre_p53_rho_kd_hilic_ORBI2462	p53 human	P53	p53 human	1	0.0156	43 665,4	19	32	605	16-2505_Silvestre_p53_rho_kd_imac_ORBI2460-7333-8523_8523	KKPLDGEYFTLQIR	K	G	0.997	70.1	25	70.1		1 706,94	2	-0.00035	-0.2	320	333
p53 / EtROP1 kd	Mudpit_16-2505_Silvestre_p53_rho_kd_hilic_ORBI2462	p53 human	P53	p53 human	1	0.0156	43 665,4	19	32	605	16-2505_Silvestre_p53_rho_kd_hilic_ORBI2462-7576-8825_8825	KKPLDGEYFTLQIR	K	G	0.997	71.9	25	71.9		1 706,93	2	-0.0012	-0.7	320	333
p53 / EtROP1 kd	Mudpit_16-2505_Silvestre_p53_rho_kd_hilic_ORBI2462	p53 human	P53	p53 human	1	0.0156	43 665,4	19	32	605	16-2505_Silvestre_p53_rho_kd_hilic_ORBI2462-6306-7491_7491	LGFLHSGTAKSVTCTYSPALNK	R	M	0.973	36.8	25	36.8	Carbamidomethyl (+57)	2 351,19	3	-0.0023	-0.96	111	132
p53 / EtROP1 kd	Mudpit_16-2505_Silvestre_p53_rho_kd_hilic_ORBI2462	p53 human	P53	p53 human	1	0.0156	43 665,4	19	32	605	16-2505_Silvestre_p53_rho_kd_hilic_ORBI2462-6266-7449_7449	LGFLHSGTAKSVTCTYSPALNK	R	M	0.979	38.5	25	38.5	Carbamidomethyl (+57)	2 351,19	3	-0.0013	-0.57	111	132
p53 / EtROP1 kd	Mudpit_16-2505_Silvestre_p53_rho_kd_hilic_ORBI2462	p53 human	P53	p53 human	1	0.0156	43 665,4	19	32	605	16-2505_Silvestre_p53_rho_kd_hilic_ORBI2462-6303-7488_7488	LGFLHSGTAKSVTCTYSPALNK	R	M	0.981	39.2	25	39.2	Carbamidomethyl (+57)	2 351,19	3	-0.0023	-0.96	111	132
p53 / EtROP1 kd	Mudpit_16-2505_Silvestre_p53_rho_kd_hilic_ORBI2462	p53 human	P53	p53 human	1	0.0156	43 665,4	19	32	605	16-2505_Silvestre_p53_rho_kd_hilic_ORBI2462-14687-16341_16341	LMFKTEGPDSD	K	-	0.946	33.7	25	33.7		1 238,55	2	-0.0011	-0.89	383	393
p53 / EtROP1 kd	Mudpit_16-2505_Silvestre_p53_rho_kd_hilic_ORBI2462	p53 human	P53	p53 human	1	0.0156	43 665,4	19	32	605	16-2505_Silvestre_p53_rho_kd_imac_ORBI2460-18-48_48	LMFKTEGPDSD	K	-	0.946	33.7	25	33.7		1 238,55	2	0.00036	0.29	383	393
p53 / EtROP1 kd	Mudpit_16-2505_Silvestre_p53_rho_kd_hilic_ORBI2462	p53 human	P53	p53 human	1	0.0156	43 665,4	19	32	605	16-2505_Silvestre_p53_rho_kd_hilic_ORBI2462-9554-10902_10902	LMFKTEGPDSD	K	-	0.946	33.8	25	33.8		1 238,55	2	-0.00061	-0.49	383	393
p53 / EtROP1 kd	Mudpit_16-2505_Silvestre_p53_rho_kd_hilic_ORBI2462	p53 human	P53	p53 human	1	0.0156	43 665,4	19	32	605	16-2505_Silvestre_p53_rho_kd_hilic_ORBI2462-13138-14681_14681	LMFKTEGPDSD	K	-	0.947	33.8	25	33.8		1 238,55	2	-0.00086	-0.69	383	393
p53 / EtROP1 kd	Mudpit_16-2505_Silvestre_p53_rho_kd_hilic_ORBI2462	p53 human	P53	p53 human	1	0.0156	43 665,4	19	32	605	16-2505_Silvestre_p53_rho_kd_tio2_ORBI2461-3376-4409_4409	LMFKTEGPDSD	K	-	0.948	33.9	25	33.9	Oxidation (+16)	1 254,54	2	-0.00078	-0.62	383	393
p53 / EtROP1 kd	Mudpit_16-2505_Silvestre_p53_rho_kd_hilic_ORBI2462	p53 human	P53	p53 human	1	0.0156	43 665,4	19	32	605	16-2505_Silvestre_p53_rho_kd_hilic_ORBI2462-16478-18222_18222	LMFKTEGPDSD	K	-	0.948	33.9	25	33.9		1 238,55	2	-0.0018	-1.5	383	393
p53 / EtROP1 kd	Mudpit_16-2505_Silvestre_p53_rho_kd_hilic_ORBI2462	p53 human	P53	p53 human	1	0.0156	43 665,4	19	32	605	16-2505_Silvestre_p53_rho_kd_hilic_ORBI2462-15940-17657_17657	LMFKTEGPDSD	K	-	0.949	34	25	34		1 238,55	2	-0.0016	-1.3	383	393
p53 / EtROP1 kd	Mudpit_16-2505_Silvestre_p53_rho_kd_hilic_ORBI2462	p53 human	P53	p53 human	1	0.0156	43 665,4	19	32	605	16-2505_Silvestre_p53_rho_kd_hilic_ORBI2462-9175-10504_10504	LMFKTEGPDSD	K	-	0.95	34.1	25	34.1		1 238,55	2	-0.0016	-1.3	383	393
p53 / EtROP1 kd	Mudpit_16-2505_Silvestre_p53_rho_kd_hilic_ORBI2462	p53 human	P53	p53 human	1	0.0156	43 665,4	19	32	605	16-2505_Silvestre_p53_rho_kd_hilic_ORBI2462-5753-6911_6911	LMFKTEGPDSD	K	-	0.95	34.2	25	34.2		1 238,55	2	0.00012	0.097	383	393
p53 / EtROP1 kd	Mudpit_16-2505_Silvestre_p53_rho_kd_hilic_ORBI2462	p53 human	P53	p53 human	1	0.0156	43 665,4	19	32	605	16-2505_Silvestre_p53_rho_kd_hilic_ORBI2462-6447-7639_7639	LMFKTEGPDSD	K	-	0.951	34.2	25	34.2	Oxidation (+16)	1 254,54	2	-0.0036	-2.9	383	393
p53 / EtROP1 kd	Mudpit_16-2505_Silvestre_p53_rho_kd_hilic_ORBI2462	p53 human	P53	p53 human	1	0.0156	43 665,4	19	32	605	16-2505_Silvestre_p53_rho_kd_hilic_ORBI2462-5735-6892_6892	LMFKTEGPDSD	K	-	0.951	34.2	25	34.2	Oxidation (+16)	1 254,54	2	-0.0036	-2.9	383	393
p53 / EtROP1 kd	Mudpit_16-2505_Silvestre_p53_rho_kd_hilic_ORBI2462	p53 human	P53	p53 human	1	0.0156	43 665,4	19	32	605	16-2505_Silvestre_p53_rho_kd_hilic_ORBI2462-4895-6010_6010	LMFKTEGPDSD	K	-	0.951	34.2	25	34.2	Oxidation (+16)	1 254,54	2	-0.0015	-1.2	383	393
p53 / EtROP1 kd	Mudpit_16-2505_Silvestre_p53_rho_kd_hilic_ORBI2462	p53 human	P53	p53 human	1	0.0156	43 665,4	19	32	605	16-2505_Silvestre_p53_rho_kd_imac_ORBI2460-6390-7532_7532	LMFKTEGPDSD	K	-	0.951	34.3	25	34.3		1 238,55	2	0.00061	0.49	383	393
p53 / EtROP1 kd	Mudpit_16-2505_Silvestre_p53_rho_kd_hilic_ORBI2462	p53 human	P53	p53 human	1	0.0156	43 665,4	19	32	605	16-2505_Silvestre_p53_rho_kd_hilic_ORBI2462-5034-6156_6156	LMFKTEGPDSD	K	-	0.952	34.3	25	34.3	Oxidation (+16)	1 254,54	2	-0.0024	-1.9	383	393
p53 / EtROP1 kd	Mudpit_16-2505_Silvestre_p53_rho_kd_hilic_ORBI2462	p53 human	P53	p53 human	1	0.0156	43 665,4	19	32	605	16-2505_Silvestre_p53_rho_kd_hilic_ORBI2462-4736-5843_5843	LMFKTEGPDSD	K	-	0.953	34.4	25	34.4	Oxidation (+16)	1 254,54	2	-0.0009	-0.72	383	393
p53 / EtROP1 kd	Mudpit_16-2505_Silvestre_p53_rho_kd_hilic_ORBI2462	p53 human	P53	p53 human	1	0.0156	43 665,4	19	32	605	16-2505_Silvestre_p53_rho_kd_hilic_ORBI2462-8534-9831_9831	LMFKTEGPDSD	K	-	0.954	34.5	25	34.5		1 238,55	2	-0.0017	-1.4	383	393
p53 / EtROP1 kd	Mudpit_16-2505_Silvestre_p53_rho_kd_hilic_ORBI2462	p53 human	P53	p53 human	1	0.0156	43 665,4	19	32	605	16-2505_Silvestre_p53_rho_kd_hilic_ORBI2462-14050-15663_15663	LMFKTEGPDSD	K	-	0.954	34.5	25	34.5		1 238,55	2	-0.00086	-0.69	383	393
p53 / EtROP1 kd	Mudpit_16-2505_Silvestre_p53_rho_kd_hilic_ORBI2462	p53 human	P53	p53 human	1	0.0156	43 665,4	19	32	605	16-2505_Silvestre_p53_rho_kd_hilic_ORBI2462-6434-7626_7626	LMFKTEGPDSD	K	-	0.956	34.8	25	34.8		1 238,55	2	-0.0013	-1.1	383	393
p53 / EtROP1 kd	Mudpit_16-2505_Silvestre_p53_rho_kd_hilic_ORBI2462	p53 human	P53	p53 human	1	0.0156	43 665,4	19	32	605	16-2505_Silvestre_p53_rho_kd_hilic_ORBI2462-11178-12607_12607	LMFKTEGPDSD	K	-	0.956	34.8	25	34.8		1 238,55	2	-0.00098	-0.79	383	393
p53 / EtROP1 kd	Mudpit_16-2505_Silvestre_p53_rho_kd_hilic_ORBI2462	p53 human	P53	p53 human	1	0.0156	43 665,4	19	32	605	16-2505_Silvestre_p53_rho_kd_hilic_ORBI2462-8854-10167_10167	LMFKTEGPDSD	K	-	0.956	34.9	25	34.9		1 238,55	2	-0.0011	-0.89	383	393
p53 / EtROP1 kd	Mudpit_16-2505_Silvestre_p53_rho_kd_hilic_ORBI2462	p53 human	P53	p53 human	1	0.0156	43 665,4	19	32	605	16-2505_Silvestre_p53_rho_kd_hilic_ORBI2462-6254-7437_7437	LMFKTEGPDSD	K	-	0.956	34.9	25	34.9		1 238,55	2	-0.0011	-0.89	383	393
p53 / EtROP1 kd	Mudpit_16-2505_Silvestre_p53_rho_kd_hilic_ORBI2462	p53 human	P53	p53 human	1	0.0156	43 665,4	19	32	605	16-2505_Silvestre_p53_rho_kd_hilic_ORBI2462-4035-5107_5107	LMFKTEGPDSD	K	-	0.957	35	25	35	Oxidation (+16)	1 254,54	2	-0.00078	-0.62	383	393
p53 / EtROP1 kd	Mudpit_16-2505_Silvestre_p53_rho_kd_hilic_ORBI2462	p53 human	P53	p53 human	1	0.0156	43 665,4	19	32	605	16-2505_Silvestre_p53_rho_kd_hilic_ORBI2462-6443-7635_7635	LMFKTEGPDSD	K	-	0.958	35.1	25	35.1	Oxidation (+16)	1 254,54	2	-0.0036	-2.9	383	393
p53 / EtROP1 kd	Mudpit_16-2505_Silvestre_p53_rho_kd_hilic_ORBI2462	p53 human	P53	p53 human	1	0.0156	43 665,4	19	32	605	16-2505_Silvestre_p53_rho_kd_hilic_ORBI2462-15398-17088_17088	LMFKTEGPDSD	K	-	0.959	35.2	25	35.2		1 238,55	2	-0.002	-1.6	383	393
p53 / EtROP1 kd	Mudpit_16-2505_Silvestre_p53_rho_kd_hilic_ORBI2462	p53 human	P53	p53 human	1	0.0156	43 665,4	19	32	605	16-2505_Silvestre_p53_rho_kd_hilic_ORBI2462-16297-18032_18032	LMFKTEGPDSD	K	-	0.959	35.3	25	35.3		1 238,55	2	-0.0017	-1.4	383	393
p53 / EtROP1 kd	Mudpit_16-2505_Silvestre_p53_rho_kd_hilic_ORBI2462	p53 human	P53	p53 human	1	0.0156	43 665,4	19	32	605	16-2505_Silvestre_p53_rho_kd_hilic_ORBI2462-4355-5443_5443	LMFKTEGPDSD	K	-	0.96	35.3	25	35.3	Oxidation (+16)	1 254,54	2	-0.00053	-0.42	383	393
p53 / EtROP1 kd	Mudpit_16-2505_Silvestre_p53_rho_kd_hilic_ORBI2462	p53 human	P53	p53 human	1	0.0156	43 665,4	19	32	605	16-2505_Silvestre_p53_rho_kd_hilic_ORBI2462-14865-16528_16528	LMFKTEGPDSD	K	-	0.96	35.3	25	35.3		1 238,55	2	-0.00037	-0.3	383	393
p53 / EtROP1 kd	Mudpit_16-2505_Silvestre_p53_rho_kd_hilic_ORBI2462	p53 human	P53	p53 human	1	0.0156	43 665,4	19	32	605	16-2505_Silvestre_p53_rho_kd_hilic_ORBI2462-12198-13682_13682	LMFKTEGPDSD	K	-	0.96	35.3	25	35.3	Oxidation (+16)	1 254,54	2	-0.0014	-1.1	383	393
p53 / EtROP1 kd	Mudpit_16-2505_Silvestre_p53_rho_kd_hilic_ORBI2462	p53 human	P53	p53 human	1	0.0156	43 665,4	19	32	605	16-2505_Silvestre_p53_rho_kd_hilic_ORBI2462-13577-15157_15157	LMFKTEGPDSD	K	-	0.96	35.4	25	35.4		1 238,55	2	-0.0013	-1.1	383	393
p53 / EtROP1 kd	Mudpit_16-2505_Silvestre_p53_rho_kd_hilic_ORBI2462	p53 human	P53	p53 human	1	0.0156	43 665,4	19	32	605	16-2505_Silvestre_p53_rho_kd_imac_ORBI2460-5272-6359_6359	LMFKTEGPDSD	K	-	0.961	35.5	25	35.5		1 238,55	2	0.00024	0.2	383	393
p53 / EtROP1 kd	Mudpit_16-2505_Silvestre_p53_rho_kd_hilic_ORBI2462	p53 human	P53	p53 human	1	0.0156	43 665,4	19	32	605	16-2505_Silvestre_p53_rho_kd_hilic_ORBI2462-12262-13750_13750	LMFKTEGPDSD	K	-	0.962	35.6	25	35.6		1 238,55	2	-0.0012	-0.99	383	393
p53 / EtROP1 kd	Mudpit_16-2505_Silvestre_p53_rho_kd_hilic_ORBI2462	p53 human	P53	p53 human	1	0.0156	43 665,4	19	32	605	16-2505_Silvestre_p53_rho_kd_hilic_ORBI2462-6262-7445_7445	LMFKTEGPDSD	K	-	0.962	35.6	25	35.6	Oxidation (+16)	1 254,54	2	-0.0027	-2.2	383	393
p53 / EtROP1 kd	Mudpit_16-2505_Silvestre_p53_rho_kd_hilic_ORBI2462	p53 human	P53	p53 human	1	0.0156	43 665,4	19	32	605	16-2505_Silvestre_p53_rho_kd_hilic_ORBI2462-11493-12938_12938	LMFKTEGPDSD	K	-	0.963	35.8	25	35.8		1 238,55	2	-0.00037	-0.3	383	393
p53 / EtROP1 kd	Mudpit_16-2505_Silvestre_p53_rho_kd_hilic_ORBI2462	p53 human	P53	p53 human	1	0.0156	43 665,4	19	32	605	16-2505_Silvestre_p53_rho_kd_hilic_ORBI2462-12421-13917_13917	LMFKTEGPDSD	K	-	0.963	35.9	25	35.9		1 238,55	2	-0.00086	-0.69	383	393
p53 / EtROP1 kd	Mudpit_16-2505_Silvestre_p53_rho_kd_hilic_ORBI2462	p53 human	P53	p53 human	1	0.0156	43 665,4	19	32	605	16-2505_Silvestre_p53_rho_kd_hilic_ORBI2462-6754-7962_7962	LMFKTEGPDSD	K	-	0.965	36.2	25	36.2		1 238,55	2	-0.00086	-0.69	383	393
p53 / EtROP1 kd	Mudpit_16-2505_Silvestre_p53_rho_kd_hilic_ORBI2462	p53 human	P53	p53 human	1	0.0156	43 665,4	19	32	605	16-2505_Silvestre_p53_rho_kd_hilic_ORBI2462-5919-7085_7085	LMFKTEGPDSD	K	-	0.966	36.2	25	36.2	Oxidation (+16)	1 254,54	2	-0.0033	-2.7	383	393
p53 / EtROP1 kd	Mudpit_16-2505_Silvestre_p53_rho_kd_hilic_ORBI2462	p53 human	P53	p53 human	1	0.0156	43 665,4	19	32	605	16-2505_Silvestre_p53_rho_kd_hilic_ORBI2462-11635-13089_13089	LMFKTEGPDSD	K	-	0.967	36.4	25	36.4		1 238,55	2	-0.00073	-0.59	383	393
p53 / EtROP1 kd	Mudpit_16-2505_Silvestre_p53_rho_kd_hilic_ORBI2462	p53 human	P53	p53 human	1	0.0156	43 665,4	19	32	605	16-2505_Silvestre_p53_rho_kd_hilic_ORBI2462-8693-9998_9998	LMFKTEGPDSD	K	-	0.967	36.4	25	36.4		1 238,55	2	-0.0013	-1.1	383	393
p53 / EtROP1 kd	Mudpit_16-2505_Silvestre_p53_rho_kd_hilic_ORBI2462	p53 human	P53	p53 human	1	0.0156	43 665,4	19	32	605	16-2505_Silvestre_p53_rho_kd_tio2_ORBI2461-5049-6248_6248	LMFKTEGPDSD	K	-	0.967	36.4	25	36.4		1 238,55	2	-0.00049	-0.4	383	393
p53 / EtROP1 kd	Mudpit_16-2505_Silvestre_p53_rho_kd_hilic_ORBI2462	p53 human	P53	p53 human	1	0.0156	43 665,4	19	32	605	16-2505_Silvestre_p53_rho_kd_hilic_ORBI2462-11949-13421_13421	LMFKTEGPDSD	K	-	0.967	36.4	25	36.4		1 238,55	2	-0.0017	-1.4	383	393
p53 / EtROP1 kd	Mudpit_16-2505_Silvestre_p53_rho_kd_hilic_ORBI2462	p53 human	P53	p53 human	1	0.0156	43 665,4	19	32	605	16-2505_Silvestre_p53_rho_kd_hilic_ORBI2462-7393-8633_8633	LMFKTEGPDSD	K	-	0.967	36.5	25	36.5		1 238,55	2	-0.0011	-0.89	383	393
p53 / EtROP1 kd	Mudpit_16-2505_Silvestre_p53_rho_kd_hilic_ORBI2462	p53 human	P53	p53 human	1	0.0156	43 665,4	19	32	605	16-2505_Silvestre_p53_rho_kd_tio2_ORBI2461-4513-5671_5671	LMFKTEGPDSD	K	-	0.968	36.5	25	36.5		1 238,55	2	-0.00049	-0.4	383	393
p53 / EtROP1 kd	Mudpit_16-2505_Silvestre_p53_rho_kd_hilic_ORBI2462	p53 human	P53	p53 human	1	0.0156	43 665,4	19	32	605	16-2505_Silvestre_p53_rho_kd_hilic_ORBI2462-12671-14182_14182	LMFKTEGPDSD	K	-	0.968	36.7	25	36.7		1 238,55	2	-0.00061	-0.49	383	393
p53 / EtROP1 kd	Mudpit_16-2505_Silvestre_p53_rho_kd_hilic_ORBI2462	p53 human	P53	p53 human	1	0.0156	43 665,4	19	32	605	16-2505_Silvestre_p53_rho_kd_hilic_ORBI2462-4354-5442_5442	LMFKTEGPDSD	K	-	0.968	36.7	25	36.7	Oxidation (+16)	1 254,54	2	-0.00053	-0.42	383	393
p53 / EtROP1 kd	Mudpit_16-2505_Silvestre_p53_rho_kd_hilic_ORBI2462	p53 human	P53	p53 human	1	0.0156	43 665,4	19	32	605	16-2505_Silvestre_p53_rho_kd_tio2_ORBI2461-4787-5967_5967	LMFKTEGPDSD	K	-	0.969	36.8	25	36.8		1 238,55	2	-0.00098	-0.79	383	393
p53 / EtROP1 kd	Mudpit_16-2505_Silvestre_p53_rho_kd_hilic_ORBI2462	p53 human	P53	p53 human	1	0.0156	43 665,4	19	32	605	16-2505_Silvestre_p53_rho_kd_hilic_ORBI2462-15396-17086_17086	LMFKTEGPDSD	K	-	0.969	36.8	25	36.8		1 238,55	2	-0.002	-1.6	383	393
p53 / EtROP1 kd	Mudpit_16-2505_Silvestre_p53_rho_kd_hilic_ORBI2462	p53 human	P53	p53 human	1	0.0156	43 665,4	19	32	605	16-2505_Silvestre_p53_rho_kd_imac_ORBI2460-4762-5823_5823	LMFKTEGPDSD	K	-	0.969	36.8	25	36.8		1 238,55	2	-0.0013	-1.1	383	393
p53 / EtROP1 kd	Mudpit_16-2505_Silvestre_p53_rho_kd_hilic_ORBI2462	p53 human	P53	p53 human	1	0.0156	43 665,4	19	32	605	16-2505_Silvestre_p53_rho_kd_hilic_ORBI2462-8214-9495_9495	LMFKTEGPDSD	K	-	0.969	36.9	25	36.9		1 238,55	2	-0.00086	-0.69	383	393
p53 / EtROP1 kd	Mudpit_16-2505_Silvestre_p53_rho_kd_hilic_ORBI2462	p53 human	P53	p53 human	1	0.0156	43 665,4	19	32	605	16-2505_Silvestre_p53_rho_kd_hilic_ORBI2462-7073-8297_8297	LMFKTEGPDSD	K	-	0.97	36.9	25	36.9		1 238,55	2	-0.0017	-1.4	383	393
p53 / EtROP1 kd	Mudpit_16-2505_Silvestre_p53_rho_kd_hilic_ORBI2462	p53 human	P53	p53 human	1	0.0156	43 665,4	19	32	605	16-2505_Silvestre_p53_rho_kd_hilic_ORBI2462-13881-15484_15484	LMFKTEGPDSD	K	-	0.97	37	25	37		1 238,55	2	-0.0011	-0.89	383	393
p53 / EtROP1 kd	Mudpit_16-2505_Silvestre_p53_rho_kd_hilic_ORBI2462	p53 human	P53	p53 human	1	0.0156	43 665,4	19	32	605	16-2505_Silvestre_p53_rho_kd_hilic_ORBI2462-11793-13257_13257	LMFKTEGPDSD	K	-	0.971	37.1	25	37.1		1 238,55	2	-0.0023	-1.9	383	393
p53 / EtROP1 kd	Mudpit_16-2505_Silvestre_p53_rho_kd_hilic_ORBI2462	p53 human	P53	p53 human	1	0.0156	43 665,4	19	32	605	16-2505_Silvestre_p53_rho_kd_hilic_ORBI2462-7553-8801_8801	LMFKTEGPDSD	K	-	0.971	37.1	25	37.1		1 238,55	2	-0.0011	-0.89	383	393
p53 / EtROP1 kd	Mudpit_16-2505_Silvestre_p53_rho_kd_hilic_ORBI2462	p53 human	P53	p53 human	1	0.0156	43 665,4	19	32	605	16-2505_Silvestre_p53_rho_kd_hilic_ORBI2462-8033-9305_9305	LMFKTEGPDSD	K	-	0.971	37.3	25	37.3		1 238,55	2	-0.00073	-0.59	383	393
p53 / EtROP1 kd	Mudpit_16-2505_Silvestre_p53_rho_kd_hilic_ORBI2462	p53 human	P53	p53 human	1	0.0156	43 665,4	19	32	605	16-2505_Silvestre_p53_rho_kd_tio2_ORBI2461-4757-5934_5934	LMFKTEGPDSD	K	-	0.972	37.3	25	37.3		1 238,55	2	-0.00086	-0.69	383	393
p53 / EtROP1 kd	Mudpit_16-2505_Silvestre_p53_rho_kd_hilic_ORBI2462	p53 human	P53	p53 human	1	0.0156	43 665,4	19	32	605	16-2505_Silvestre_p53_rho_kd_hilic_ORBI2462-6593-7793_7793	LMFKTEGPDSD	K	-	0.972	37.3	25	37.3		1 238,55	2	-0.0011	-0.89	383	393
p53 / EtROP1 kd	Mudpit_16-2505_Silvestre_p53_rho_kd_hilic_ORBI2462	p53 human	P53	p53 human	1	0.0156	43 665,4	19	32	605	16-2505_Silvestre_p53_rho_kd_tio2_ORBI2461-4614-5781_5781	LMFKTEGPDSD	K	-	0.972	37.4	25	37.4		1 238,55	2	-0.00098	-0.79	383	393
p53 / EtROP1 kd	Mudpit_16-2505_Silvestre_p53_rho_kd_hilic_ORBI2462	p53 human	P53	p53 human	1	0.0156	43 665,4	19	32	605	16-2505_Silvestre_p53_rho_kd_hilic_ORBI2462-10053-11426_11426	LMFKTEGPDSD	K	-	0.972	37.4	25	37.4		1 238,55	2	-0.0011	-0.89	383	393
p53 / EtROP1 kd	Mudpit_16-2505_Silvestre_p53_rho_kd_hilic_ORBI2462	p53 human	P53	p53 human	1	0.0156	43 665,4	19	32	605	16-2505_Silvestre_p53_rho_kd_imac_ORBI2460-1-2_2	LMFKTEGPDSD	K	-	0.972	37.4	25	37.4		1 238,55	2	-0.00012	-0.1	383	393
p53 / EtROP1 kd	Mudpit_16-2505_Silvestre_p53_rho_kd_hilic_ORBI2462	p53 human	P53	p53 human	1	0.0156	43 665,4	19	32	605	16-2505_Silvestre_p53_rho_kd_hilic_ORBI2462-13137-14680_14680	LMFKTEGPDSD	K	-	0.972	37.4	25	37.4		1 238,55	2	-0.00086	-0.69	383	393
p53 / EtROP1 kd	Mudpit_16-2505_Silvestre_p53_rho_kd_hilic_ORBI2462	p53 human	P53	p53 human	1	0.0156	43 665,4	19	32	605	16-2505_Silvestre_p53_rho_kd_imac_ORBI2460-3710-4718_4718	LMFKTEGPDSD	K	-	0.973	37.5	25	37.5	Oxidation (+16)	1 254,54	2	0.00044	0.35	383	393
p53 / EtROP1 kd	Mudpit_16-2505_Silvestre_p53_rho_kd_hilic_ORBI2462	p53 human	P53	p53 human	1	0.0156	43 665,4	19	32	605	16-2505_Silvestre_p53_rho_kd_hilic_ORBI2462-13277-14834_14834	LMFKTEGPDSD	K	-	0.973	37.6	25	37.6		1 238,55	2	-0.00086	-0.69	383	393
p53 / EtROP1 kd	Mudpit_16-2505_Silvestre_p53_rho_kd_hilic_ORBI2462	p53 human	P53	p53 human	1	0.0156	43 665,4	19	32	605	16-2505_Silvestre_p53_rho_kd_hilic_ORBI2462-10858-12271_12271	LMFKTEGPDSD	K	-	0.973	37.7	25	37.7		1 238,55	2	-0.00037	-0.3	383	393
p53 / EtROP1 kd	Mudpit_16-2505_Silvestre_p53_rho_kd_hilic_ORBI2462	p53 human	P53	p53 human	1	0.0156	43 665,4	19	32	605	16-2505_Silvestre_p53_rho_kd_hilic_ORBI2462-4854-5967_5967	LMFKTEGPDSD	K	-	0.974	37.8	25	37.8	Oxidation (+16)	1 254,54	2	-0.0016	-1.3	383	393
p53 / EtROP1 kd	Mudpit_16-2505_Silvestre_p53_rho_kd_hilic_ORBI2462	p53 human	P53	p53 human	1	0.0156	43 665,4	19	32	605	16-2505_Silvestre_p53_rho_kd_hilic_ORBI2462-12105-13585_13585	LMFKTEGPDSD	K	-	0.975	37.9	25	37.9		1 238,55	2	-0.0013	-1.1	383	393
p53 / EtROP1 kd	Mudpit_16-2505_Silvestre_p53_rho_kd_hilic_ORBI2462	p53 human	P53	p53 human	1	0.0156	43 665,4	19	32	605	16-2505_Silvestre_p53_rho_kd_hilic_ORBI2462-6599-7799_7799	LMFKTEGPDSD	K	-	0.975	38	25	38	Oxidation (+16)	1 254,54	2	-0.003	-2.4	383	393
p53 / EtROP1 kd	Mudpit_16-2505_Silvestre_p53_rho_kd_hilic_ORBI2462	p53 human	P53	p53 human	1	0.0156	43 665,4	19	32	605	16-2505_Silvestre_p53_rho_kd_hilic_ORBI2462-5223-6354_6354	LMFKTEGPDSD	K	-	0.975	38	25	38		1 238,55	2	-0.00098	-0.79	383	393
p53 / EtROP1 kd	Mudpit_16-2505_Silvestre_p53_rho_kd_hilic_ORBI2462	p53 human	P53	p53 human	1	0.0156	43 665,4	19	32	605	16-2505_Silvestre_p53_rho_kd_hilic_ORBI2462-3854-4917_4917	LMFKTEGPDSD	K	-	0.975	38	25	38	Oxidation (+16)	1 254,54	2	-0.00065	-0.52	383	393
p53 / EtROP1 kd	Mudpit_16-2505_Silvestre_p53_rho_kd_hilic_ORBI2462	p53 human	P53	p53 human	1	0.0156	43 665,4	19	32	605	16-2505_Silvestre_p53_rho_kd_hilic_ORBI2462-6594-7794_7794	LMFKTEGPDSD	K	-	0.975	38.1	25	38.1		1 238,55	2	-0.0011	-0.89	383	393
p53 / EtROP1 kd	Mudpit_16-2505_Silvestre_p53_rho_kd_hilic_ORBI2462	p53 human	P53	p53 human	1	0.0156	43 665,4	19	32	605	16-2505_Silvestre_p53_rho_kd_imac_ORBI2460-5234-6319_6319	LMFKTEGPDSD	K	-	0.976	38.3	25	38.3		1 238,55	2	0.00012	0.097	383	393
p53 / EtROP1 kd	Mudpit_16-2505_Silvestre_p53_rho_kd_hilic_ORBI2462	p53 human	P53	p53 human	1	0.0156	43 665,4	19	32	605	16-2505_Silvestre_p53_rho_kd_imac_ORBI2460-5076-6153_6153	LMFKTEGPDSD	K	-	0.976	38.4	25	38.4		1 238,55	2	-0.00012	-0.1	383	393
p53 / EtROP1 kd	Mudpit_16-2505_Silvestre_p53_rho_kd_hilic_ORBI2462	p53 human	P53	p53 human	1	0.0156	43 665,4	19	32	605	16-2505_Silvestre_p53_rho_kd_hilic_ORBI2462-15576-17275_17275	LMFKTEGPDSD	K	-	0.976	38.4	25	38.4		1 238,55	2	-0.0017	-1.4	383	393
p53 / EtROP1 kd	Mudpit_16-2505_Silvestre_p53_rho_kd_hilic_ORBI2462	p53 human	P53	p53 human	1	0.0156	43 665,4	19	32	605	16-2505_Silvestre_p53_rho_kd_hilic_ORBI2462-16117-17843_17843	LMFKTEGPDSD	K	-	0.977	38.5	25	38.5		1 238,55	2	-0.0017	-1.4	383	393
p53 / EtROP1 kd	Mudpit_16-2505_Silvestre_p53_rho_kd_hilic_ORBI2462	p53 human	P53	p53 human	1	0.0156	43 665,4	19	32	605	16-2505_Silvestre_p53_rho_kd_hilic_ORBI2462-12106-13586_13586	LMFKTEGPDSD	K	-	0.977	38.7	25	38.7		1 238,55	2	-0.0013	-1.1	383	393
p53 / EtROP1 kd	Mudpit_16-2505_Silvestre_p53_rho_kd_hilic_ORBI2462	p53 human	P53	p53 human	1	0.0156	43 665,4	19	32	605	16-2505_Silvestre_p53_rho_kd_hilic_ORBI2462-11791-13255_13255	LMFKTEGPDSD	K	-	0.977	38.7	25	38.7		1 238,55	2	-0.0023	-1.9	383	393
p53 / EtROP1 kd	Mudpit_16-2505_Silvestre_p53_rho_kd_hilic_ORBI2462	p53 human	P53	p53 human	1	0.0156	43 665,4	19	32	605	16-2505_Silvestre_p53_rho_kd_tio2_ORBI2461-3375-4408_4408	LMFKTEGPDSD	K	-	0.977	38.7	25	38.7	Oxidation (+16)	1 254,54	2	-0.00078	-0.62	383	393
p53 / EtROP1 kd	Mudpit_16-2505_Silvestre_p53_rho_kd_hilic_ORBI2462	p53 human	P53	p53 human	1	0.0156	43 665,4	19	32	605	16-2505_Silvestre_p53_rho_kd_hilic_ORBI2462-4195-5275_5275	LMFKTEGPDSD	K	-	0.978	38.7	25	38.7	Oxidation (+16)	1 254,54	2	-0.00065	-0.52	383	393
p53 / EtROP1 kd	Mudpit_16-2505_Silvestre_p53_rho_kd_hilic_ORBI2462	p53 human	P53	p53 human	1	0.0156	43 665,4	19	32	605	16-2505_Silvestre_p53_rho_kd_hilic_ORBI2462-13723-15315_15315	LMFKTEGPDSD	K	-	0.978	38.8	25	38.8		1 238,55	2	-0.0012	-0.99	383	393
p53 / EtROP1 kd	Mudpit_16-2505_Silvestre_p53_rho_kd_hilic_ORBI2462	p53 human	P53	p53 human	1	0.0156	43 665,4	19	32	605	16-2505_Silvestre_p53_rho_kd_hilic_ORBI2462-3855-4918_4918	LMFKTEGPDSD	K	-	0.978	38.8	25	38.8	Oxidation (+16)	1 254,54	2	-0.00065	-0.52	383	393
p53 / EtROP1 kd	Mudpit_16-2505_Silvestre_p53_rho_kd_hilic_ORBI2462	p53 human	P53	p53 human	1	0.0156	43 665,4	19	32	605	16-2505_Silvestre_p53_rho_kd_hilic_ORBI2462-12670-14181_14181	LMFKTEGPDSD	K	-	0.978	38.8	25	38.8		1 238,55	2	-0.00061	-0.49	383	393
p53 / EtROP1 kd	Mudpit_16-2505_Silvestre_p53_rho_kd_hilic_ORBI2462	p53 human	P53	p53 human	1	0.0156	43 665,4	19	32	605	16-2505_Silvestre_p53_rho_kd_hilic_ORBI2462-9014-10335_10335	LMFKTEGPDSD	K	-	0.978	38.8	25	38.8		1 238,55	2	-0.0013	-1.1	383	393
p53 / EtROP1 kd	Mudpit_16-2505_Silvestre_p53_rho_kd_hilic_ORBI2462	p53 human	P53	p53 human	1	0.0156	43 665,4	19	32	605	16-2505_Silvestre_p53_rho_kd_hilic_ORBI2462-15758-17466_17466	LMFKTEGPDSD	K	-	0.978	38.9	25	38.9		1 238,55	2	-0.0022	-1.8	383	393
p53 / EtROP1 kd	Mudpit_16-2505_Silvestre_p53_rho_kd_hilic_ORBI2462	p53 human	P53	p53 human	1	0.0156	43 665,4	19	32	605	16-2505_Silvestre_p53_rho_kd_hilic_ORBI2462-9894-11259_11259	LMFKTEGPDSD	K	-	0.978	38.9	25	38.9		1 238,55	2	-0.00086	-0.69	383	393
p53 / EtROP1 kd	Mudpit_16-2505_Silvestre_p53_rho_kd_hilic_ORBI2462	p53 human	P53	p53 human	1	0.0156	43 665,4	19	32	605	16-2505_Silvestre_p53_rho_kd_imac_ORBI2460-5875-6992_6992	LMFKTEGPDSD	K	-	0.979	39	25	39		1 238,55	2	-1.9e-06	-0.0016	383	393
p53 / EtROP1 kd	Mudpit_16-2505_Silvestre_p53_rho_kd_hilic_ORBI2462	p53 human	P53	p53 human	1	0.0156	43 665,4	19	32	605	16-2505_Silvestre_p53_rho_kd_hilic_ORBI2462-4034-5106_5106	LMFKTEGPDSD	K	-	0.979	39	25	39	Oxidation (+16)	1 254,54	2	-0.00078	-0.62	383	393
p53 / EtROP1 kd	Mudpit_16-2505_Silvestre_p53_rho_kd_hilic_ORBI2462	p53 human	P53	p53 human	1	0.0156	43 665,4	19	32	605	16-2505_Silvestre_p53_rho_kd_hilic_ORBI2462-11018-12439_12439	LMFKTEGPDSD	K	-	0.979	39	25	39		1 238,55	2	-0.00086	-0.69	383	393
p53 / EtROP1 kd	Mudpit_16-2505_Silvestre_p53_rho_kd_hilic_ORBI2462	p53 human	P53	p53 human	1	0.0156	43 665,4	19	32	605	16-2505_Silvestre_p53_rho_kd_hilic_ORBI2462-8853-10166_10166	LMFKTEGPDSD	K	-	0.979	39	25	39		1 238,55	2	-0.0011	-0.89	383	393
p53 / EtROP1 kd	Mudpit_16-2505_Silvestre_p53_rho_kd_hilic_ORBI2462	p53 human	P53	p53 human	1	0.0156	43 665,4	19	32	605	16-2505_Silvestre_p53_rho_kd_hilic_ORBI2462-12989-14521_14521	LMFKTEGPDSD	K	-	0.979	39.1	25	39.1		1 238,55	2	-0.00086	-0.69	383	393
p53 / EtROP1 kd	Mudpit_16-2505_Silvestre_p53_rho_kd_hilic_ORBI2462	p53 human	P53	p53 human	1	0.0156	43 665,4	19	32	605	16-2505_Silvestre_p53_rho_kd_hilic_ORBI2462-14525-16170_16170	LMFKTEGPDSD	K	-	0.979	39.2	25	39.2		1 238,55	2	-0.00098	-0.79	383	393
p53 / EtROP1 kd	Mudpit_16-2505_Silvestre_p53_rho_kd_hilic_ORBI2462	p53 human	P53	p53 human	1	0.0156	43 665,4	19	32	605	16-2505_Silvestre_p53_rho_kd_hilic_ORBI2462-10698-12103_12103	LMFKTEGPDSD	K	-	0.98	39.3	25	39.3		1 238,55	2	-0.00061	-0.49	383	393
p53 / EtROP1 kd	Mudpit_16-2505_Silvestre_p53_rho_kd_hilic_ORBI2462	p53 human	P53	p53 human	1	0.0156	43 665,4	19	32	605	16-2505_Silvestre_p53_rho_kd_imac_ORBI2460-5874-6991_6991	LMFKTEGPDSD	K	-	0.98	39.3	25	39.3		1 238,55	2	-1.9e-06	-0.0016	383	393
p53 / EtROP1 kd	Mudpit_16-2505_Silvestre_p53_rho_kd_hilic_ORBI2462	p53 human	P53	p53 human	1	0.0156	43 665,4	19	32	605	16-2505_Silvestre_p53_rho_kd_hilic_ORBI2462-13882-15485_15485	LMFKTEGPDSD	K	-	0.98	39.3	25	39.3		1 238,55	2	-0.0011	-0.89	383	393
p53 / EtROP1 kd	Mudpit_16-2505_Silvestre_p53_rho_kd_hilic_ORBI2462	p53 human	P53	p53 human	1	0.0156	43 665,4	19	32	605	16-2505_Silvestre_p53_rho_kd_hilic_ORBI2462-9893-11258_11258	LMFKTEGPDSD	K	-	0.98	39.3	25	39.3		1 238,55	2	-0.00086	-0.69	383	393
p53 / EtROP1 kd	Mudpit_16-2505_Silvestre_p53_rho_kd_hilic_ORBI2462	p53 human	P53	p53 human	1	0.0156	43 665,4	19	32	605	16-2505_Silvestre_p53_rho_kd_hilic_ORBI2462-9333-10670_10670	LMFKTEGPDSD	K	-	0.98	39.4	25	39.4		1 238,55	2	-0.0012	-0.99	383	393
p53 / EtROP1 kd	Mudpit_16-2505_Silvestre_p53_rho_kd_hilic_ORBI2462	p53 human	P53	p53 human	1	0.0156	43 665,4	19	32	605	16-2505_Silvestre_p53_rho_kd_hilic_ORBI2462-14212-15836_15836	LMFKTEGPDSD	K	-	0.98	39.4	25	39.4		1 238,55	2	-0.00049	-0.4	383	393
p53 / EtROP1 kd	Mudpit_16-2505_Silvestre_p53_rho_kd_hilic_ORBI2462	p53 human	P53	p53 human	1	0.0156	43 665,4	19	32	605	16-2505_Silvestre_p53_rho_kd_hilic_ORBI2462-10537-11934_11934	LMFKTEGPDSD	K	-	0.98	39.4	25	39.4		1 238,55	2	-1.9e-06	-0.0016	383	393
p53 / EtROP1 kd	Mudpit_16-2505_Silvestre_p53_rho_kd_hilic_ORBI2462	p53 human	P53	p53 human	1	0.0156	43 665,4	19	32	605	16-2505_Silvestre_p53_rho_kd_hilic_ORBI2462-8213-9494_9494	LMFKTEGPDSD	K	-	0.98	39.5	25	39.5		1 238,55	2	-0.00086	-0.69	383	393
p53 / EtROP1 kd	Mudpit_16-2505_Silvestre_p53_rho_kd_hilic_ORBI2462	p53 human	P53	p53 human	1	0.0156	43 665,4	19	32	605	16-2505_Silvestre_p53_rho_kd_hilic_ORBI2462-8034-9306_9306	LMFKTEGPDSD	K	-	0.981	39.6	25	39.6		1 238,55	2	-0.00073	-0.59	383	393
p53 / EtROP1 kd	Mudpit_16-2505_Silvestre_p53_rho_kd_hilic_ORBI2462	p53 human	P53	p53 human	1	0.0156	43 665,4	19	32	605	16-2505_Silvestre_p53_rho_kd_hilic_ORBI2462-5056-6179_6179	LMFKTEGPDSD	K	-	0.981	39.6	25	39.6	Oxidation (+16)	1 254,54	2	-0.002	-1.6	383	393
p53 / EtROP1 kd	Mudpit_16-2505_Silvestre_p53_rho_kd_hilic_ORBI2462	p53 human	P53	p53 human	1	0.0156	43 665,4	19	32	605	16-2505_Silvestre_p53_rho_kd_hilic_ORBI2462-12988-14520_14520	LMFKTEGPDSD	K	-	0.981	39.6	25	39.6		1 238,55	2	-0.00086	-0.69	383	393
p53 / EtROP1 kd	Mudpit_16-2505_Silvestre_p53_rho_kd_hilic_ORBI2462	p53 human	P53	p53 human	1	0.0156	43 665,4	19	32	605	16-2505_Silvestre_p53_rho_kd_hilic_ORBI2462-14360-15997_15997	LMFKTEGPDSD	K	-	0.981	39.7	25	39.7		1 238,55	2	-0.00086	-0.69	383	393
p53 / EtROP1 kd	Mudpit_16-2505_Silvestre_p53_rho_kd_hilic_ORBI2462	p53 human	P53	p53 human	1	0.0156	43 665,4	19	32	605	16-2505_Silvestre_p53_rho_kd_hilic_ORBI2462-14862-16525_16525	LMFKTEGPDSD	K	-	0.981	39.8	25	39.8		1 238,55	2	-0.00037	-0.3	383	393
p53 / EtROP1 kd	Mudpit_16-2505_Silvestre_p53_rho_kd_hilic_ORBI2462	p53 human	P53	p53 human	1	0.0156	43 665,4	19	32	605	16-2505_Silvestre_p53_rho_kd_imac_ORBI2460-5392-6485_6485	LMFKTEGPDSD	K	-	0.982	40	25	40		1 238,55	2	0.00012	0.097	383	393
p53 / EtROP1 kd	Mudpit_16-2505_Silvestre_p53_rho_kd_hilic_ORBI2462	p53 human	P53	p53 human	1	0.0156	43 665,4	19	32	605	16-2505_Silvestre_p53_rho_kd_hilic_ORBI2462-9733-11090_11090	LMFKTEGPDSD	K	-	0.982	40.1	25	40.1		1 238,55	2	-0.00086	-0.69	383	393
p53 / EtROP1 kd	Mudpit_16-2505_Silvestre_p53_rho_kd_hilic_ORBI2462	p53 human	P53	p53 human	1	0.0156	43 665,4	19	32	605	16-2505_Silvestre_p53_rho_kd_imac_ORBI2460-4913-5982_5982	LMFKTEGPDSD	K	-	0.983	40.3	25	40.3		1 238,55	2	0.00024	0.2	383	393
p53 / EtROP1 kd	Mudpit_16-2505_Silvestre_p53_rho_kd_hilic_ORBI2462	p53 human	P53	p53 human	1	0.0156	43 665,4	19	32	605	16-2505_Silvestre_p53_rho_kd_hilic_ORBI2462-5933-7100_7100	LMFKTEGPDSD	K	-	0.983	40.4	25	40.4		1 238,55	2	-0.00037	-0.3	383	393
p53 / EtROP1 kd	Mudpit_16-2505_Silvestre_p53_rho_kd_hilic_ORBI2462	p53 human	P53	p53 human	1	0.0156	43 665,4	19	32	605	16-2505_Silvestre_p53_rho_kd_hilic_ORBI2462-12261-13749_13749	LMFKTEGPDSD	K	-	0.983	40.4	25	40.4		1 238,55	2	-0.0012	-0.99	383	393
p53 / EtROP1 kd	Mudpit_16-2505_Silvestre_p53_rho_kd_hilic_ORBI2462	p53 human	P53	p53 human	1	0.0156	43 665,4	19	32	605	16-2505_Silvestre_p53_rho_kd_hilic_ORBI2462-7714-8970_8970	LMFKTEGPDSD	K	-	0.983	40.4	25	40.4		1 238,55	2	-0.00086	-0.69	383	393
p53 / EtROP1 kd	Mudpit_16-2505_Silvestre_p53_rho_kd_hilic_ORBI2462	p53 human	P53	p53 human	1	0.0156	43 665,4	19	32	605	16-2505_Silvestre_p53_rho_kd_hilic_ORBI2462-13278-14835_14835	LMFKTEGPDSD	K	-	0.983	40.5	25	40.5		1 238,55	2	-0.00086	-0.69	383	393
p53 / EtROP1 kd	Mudpit_16-2505_Silvestre_p53_rho_kd_hilic_ORBI2462	p53 human	P53	p53 human	1	0.0156	43 665,4	19	32	605	16-2505_Silvestre_p53_rho_kd_hilic_ORBI2462-6914-8130_8130	LMFKTEGPDSD	K	-	0.983	40.5	25	40.5		1 238,55	2	-0.00061	-0.49	383	393
p53 / EtROP1 kd	Mudpit_16-2505_Silvestre_p53_rho_kd_hilic_ORBI2462	p53 human	P53	p53 human	1	0.0156	43 665,4	19	32	605	16-2505_Silvestre_p53_rho_kd_imac_ORBI2460-5232-6317_6317	LMFKTEGPDSD	K	-	0.983	40.5	25	40.5		1 238,55	2	0.00012	0.097	383	393
p53 / EtROP1 kd	Mudpit_16-2505_Silvestre_p53_rho_kd_hilic_ORBI2462	p53 human	P53	p53 human	1	0.0156	43 665,4	19	32	605	16-2505_Silvestre_p53_rho_kd_hilic_ORBI2462-10857-12270_12270	LMFKTEGPDSD	K	-	0.984	40.8	25	40.8		1 238,55	2	-0.00037	-0.3	383	393
p53 / EtROP1 kd	Mudpit_16-2505_Silvestre_p53_rho_kd_hilic_ORBI2462	p53 human	P53	p53 human	1	0.0156	43 665,4	19	32	605	16-2505_Silvestre_p53_rho_kd_hilic_ORBI2462-5580-6729_6729	LMFKTEGPDSD	K	-	0.984	40.8	25	40.8	Oxidation (+16)	1 254,54	2	-0.004	-3.1	383	393
p53 / EtROP1 kd	Mudpit_16-2505_Silvestre_p53_rho_kd_hilic_ORBI2462	p53 human	P53	p53 human	1	0.0156	43 665,4	19	32	605	16-2505_Silvestre_p53_rho_kd_hilic_ORBI2462-7873-9137_9137	LMFKTEGPDSD	K	-	0.984	40.8	25	40.8		1 238,55	2	-0.00073	-0.59	383	393
p53 / EtROP1 kd	Mudpit_16-2505_Silvestre_p53_rho_kd_hilic_ORBI2462	p53 human	P53	p53 human	1	0.0156	43 665,4	19	32	605	16-2505_Silvestre_p53_rho_kd_hilic_ORBI2462-12422-13918_13918	LMFKTEGPDSD	K	-	0.984	40.9	25	40.9		1 238,55	2	-0.00086	-0.69	383	393
p53 / EtROP1 kd	Mudpit_16-2505_Silvestre_p53_rho_kd_hilic_ORBI2462	p53 human	P53	p53 human	1	0.0156	43 665,4	19	32	605	16-2505_Silvestre_p53_rho_kd_imac_ORBI2460-5713-6822_6822	LMFKTEGPDSD	K	-	0.984	41	25	41		1 238,55	2	-0.00012	-0.1	383	393
p53 / EtROP1 kd	Mudpit_16-2505_Silvestre_p53_rho_kd_hilic_ORBI2462	p53 human	P53	p53 human	1	0.0156	43 665,4	19	32	605	16-2505_Silvestre_p53_rho_kd_hilic_ORBI2462-11338-12775_12775	LMFKTEGPDSD	K	-	0.985	41	25	41		1 238,55	2	-0.0011	-0.89	383	393
p53 / EtROP1 kd	Mudpit_16-2505_Silvestre_p53_rho_kd_hilic_ORBI2462	p53 human	P53	p53 human	1	0.0156	43 665,4	19	32	605	16-2505_Silvestre_p53_rho_kd_imac_ORBI2460-4916-5985_5985	LMFKTEGPDSD	K	-	0.985	41	25	41		1 238,55	2	0.00024	0.2	383	393
p53 / EtROP1 kd	Mudpit_16-2505_Silvestre_p53_rho_kd_hilic_ORBI2462	p53 human	P53	p53 human	1	0.0156	43 665,4	19	32	605	16-2505_Silvestre_p53_rho_kd_hilic_ORBI2462-13428-14997_14997	LMFKTEGPDSD	K	-	0.985	41.1	25	41.1		1 238,55	2	-0.00073	-0.59	383	393
p53 / EtROP1 kd	Mudpit_16-2505_Silvestre_p53_rho_kd_hilic_ORBI2462	p53 human	P53	p53 human	1	0.0156	43 665,4	19	32	605	16-2505_Silvestre_p53_rho_kd_imac_ORBI2460-5553-6654_6654	LMFKTEGPDSD	K	-	0.985	41.1	25	41.1		1 238,55	2	0.00012	0.097	383	393
p53 / EtROP1 kd	Mudpit_16-2505_Silvestre_p53_rho_kd_hilic_ORBI2462	p53 human	P53	p53 human	1	0.0156	43 665,4	19	32	605	16-2505_Silvestre_p53_rho_kd_hilic_ORBI2462-8373-9662_9662	LMFKTEGPDSD	K	-	0.985	41.1	25	41.1		1 238,55	2	-0.00061	-0.49	383	393
p53 / EtROP1 kd	Mudpit_16-2505_Silvestre_p53_rho_kd_hilic_ORBI2462	p53 human	P53	p53 human	1	0.0156	43 665,4	19	32	605	16-2505_Silvestre_p53_rho_kd_hilic_ORBI2462-9015-10336_10336	LMFKTEGPDSD	K	-	0.985	41.2	25	41.2		1 238,55	2	-0.0013	-1.1	383	393
p53 / EtROP1 kd	Mudpit_16-2505_Silvestre_p53_rho_kd_hilic_ORBI2462	p53 human	P53	p53 human	1	0.0156	43 665,4	19	32	605	16-2505_Silvestre_p53_rho_kd_hilic_ORBI2462-5393-6533_6533	LMFKTEGPDSD	K	-	0.985	41.2	25	41.2		1 238,55	2	0.00012	0.097	383	393
p53 / EtROP1 kd	Mudpit_16-2505_Silvestre_p53_rho_kd_hilic_ORBI2462	p53 human	P53	p53 human	1	0.0156	43 665,4	19	32	605	16-2505_Silvestre_p53_rho_kd_hilic_ORBI2462-16301-18036_18036	LMFKTEGPDSD	K	-	0.985	41.2	25	41.2		1 238,55	2	-0.0017	-1.4	383	393
p53 / EtROP1 kd	Mudpit_16-2505_Silvestre_p53_rho_kd_hilic_ORBI2462	p53 human	P53	p53 human	1	0.0156	43 665,4	19	32	605	16-2505_Silvestre_p53_rho_kd_hilic_ORBI2462-13722-15314_15314	LMFKTEGPDSD	K	-	0.985	41.3	25	41.3		1 238,55	2	-0.0012	-0.99	383	393
p53 / EtROP1 kd	Mudpit_16-2505_Silvestre_p53_rho_kd_hilic_ORBI2462	p53 human	P53	p53 human	1	0.0156	43 665,4	19	32	605	16-2505_Silvestre_p53_rho_kd_hilic_ORBI2462-6433-7625_7625	LMFKTEGPDSD	K	-	0.986	41.4	25	41.4		1 238,55	2	-0.0013	-1.1	383	393
p53 / EtROP1 kd	Mudpit_16-2505_Silvestre_p53_rho_kd_hilic_ORBI2462	p53 human	P53	p53 human	1	0.0156	43 665,4	19	32	605	16-2505_Silvestre_p53_rho_kd_hilic_ORBI2462-7074-8298_8298	LMFKTEGPDSD	K	-	0.986	41.5	25	41.5		1 238,55	2	-0.0017	-1.4	383	393
p53 / EtROP1 kd	Mudpit_16-2505_Silvestre_p53_rho_kd_hilic_ORBI2462	p53 human	P53	p53 human	1	0.0156	43 665,4	19	32	605	16-2505_Silvestre_p53_rho_kd_hilic_ORBI2462-8536-9833_9833	LMFKTEGPDSD	K	-	0.986	41.5	25	41.5		1 238,55	2	-0.0017	-1.4	383	393
p53 / EtROP1 kd	Mudpit_16-2505_Silvestre_p53_rho_kd_hilic_ORBI2462	p53 human	P53	p53 human	1	0.0156	43 665,4	19	32	605	16-2505_Silvestre_p53_rho_kd_hilic_ORBI2462-5373-6512_6512	LMFKTEGPDSD	K	-	0.986	41.6	25	41.6		1 238,55	2	0.00036	0.29	383	393
p53 / EtROP1 kd	Mudpit_16-2505_Silvestre_p53_rho_kd_hilic_ORBI2462	p53 human	P53	p53 human	1	0.0156	43 665,4	19	32	605	16-2505_Silvestre_p53_rho_kd_imac_ORBI2460-5074-6151_6151	LMFKTEGPDSD	K	-	0.986	41.6	25	41.6		1 238,55	2	-0.00012	-0.1	383	393
p53 / EtROP1 kd	Mudpit_16-2505_Silvestre_p53_rho_kd_hilic_ORBI2462	p53 human	P53	p53 human	1	0.0156	43 665,4	19	32	605	16-2505_Silvestre_p53_rho_kd_hilic_ORBI2462-5553-6701_6701	LMFKTEGPDSD	K	-	0.986	41.6	25	41.6		1 238,55	2	0.00012	0.097	383	393
p53 / EtROP1 kd	Mudpit_16-2505_Silvestre_p53_rho_kd_hilic_ORBI2462	p53 human	P53	p53 human	1	0.0156	43 665,4	19	32	605	16-2505_Silvestre_p53_rho_kd_hilic_ORBI2462-12833-14354_14354	LMFKTEGPDSD	K	-	0.986	41.6	25	41.6		1 238,55	2	-0.00098	-0.79	383	393
p53 / EtROP1 kd	Mudpit_16-2505_Silvestre_p53_rho_kd_hilic_ORBI2462	p53 human	P53	p53 human	1	0.0156	43 665,4	19	32	605	16-2505_Silvestre_p53_rho_kd_hilic_ORBI2462-13427-14996_14996	LMFKTEGPDSD	K	-	0.986	41.6	25	41.6		1 238,55	2	-0.00073	-0.59	383	393
p53 / EtROP1 kd	Mudpit_16-2505_Silvestre_p53_rho_kd_hilic_ORBI2462	p53 human	P53	p53 human	1	0.0156	43 665,4	19	32	605	16-2505_Silvestre_p53_rho_kd_hilic_ORBI2462-5375-6514_6514	LMFKTEGPDSD	K	-	0.986	41.7	25	41.7	Oxidation (+16)	1 254,54	2	-0.0032	-2.6	383	393
p53 / EtROP1 kd	Mudpit_16-2505_Silvestre_p53_rho_kd_hilic_ORBI2462	p53 human	P53	p53 human	1	0.0156	43 665,4	19	32	605	16-2505_Silvestre_p53_rho_kd_hilic_ORBI2462-9174-10503_10503	LMFKTEGPDSD	K	-	0.986	41.8	25	41.8		1 238,55	2	-0.0016	-1.3	383	393
p53 / EtROP1 kd	Mudpit_16-2505_Silvestre_p53_rho_kd_hilic_ORBI2462	p53 human	P53	p53 human	1	0.0156	43 665,4	19	32	605	16-2505_Silvestre_p53_rho_kd_imac_ORBI2460-5393-6486_6486	LMFKTEGPDSD	K	-	0.987	42.1	25	42.1		1 238,55	2	0.00012	0.097	383	393
p53 / EtROP1 kd	Mudpit_16-2505_Silvestre_p53_rho_kd_hilic_ORBI2462	p53 human	P53	p53 human	1	0.0156	43 665,4	19	32	605	16-2505_Silvestre_p53_rho_kd_imac_ORBI2460-3300-4288_4288	LMFKTEGPDSD	K	-	0.987	42.1	25	42.1	Oxidation (+16)	1 254,54	2	-0.00041	-0.33	383	393
p53 / EtROP1 kd	Mudpit_16-2505_Silvestre_p53_rho_kd_hilic_ORBI2462	p53 human	P53	p53 human	1	0.0156	43 665,4	19	32	605	16-2505_Silvestre_p53_rho_kd_hilic_ORBI2462-14363-16000_16000	LMFKTEGPDSD	K	-	0.987	42.1	25	42.1		1 238,55	2	-0.00086	-0.69	383	393
p53 / EtROP1 kd	Mudpit_16-2505_Silvestre_p53_rho_kd_hilic_ORBI2462	p53 human	P53	p53 human	1	0.0156	43 665,4	19	32	605	16-2505_Silvestre_p53_rho_kd_hilic_ORBI2462-7233-8465_8465	LMFKTEGPDSD	K	-	0.987	42.2	25	42.2		1 238,55	2	-0.00098	-0.79	383	393
p53 / EtROP1 kd	Mudpit_16-2505_Silvestre_p53_rho_kd_hilic_ORBI2462	p53 human	P53	p53 human	1	0.0156	43 665,4	19	32	605	16-2505_Silvestre_p53_rho_kd_hilic_ORBI2462-9335-10672_10672	LMFKTEGPDSD	K	-	0.987	42.2	25	42.2		1 238,55	2	-0.0012	-0.99	383	393
p53 / EtROP1 kd	Mudpit_16-2505_Silvestre_p53_rho_kd_hilic_ORBI2462	p53 human	P53	p53 human	1	0.0156	43 665,4	19	32	605	16-2505_Silvestre_p53_rho_kd_hilic_ORBI2462-6094-7269_7269	LMFKTEGPDSD	K	-	0.988	42.5	25	42.5		1 238,55	2	-0.00037	-0.3	383	393
p53 / EtROP1 kd	Mudpit_16-2505_Silvestre_p53_rho_kd_hilic_ORBI2462	p53 human	P53	p53 human	1	0.0156	43 665,4	19	32	605	16-2505_Silvestre_p53_rho_kd_hilic_ORBI2462-8374-9663_9663	LMFKTEGPDSD	K	-	0.988	42.5	25	42.5		1 238,55	2	-0.00061	-0.49	383	393
p53 / EtROP1 kd	Mudpit_16-2505_Silvestre_p53_rho_kd_hilic_ORBI2462	p53 human	P53	p53 human	1	0.0156	43 665,4	19	32	605	16-2505_Silvestre_p53_rho_kd_hilic_ORBI2462-11017-12438_12438	LMFKTEGPDSD	K	-	0.988	42.7	25	42.7		1 238,55	2	-0.00086	-0.69	383	393
p53 / EtROP1 kd	Mudpit_16-2505_Silvestre_p53_rho_kd_hilic_ORBI2462	p53 human	P53	p53 human	1	0.0156	43 665,4	19	32	605	16-2505_Silvestre_p53_rho_kd_hilic_ORBI2462-13578-15158_15158	LMFKTEGPDSD	K	-	0.99	43.7	25	43.7		1 238,55	2	-0.0013	-1.1	383	393
p53 / EtROP1 kd	Mudpit_16-2505_Silvestre_p53_rho_kd_hilic_ORBI2462	p53 human	P53	p53 human	1	0.0156	43 665,4	19	32	605	16-2505_Silvestre_p53_rho_kd_hilic_ORBI2462-10214-11595_11595	LMFKTEGPDSD	K	-	0.99	43.7	25	43.7		1 238,55	2	-0.0011	-0.89	383	393
p53 / EtROP1 kd	Mudpit_16-2505_Silvestre_p53_rho_kd_hilic_ORBI2462	p53 human	P53	p53 human	1	0.0156	43 665,4	19	32	605	16-2505_Silvestre_p53_rho_kd_imac_ORBI2460-5712-6821_6821	LMFKTEGPDSD	K	-	0.99	43.7	25	43.7		1 238,55	2	-0.00012	-0.1	383	393
p53 / EtROP1 kd	Mudpit_16-2505_Silvestre_p53_rho_kd_hilic_ORBI2462	p53 human	P53	p53 human	1	0.0156	43 665,4	19	32	605	16-2505_Silvestre_p53_rho_kd_hilic_ORBI2462-4694-5799_5799	LMFKTEGPDSD	K	-	0.99	43.8	25	43.8	Oxidation (+16)	1 254,54	2	-0.001	-0.81	383	393
p53 / EtROP1 kd	Mudpit_16-2505_Silvestre_p53_rho_kd_hilic_ORBI2462	p53 human	P53	p53 human	1	0.0156	43 665,4	19	32	605	16-2505_Silvestre_p53_rho_kd_hilic_ORBI2462-11336-12773_12773	LMFKTEGPDSD	K	-	0.99	43.9	25	43.9		1 238,55	2	-0.0011	-0.89	383	393
p53 / EtROP1 kd	Mudpit_16-2505_Silvestre_p53_rho_kd_hilic_ORBI2462	p53 human	P53	p53 human	1	0.0156	43 665,4	19	32	605	16-2505_Silvestre_p53_rho_kd_tio2_ORBI2461-4650-5819_5819	LMFKTEGPDSD	K	-	0.99	44	25	44		1 238,55	2	-0.0011	-0.89	383	393
p53 / EtROP1 kd	Mudpit_16-2505_Silvestre_p53_rho_kd_hilic_ORBI2462	p53 human	P53	p53 human	1	0.0156	43 665,4	19	32	605	16-2505_Silvestre_p53_rho_kd_hilic_ORBI2462-5217-6348_6348	LMFKTEGPDSD	K	-	0.99	44	25	44	Oxidation (+16)	1 254,54	2	-0.0014	-1.1	383	393
p53 / EtROP1 kd	Mudpit_16-2505_Silvestre_p53_rho_kd_hilic_ORBI2462	p53 human	P53	p53 human	1	0.0156	43 665,4	19	32	605	16-2505_Silvestre_p53_rho_kd_hilic_ORBI2462-5733-6890_6890	LMFKTEGPDSD	K	-	0.99	44	25	44		1 238,55	2	-1.9e-06	-0.0016	383	393
p53 / EtROP1 kd	Mudpit_16-2505_Silvestre_p53_rho_kd_hilic_ORBI2462	p53 human	P53	p53 human	1	0.0156	43 665,4	19	32	605	16-2505_Silvestre_p53_rho_kd_hilic_ORBI2462-15037-16709_16709	LMFKTEGPDSD	K	-	0.99	44.1	25	44.1		1 238,55	2	-0.0012	-0.99	383	393
p53 / EtROP1 kd	Mudpit_16-2505_Silvestre_p53_rho_kd_hilic_ORBI2462	p53 human	P53	p53 human	1	0.0156	43 665,4	19	32	605	16-2505_Silvestre_p53_rho_kd_hilic_ORBI2462-10378-11767_11767	LMFKTEGPDSD	K	-	0.991	44.2	25	44.2		1 238,55	2	0.00049	0.39	383	393
p53 / EtROP1 kd	Mudpit_16-2505_Silvestre_p53_rho_kd_hilic_ORBI2462	p53 human	P53	p53 human	1	0.0156	43 665,4	19	32	605	16-2505_Silvestre_p53_rho_kd_tio2_ORBI2461-3743-4819_4819	LMFKTEGPDSD	K	-	0.991	44.4	25	44.4	Oxidation (+16)	1 254,54	2	-0.00041	-0.33	383	393
p53 / EtROP1 kd	Mudpit_16-2505_Silvestre_p53_rho_kd_hilic_ORBI2462	p53 human	P53	p53 human	1	0.0156	43 665,4	19	32	605	16-2505_Silvestre_p53_rho_kd_hilic_ORBI2462-6253-7436_7436	LMFKTEGPDSD	K	-	0.991	44.4	25	44.4		1 238,55	2	-0.0011	-0.89	383	393
p53 / EtROP1 kd	Mudpit_16-2505_Silvestre_p53_rho_kd_hilic_ORBI2462	p53 human	P53	p53 human	1	0.0156	43 665,4	19	32	605	16-2505_Silvestre_p53_rho_kd_hilic_ORBI2462-5913-7079_7079	LMFKTEGPDSD	K	-	0.991	44.5	25	44.5		1 238,55	2	-0.00037	-0.3	383	393
p53 / EtROP1 kd	Mudpit_16-2505_Silvestre_p53_rho_kd_hilic_ORBI2462	p53 human	P53	p53 human	1	0.0156	43 665,4	19	32	605	16-2505_Silvestre_p53_rho_kd_hilic_ORBI2462-10213-11594_11594	LMFKTEGPDSD	K	-	0.991	44.6	25	44.6		1 238,55	2	-0.0011	-0.89	383	393
p53 / EtROP1 kd	Mudpit_16-2505_Silvestre_p53_rho_kd_hilic_ORBI2462	p53 human	P53	p53 human	1	0.0156	43 665,4	19	32	605	16-2505_Silvestre_p53_rho_kd_hilic_ORBI2462-11639-13093_13093	LMFKTEGPDSD	K	-	0.991	44.6	25	44.6		1 238,55	2	-0.00073	-0.59	383	393
p53 / EtROP1 kd	Mudpit_16-2505_Silvestre_p53_rho_kd_hilic_ORBI2462	p53 human	P53	p53 human	1	0.0156	43 665,4	19	32	605	16-2505_Silvestre_p53_rho_kd_hilic_ORBI2462-7874-9138_9138	LMFKTEGPDSD	K	-	0.991	44.8	25	44.8		1 238,55	2	-0.00073	-0.59	383	393
p53 / EtROP1 kd	Mudpit_16-2505_Silvestre_p53_rho_kd_hilic_ORBI2462	p53 human	P53	p53 human	1	0.0156	43 665,4	19	32	605	16-2505_Silvestre_p53_rho_kd_hilic_ORBI2462-5374-6513_6513	LMFKTEGPDSD	K	-	0.991	44.9	25	44.9	Oxidation (+16)	1 254,54	2	-0.0032	-2.6	383	393
p53 / EtROP1 kd	Mudpit_16-2505_Silvestre_p53_rho_kd_hilic_ORBI2462	p53 human	P53	p53 human	1	0.0156	43 665,4	19	32	605	16-2505_Silvestre_p53_rho_kd_tio2_ORBI2461-3504-4550_4550	LMFKTEGPDSD	K	-	0.992	45	25	45	Oxidation (+16)	1 254,54	2	-0.001	-0.81	383	393
p53 / EtROP1 kd	Mudpit_16-2505_Silvestre_p53_rho_kd_hilic_ORBI2462	p53 human	P53	p53 human	1	0.0156	43 665,4	19	32	605	16-2505_Silvestre_p53_rho_kd_imac_ORBI2460-5552-6653_6653	LMFKTEGPDSD	K	-	0.992	45.3	25	45.3		1 238,55	2	0.00012	0.097	383	393
p53 / EtROP1 kd	Mudpit_16-2505_Silvestre_p53_rho_kd_hilic_ORBI2462	p53 human	P53	p53 human	1	0.0156	43 665,4	19	32	605	16-2505_Silvestre_p53_rho_kd_hilic_ORBI2462-4535-5632_5632	LMFKTEGPDSD	K	-	0.992	45.4	25	45.4	Oxidation (+16)	1 254,54	2	-0.00065	-0.52	383	393
p53 / EtROP1 kd	Mudpit_16-2505_Silvestre_p53_rho_kd_hilic_ORBI2462	p53 human	P53	p53 human	1	0.0156	43 665,4	19	32	605	16-2505_Silvestre_p53_rho_kd_imac_ORBI2460-6035-7160_7160	LMFKTEGPDSD	K	-	0.992	45.4	25	45.4		1 238,55	2	-0.00037	-0.3	383	393
p53 / EtROP1 kd	Mudpit_16-2505_Silvestre_p53_rho_kd_hilic_ORBI2462	p53 human	P53	p53 human	1	0.0156	43 665,4	19	32	605	16-2505_Silvestre_p53_rho_kd_imac_ORBI2460-6037-7162_7162	LMFKTEGPDSD	K	-	0.992	45.5	25	45.5		1 238,55	2	-0.00037	-0.3	383	393
p53 / EtROP1 kd	Mudpit_16-2505_Silvestre_p53_rho_kd_hilic_ORBI2462	p53 human	P53	p53 human	1	0.0156	43 665,4	19	32	605	16-2505_Silvestre_p53_rho_kd_hilic_ORBI2462-4855-5968_5968	LMFKTEGPDSD	K	-	0.992	45.5	25	45.5	Oxidation (+16)	1 254,54	2	-0.0016	-1.3	383	393
p53 / EtROP1 kd	Mudpit_16-2505_Silvestre_p53_rho_kd_hilic_ORBI2462	p53 human	P53	p53 human	1	0.0156	43 665,4	19	32	605	16-2505_Silvestre_p53_rho_kd_hilic_ORBI2462-7234-8466_8466	LMFKTEGPDSD	K	-	0.992	45.5	25	45.5		1 238,55	2	-0.00098	-0.79	383	393
p53 / EtROP1 kd	Mudpit_16-2505_Silvestre_p53_rho_kd_hilic_ORBI2462	p53 human	P53	p53 human	1	0.0156	43 665,4	19	32	605	16-2505_Silvestre_p53_rho_kd_hilic_ORBI2462-7554-8802_8802	LMFKTEGPDSD	K	-	0.993	45.8	25	45.8		1 238,55	2	-0.0011	-0.89	383	393
p53 / EtROP1 kd	Mudpit_16-2505_Silvestre_p53_rho_kd_hilic_ORBI2462	p53 human	P53	p53 human	1	0.0156	43 665,4	19	32	605	16-2505_Silvestre_p53_rho_kd_hilic_ORBI2462-4696-5801_5801	LMFKTEGPDSD	K	-	0.993	45.9	25	45.9	Oxidation (+16)	1 254,54	2	-0.001	-0.81	383	393
p53 / EtROP1 kd	Mudpit_16-2505_Silvestre_p53_rho_kd_hilic_ORBI2462	p53 human	P53	p53 human	1	0.0156	43 665,4	19	32	605	16-2505_Silvestre_p53_rho_kd_hilic_ORBI2462-7713-8969_8969	LMFKTEGPDSD	K	-	0.993	46.1	25	46.1		1 238,55	2	-0.00086	-0.69	383	393
p53 / EtROP1 kd	Mudpit_16-2505_Silvestre_p53_rho_kd_hilic_ORBI2462	p53 human	P53	p53 human	1	0.0156	43 665,4	19	32	605	16-2505_Silvestre_p53_rho_kd_hilic_ORBI2462-5194-6324_6324	LMFKTEGPDSD	K	-	0.993	46.4	25	46.4	Oxidation (+16)	1 254,54	2	-0.0011	-0.91	383	393
p53 / EtROP1 kd	Mudpit_16-2505_Silvestre_p53_rho_kd_hilic_ORBI2462	p53 human	P53	p53 human	1	0.0156	43 665,4	19	32	605	16-2505_Silvestre_p53_rho_kd_hilic_ORBI2462-5195-6325_6325	LMFKTEGPDSD	K	-	0.993	46.7	25	46.7	Oxidation (+16)	1 254,54	2	-0.0011	-0.91	383	393
p53 / EtROP1 kd	Mudpit_16-2505_Silvestre_p53_rho_kd_hilic_ORBI2462	p53 human	P53	p53 human	1	0.0156	43 665,4	19	32	605	16-2505_Silvestre_p53_rho_kd_hilic_ORBI2462-5554-6702_6702	LMFKTEGPDSD	K	-	0.993	46.7	25	46.7	Oxidation (+16)	1 254,54	2	-0.0033	-2.7	383	393
p53 / EtROP1 kd	Mudpit_16-2505_Silvestre_p53_rho_kd_hilic_ORBI2462	p53 human	P53	p53 human	1	0.0156	43 665,4	19	32	605	16-2505_Silvestre_p53_rho_kd_hilic_ORBI2462-6753-7961_7961	LMFKTEGPDSD	K	-	0.994	47.2	25	47.2		1 238,55	2	-0.00086	-0.69	383	393
p53 / EtROP1 kd	Mudpit_16-2505_Silvestre_p53_rho_kd_hilic_ORBI2462	p53 human	P53	p53 human	1	0.0156	43 665,4	19	32	605	16-2505_Silvestre_p53_rho_kd_tio2_ORBI2461-3742-4818_4818	LMFKTEGPDSD	K	-	0.994	47.5	25	47.5	Oxidation (+16)	1 254,54	2	-0.00041	-0.33	383	393
p53 / EtROP1 kd	Mudpit_16-2505_Silvestre_p53_rho_kd_hilic_ORBI2462	p53 human	P53	p53 human	1	0.0156	43 665,4	19	32	605	16-2505_Silvestre_p53_rho_kd_hilic_ORBI2462-10697-12102_12102	LMFKTEGPDSD	K	-	0.994	47.8	25	47.8		1 238,55	2	-0.00061	-0.49	383	393
p53 / EtROP1 kd	Mudpit_16-2505_Silvestre_p53_rho_kd_hilic_ORBI2462	p53 human	P53	p53 human	1	0.0156	43 665,4	19	32	605	16-2505_Silvestre_p53_rho_kd_hilic_ORBI2462-10377-11766_11766	LMFKTEGPDSD	K	-	0.994	47.9	25	47.9		1 238,55	2	0.00049	0.39	383	393
p53 / EtROP1 kd	Mudpit_16-2505_Silvestre_p53_rho_kd_hilic_ORBI2462	p53 human	P53	p53 human	1	0.0156	43 665,4	19	32	605	16-2505_Silvestre_p53_rho_kd_hilic_ORBI2462-15575-17274_17274	LMFKTEGPDSD	K	-	0.995	48.1	25	48.1		1 238,55	2	-0.0017	-1.4	383	393
p53 / EtROP1 kd	Mudpit_16-2505_Silvestre_p53_rho_kd_hilic_ORBI2462	p53 human	P53	p53 human	1	0.0156	43 665,4	19	32	605	16-2505_Silvestre_p53_rho_kd_tio2_ORBI2461-3503-4549_4549	LMFKTEGPDSD	K	-	0.995	48.7	25	48.7	Oxidation (+16)	1 254,54	2	-0.001	-0.81	383	393
p53 / EtROP1 kd	Mudpit_16-2505_Silvestre_p53_rho_kd_hilic_ORBI2462	p53 human	P53	p53 human	1	0.0156	43 665,4	19	32	605	16-2505_Silvestre_p53_rho_kd_hilic_ORBI2462-11177-12606_12606	LMFKTEGPDSD	K	-	0.996	49.4	25	49.4		1 238,55	2	-0.00098	-0.79	383	393
p53 / EtROP1 kd	Mudpit_16-2505_Silvestre_p53_rho_kd_hilic_ORBI2462	p53 human	P53	p53 human	1	0.0156	43 665,4	19	32	605	16-2505_Silvestre_p53_rho_kd_tio2_ORBI2461-3634-4692_4692	LMFKTEGPDSD	K	-	0.996	49.8	25	49.8	Oxidation (+16)	1 254,54	2	-0.0009	-0.72	383	393
p53 / EtROP1 kd	Mudpit_16-2505_Silvestre_p53_rho_kd_hilic_ORBI2462	p53 human	P53	p53 human	1	0.0156	43 665,4	19	32	605	16-2505_Silvestre_p53_rho_kd_tio2_ORBI2461-4903-6092_6092	LMFKTEGPDSD	K	-	0.996	50.3	25	50.3		1 238,55	2	-0.0012	-0.99	383	393
p53 / EtROP1 kd	Mudpit_16-2505_Silvestre_p53_rho_kd_hilic_ORBI2462	p53 human	P53	p53 human	1	0.0156	43 665,4	19	32	605	16-2505_Silvestre_p53_rho_kd_hilic_ORBI2462-12832-14353_14353	LMFKTEGPDSD	K	-	0.997	51.4	25	51.4		1 238,55	2	-0.00098	-0.79	383	393
p53 / EtROP1 kd	Mudpit_16-2505_Silvestre_p53_rho_kd_hilic_ORBI2462	p53 human	P53	p53 human	1	0.0156	43 665,4	19	32	605	16-2505_Silvestre_p53_rho_kd_hilic_ORBI2462-4194-5274_5274	LMFKTEGPDSD	K	-	0.997	54	25	54	Oxidation (+16)	1 254,54	2	-0.00065	-0.52	383	393
p53 / EtROP1 kd	Mudpit_16-2505_Silvestre_p53_rho_kd_hilic_ORBI2462	p53 human	P53	p53 human	1	0.0156	43 665,4	19	32	605	16-2505_Silvestre_p53_rho_kd_hilic_ORBI2462-11489-12934_12934	LMFKTEGPDSD	K	-	0.997	54.2	25	54.2		1 238,55	2	-0.00037	-0.3	383	393
p53 / EtROP1 kd	Mudpit_16-2505_Silvestre_p53_rho_kd_hilic_ORBI2462	p53 human	P53	p53 human	1	0.0156	43 665,4	19	32	605	16-2505_Silvestre_p53_rho_kd_hilic_ORBI2462-15937-17654_17654	LMFKTEGPDSD	K	-	0.997	54.7	25	54.7		1 238,55	2	-0.0016	-1.3	383	393
p53 / EtROP1 kd	Mudpit_16-2505_Silvestre_p53_rho_kd_hilic_ORBI2462	p53 human	P53	p53 human	1	0.0156	43 665,4	19	32	605	16-2505_Silvestre_p53_rho_kd_hilic_ORBI2462-4534-5631_5631	LMFKTEGPDSD	K	-	0.997	54.9	25	54.9	Oxidation (+16)	1 254,54	2	-0.00065	-0.52	383	393
p53 / EtROP1 kd	Mudpit_16-2505_Silvestre_p53_rho_kd_hilic_ORBI2462	p53 human	P53	p53 human	1	0.0156	43 665,4	19	32	605	16-2505_Silvestre_p53_rho_kd_hilic_ORBI2462-6093-7268_7268	LMFKTEGPDSD	K	-	0.997	58.6	25	58.6		1 238,55	2	-0.00037	-0.3	383	393
p53 / EtROP1 kd	Mudpit_16-2505_Silvestre_p53_rho_kd_hilic_ORBI2462	p53 human	P53	p53 human	1	0.0156	43 665,4	19	32	605	16-2505_Silvestre_p53_rho_kd_hilic_ORBI2462-1332-2268_2268	RCPHHERCSDSDGLAPPQHLIR	R	V	0.986	31.1	25	31.1	Carbamidomethyl (+57), Carbamidomethyl (+57)	2 637,23	5	-0.0084	-3.2	175	196
p53 / EtROP1 kd	Mudpit_16-2505_Silvestre_p53_rho_kd_hilic_ORBI2462	p53 human	P53	p53 human	1	0.0156	43 665,4	19	32	605	16-2505_Silvestre_p53_rho_kd_hilic_ORBI2462-13198-14746_14746	RPILTIITLEDSSGNLLGR	R	N	0.946	32.9	25	32.9		2 067,17	3	-0.00039	-0.19	249	267
p53 / EtROP1 kd	Mudpit_16-2505_Silvestre_p53_rho_kd_hilic_ORBI2462	p53 human	P53	p53 human	1	0.0156	43 665,4	19	32	605	16-2505_Silvestre_p53_rho_kd_imac_ORBI2460-13552-15053_15053	RPILTIITLEDSSGNLLGR	R	N	0.96	34.6	25	34.6		2 067,17	3	-0.00057	-0.28	249	267
p53 / EtROP1 kd	Mudpit_16-2505_Silvestre_p53_rho_kd_hilic_ORBI2462	p53 human	P53	p53 human	1	0.0156	43 665,4	19	32	605	16-2505_Silvestre_p53_rho_kd_imac_ORBI2460-12692-14150_14150	RPILTIITLEDSSGNLLGR	R	N	0.961	35.5	25	35.5		2 067,17	2	-0.0013	-0.65	249	267
p53 / EtROP1 kd	Mudpit_16-2505_Silvestre_p53_rho_kd_hilic_ORBI2462	p53 human	P53	p53 human	1	0.0156	43 665,4	19	32	605	16-2505_Silvestre_p53_rho_kd_tio2_ORBI2461-11405-13115_13115	RPILTIITLEDSSGNLLGR	R	N	0.968	36.6	25	36.6		2 067,17	2	-0.0011	-0.53	249	267
p53 / EtROP1 kd	Mudpit_16-2505_Silvestre_p53_rho_kd_hilic_ORBI2462	p53 human	P53	p53 human	1	0.0156	43 665,4	19	32	605	16-2505_Silvestre_p53_rho_kd_imac_ORBI2460-13160-14641_14641	RPILTIITLEDSSGNLLGR	R	N	0.97	37	25	37		2 067,17	2	-0.0026	-1.2	249	267
p53 / EtROP1 kd	Mudpit_16-2505_Silvestre_p53_rho_kd_hilic_ORBI2462	p53 human	P53	p53 human	1	0.0156	43 665,4	19	32	605	16-2505_Silvestre_p53_rho_kd_imac_ORBI2460-12812-14276_14276	RPILTIITLEDSSGNLLGR	R	N	0.974	37.2	25	37.2		2 067,17	3	0.00035	0.17	249	267
p53 / EtROP1 kd	Mudpit_16-2505_Silvestre_p53_rho_kd_hilic_ORBI2462	p53 human	P53	p53 human	1	0.0156	43 665,4	19	32	605	16-2505_Silvestre_p53_rho_kd_imac_ORBI2460-13000-14473_14473	RPILTIITLEDSSGNLLGR	R	N	0.975	38.1	25	38.1		2 067,17	2	-0.0016	-0.77	249	267
p53 / EtROP1 kd	Mudpit_16-2505_Silvestre_p53_rho_kd_hilic_ORBI2462	p53 human	P53	p53 human	1	0.0156	43 665,4	19	32	605	16-2505_Silvestre_p53_rho_kd_imac_ORBI2460-12592-14045_14045	RPILTIITLEDSSGNLLGR	R	N	0.977	38	25	38		2 067,17	3	0.0027	1.3	249	267
p53 / EtROP1 kd	Mudpit_16-2505_Silvestre_p53_rho_kd_hilic_ORBI2462	p53 human	P53	p53 human	1	0.0156	43 665,4	19	32	605	16-2505_Silvestre_p53_rho_kd_imac_ORBI2460-13092-14570_14570	RPILTIITLEDSSGNLLGR	R	N	0.983	39.9	25	39.9		2 067,17	3	0.00053	0.26	249	267
p53 / EtROP1 kd	Mudpit_16-2505_Silvestre_p53_rho_kd_hilic_ORBI2462	p53 human	P53	p53 human	1	0.0156	43 665,4	19	32	605	16-2505_Silvestre_p53_rho_kd_imac_ORBI2460-13232-14717_14717	RPILTIITLEDSSGNLLGR	R	N	0.983	40	25	40		2 067,17	3	-0.0002	-0.098	249	267
p53 / EtROP1 kd	Mudpit_16-2505_Silvestre_p53_rho_kd_hilic_ORBI2462	p53 human	P53	p53 human	1	0.0156	43 665,4	19	32	605	16-2505_Silvestre_p53_rho_kd_imac_ORBI2460-13392-14885_14885	RPILTIITLEDSSGNLLGR	R	N	0.985	40.9	25	40.9		2 067,17	3	-0.00057	-0.28	249	267
p53 / EtROP1 kd	Mudpit_16-2505_Silvestre_p53_rho_kd_hilic_ORBI2462	p53 human	P53	p53 human	1	0.0156	43 665,4	19	32	605	16-2505_Silvestre_p53_rho_kd_tio2_ORBI2461-11492-13212_13212	RPILTIITLEDSSGNLLGR	R	N	0.987	41.6	25	41.6		2 067,17	3	-0.0011	-0.54	249	267
p53 / EtROP1 kd	Mudpit_16-2505_Silvestre_p53_rho_kd_hilic_ORBI2462	p53 human	P53	p53 human	1	0.0156	43 665,4	19	32	605	16-2505_Silvestre_p53_rho_kd_hilic_ORBI2462-13199-14747_14747	RPILTIITLEDSSGNLLGR	R	N	0.988	42	25	42		2 067,17	3	-0.00039	-0.19	249	267
p53 / EtROP1 kd	Mudpit_16-2505_Silvestre_p53_rho_kd_hilic_ORBI2462	p53 human	P53	p53 human	1	0.0156	43 665,4	19	32	605	16-2505_Silvestre_p53_rho_kd_imac_ORBI2460-13752-15263_15263	RPILTIITLEDSSGNLLGR	R	N	0.988	42.3	25	42.3		2 067,17	3	-2e-05	-0.0098	249	267
p53 / EtROP1 kd	Mudpit_16-2505_Silvestre_p53_rho_kd_hilic_ORBI2462	p53 human	P53	p53 human	1	0.0156	43 665,4	19	32	605	16-2505_Silvestre_p53_rho_kd_imac_ORBI2460-13892-15410_15410	RPILTIITLEDSSGNLLGR	R	N	0.989	42.9	25	42.9		2 067,17	3	0.00035	0.17	249	267
p53 / EtROP1 kd	Mudpit_16-2505_Silvestre_p53_rho_kd_hilic_ORBI2462	p53 human	P53	p53 human	1	0.0156	43 665,4	19	32	605	16-2505_Silvestre_p53_rho_kd_imac_ORBI2460-12527-13976_13976	RPILTIITLEDSSGNLLGR	R	N	0.99	43.7	25	43.7		2 067,17	2	-0.0028	-1.4	249	267
p53 / EtROP1 kd	Mudpit_16-2505_Silvestre_p53_rho_kd_hilic_ORBI2462	p53 human	P53	p53 human	1	0.0156	43 665,4	19	32	605	16-2505_Silvestre_p53_rho_kd_imac_ORBI2460-12835-14300_14300	RPILTIITLEDSSGNLLGR	R	N	0.991	44.7	25	44.7		2 067,17	2	-0.00037	-0.18	249	267
p53 / EtROP1 kd	Mudpit_16-2505_Silvestre_p53_rho_kd_hilic_ORBI2462	p53 human	P53	p53 human	1	0.0156	43 665,4	19	32	605	16-2505_Silvestre_p53_rho_kd_imac_ORBI2460-12752-14213_14213	RPILTIITLEDSSGNLLGR	R	N	0.993	45.7	25	45.7		2 067,17	3	0.00053	0.26	249	267
p53 / EtROP1 kd	Mudpit_16-2505_Silvestre_p53_rho_kd_hilic_ORBI2462	p53 human	P53	p53 human	1	0.0156	43 665,4	19	32	605	16-2505_Silvestre_p53_rho_kd_imac_ORBI2460-13732-15242_15242	RPILTIITLEDSSGNLLGR	R	N	0.993	46.4	25	46.4		2 067,17	3	-0.00094	-0.45	249	267
p53 / EtROP1 kd	Mudpit_16-2505_Silvestre_p53_rho_kd_hilic_ORBI2462	p53 human	P53	p53 human	1	0.0156	43 665,4	19	32	605	16-2505_Silvestre_p53_rho_kd_tio2_ORBI2461-11600-13334_13334	RPILTIITLEDSSGNLLGR	R	N	0.993	46.4	25	46.4		2 067,17	3	-0.0011	-0.54	249	267
p53 / EtROP1 kd	Mudpit_16-2505_Silvestre_p53_rho_kd_hilic_ORBI2462	p53 human	P53	p53 human	1	0.0156	43 665,4	19	32	605	16-2505_Silvestre_p53_rho_kd_imac_ORBI2460-12912-14381_14381	RPILTIITLEDSSGNLLGR	R	N	0.994	46.9	25	46.9		2 067,17	3	-0.0002	-0.098	249	267
p53 / EtROP1 kd	Mudpit_16-2505_Silvestre_p53_rho_kd_hilic_ORBI2462	p53 human	P53	p53 human	1	0.0156	43 665,4	19	32	605	16-2505_Silvestre_p53_rho_kd_imac_ORBI2460-13912-15431_15431	RPILTIITLEDSSGNLLGR	R	N	0.994	47.3	25	47.3		2 067,17	3	-0.00057	-0.28	249	267
p53 / EtROP1 kd	Mudpit_16-2505_Silvestre_p53_rho_kd_hilic_ORBI2462	p53 human	P53	p53 human	1	0.0156	43 665,4	19	32	605	16-2505_Silvestre_p53_rho_kd_tio2_ORBI2461-11601-13335_13335	RPILTIITLEDSSGNLLGR	R	N	0.995	48.1	25	48.1		2 067,17	3	-0.0011	-0.54	249	267
p53 / EtROP1 kd	Mudpit_16-2505_Silvestre_p53_rho_kd_hilic_ORBI2462	p53 human	P53	p53 human	1	0.0156	43 665,4	19	32	605	16-2505_Silvestre_p53_rho_kd_tio2_ORBI2461-11471-13189_13189	RPILTIITLEDSSGNLLGR	R	N	0.995	48.2	25	48.2		2 067,17	3	-0.00094	-0.45	249	267
p53 / EtROP1 kd	Mudpit_16-2505_Silvestre_p53_rho_kd_hilic_ORBI2462	p53 human	P53	p53 human	1	0.0156	43 665,4	19	32	605	16-2505_Silvestre_p53_rho_kd_imac_ORBI2460-13413-14907_14907	RPILTIITLEDSSGNLLGR	R	N	0.997	51.8	25	51.8		2 067,17	3	-0.00057	-0.28	249	267
p53 / EtROP1 kd	Mudpit_16-2505_Silvestre_p53_rho_kd_hilic_ORBI2462	p53 human	P53	p53 human	1	0.0156	43 665,4	19	32	605	16-2505_Silvestre_p53_rho_kd_imac_ORBI2460-12932-14402_14402	RPILTIITLEDSSGNLLGR	R	N	0.997	52.3	25	52.3		2 067,17	3	0.00016	0.079	249	267
p53 / EtROP1 kd	Mudpit_16-2505_Silvestre_p53_rho_kd_hilic_ORBI2462	p53 human	P53	p53 human	1	0.0156	43 665,4	19	32	605	16-2505_Silvestre_p53_rho_kd_imac_ORBI2460-13252-14738_14738	RPILTIITLEDSSGNLLGR	R	N	0.997	52.3	25	52.3		2 067,17	3	-2e-05	-0.0098	249	267
p53 / EtROP1 kd	Mudpit_16-2505_Silvestre_p53_rho_kd_hilic_ORBI2462	p53 human	P53	p53 human	1	0.0156	43 665,4	19	32	605	16-2505_Silvestre_p53_rho_kd_imac_ORBI2460-12933-14403_14403	RPILTIITLEDSSGNLLGR	R	N	0.997	52.6	25	52.6		2 067,17	3	0.00016	0.079	249	267
p53 / EtROP1 kd	Mudpit_16-2505_Silvestre_p53_rho_kd_hilic_ORBI2462	p53 human	P53	p53 human	1	0.0156	43 665,4	19	32	605	16-2505_Silvestre_p53_rho_kd_imac_ORBI2460-12612-14066_14066	RPILTIITLEDSSGNLLGR	R	N	0.997	53.1	25	53.1		2 067,17	3	0.0027	1.3	249	267
p53 / EtROP1 kd	Mudpit_16-2505_Silvestre_p53_rho_kd_hilic_ORBI2462	p53 human	P53	p53 human	1	0.0156	43 665,4	19	32	605	16-2505_Silvestre_p53_rho_kd_imac_ORBI2460-12773-14235_14235	RPILTIITLEDSSGNLLGR	R	N	0.997	53.7	25	53.7		2 067,17	3	0.0011	0.52	249	267
p53 / EtROP1 kd	Mudpit_16-2505_Silvestre_p53_rho_kd_hilic_ORBI2462	p53 human	P53	p53 human	1	0.0156	43 665,4	19	32	605	16-2505_Silvestre_p53_rho_kd_imac_ORBI2460-12526-13975_13975	RPILTIITLEDSSGNLLGR	R	N	0.997	55.4	25	55.4		2 067,17	2	-0.0028	-1.4	249	267
p53 / EtROP1 kd	Mudpit_16-2505_Silvestre_p53_rho_kd_hilic_ORBI2462	p53 human	P53	p53 human	1	0.0156	43 665,4	19	32	605	16-2505_Silvestre_p53_rho_kd_imac_ORBI2460-13572-15074_15074	RPILTIITLEDSSGNLLGR	R	N	0.997	58.1	25	58.1		2 067,17	3	-0.00075	-0.36	249	267
p53 / EtROP1 kd	Mudpit_16-2505_Silvestre_p53_rho_kd_hilic_ORBI2462	p53 human	P53	p53 human	1	0.0156	43 665,4	19	32	605	16-2505_Silvestre_p53_rho_kd_imac_ORBI2460-13253-14739_14739	RPILTIITLEDSSGNLLGR	R	N	0.997	60.9	25	60.9		2 067,17	3	-2e-05	-0.0098	249	267
p53 / EtROP1 kd	Mudpit_16-2505_Silvestre_p53_rho_kd_hilic_ORBI2462	p53 human	P53	p53 human	1	0.0156	43 665,4	19	32	605	16-2505_Silvestre_p53_rho_kd_tio2_ORBI2461-11472-13190_13190	RPILTIITLEDSSGNLLGR	R	N	0.997	61.3	25	61.3		2 067,17	3	-0.00094	-0.45	249	267
p53 / EtROP1 kd	Mudpit_16-2505_Silvestre_p53_rho_kd_hilic_ORBI2462	p53 human	P53	p53 human	1	0.0156	43 665,4	19	32	605	16-2505_Silvestre_p53_rho_kd_imac_ORBI2460-12839-14304_14304	RPILTIITLEDSSGNLLGR	R	N	0.997	60.3	25	60.3		2 067,17	2	-0.00037	-0.18	249	267
p53 / EtROP1 kd	Mudpit_16-2505_Silvestre_p53_rho_kd_hilic_ORBI2462	p53 human	P53	p53 human	1	0.0156	43 665,4	19	32	605	16-2505_Silvestre_p53_rho_kd_imac_ORBI2460-13072-14549_14549	RPILTIITLEDSSGNLLGR	R	N	0.997	62	25	62		2 067,17	3	-2e-05	-0.0098	249	267
p53 / EtROP1 kd	Mudpit_16-2505_Silvestre_p53_rho_kd_hilic_ORBI2462	p53 human	P53	p53 human	1	0.0156	43 665,4	19	32	605	16-2505_Silvestre_p53_rho_kd_imac_ORBI2460-13093-14571_14571	RPILTIITLEDSSGNLLGR	R	N	0.997	62.5	25	62.5		2 067,17	3	0.00053	0.26	249	267
p53 / EtROP1 kd	Mudpit_16-2505_Silvestre_p53_rho_kd_hilic_ORBI2462	p53 human	P53	p53 human	1	0.0156	43 665,4	19	32	605	16-2505_Silvestre_p53_rho_kd_imac_ORBI2460-13412-14906_14906	RPILTIITLEDSSGNLLGR	R	N	0.997	64.3	25	64.3		2 067,17	3	-0.00057	-0.28	249	267
p53 / EtROP1 kd	Mudpit_16-2505_Silvestre_p53_rho_kd_hilic_ORBI2462	p53 human	P53	p53 human	1	0.0156	43 665,4	19	32	605	16-2505_Silvestre_p53_rho_kd_imac_ORBI2460-12772-14234_14234	RPILTIITLEDSSGNLLGR	R	N	0.997	65.4	25	65.4		2 067,17	3	0.0011	0.52	249	267
p53 / EtROP1 kd	Mudpit_16-2505_Silvestre_p53_rho_kd_hilic_ORBI2462	p53 human	P53	p53 human	1	0.0156	43 665,4	19	32	605	16-2505_Silvestre_p53_rho_kd_imac_ORBI2460-13573-15075_15075	RPILTIITLEDSSGNLLGR	R	N	0.997	75.2	25	75.2		2 067,17	3	-0.00075	-0.36	249	267
p53 / EtROP1 kd	Mudpit_16-2505_Silvestre_p53_rho_kd_hilic_ORBI2462	p53 human	P53	p53 human	1	0.0156	43 665,4	19	32	605	16-2505_Silvestre_p53_rho_kd_imac_ORBI2460-12673-14130_14130	RPILTIITLEDSSGNLLGR	R	N	0.997	79.7	25	79.7		2 067,17	2	-0.0011	-0.53	249	267
p53 / EtROP1 kd	Mudpit_16-2505_Silvestre_p53_rho_kd_hilic_ORBI2462	p53 human	P53	p53 human	1	0.0156	43 665,4	19	32	605	16-2505_Silvestre_p53_rho_kd_imac_ORBI2460-12674-14131_14131	RPILTIITLEDSSGNLLGR	R	N	0.997	86.1	25	86.1		2 067,17	2	-0.0011	-0.53	249	267
p53 / EtROP1 kd	Mudpit_16-2505_Silvestre_p53_rho_kd_hilic_ORBI2462	p53 human	P53	p53 human	1	0.0156	43 665,4	19	32	605	16-2505_Silvestre_p53_rho_kd_hilic_ORBI2462-3256-4289_4289	SVTCTYSPALNK	K	M	0.954	34.6	25	34.6	Carbamidomethyl (+57)	1 339,64	2	0.00064	0.47	121	132
p53 / EtROP1 kd	Mudpit_16-2505_Silvestre_p53_rho_kd_hilic_ORBI2462	p53 human	P53	p53 human	1	0.0156	43 665,4	19	32	605	16-2505_Silvestre_p53_rho_kd_hilic_ORBI2462-14414-16053_16053	SVTCTYSPALNK	K	M	0.96	35.3	25	35.3	Carbamidomethyl (+57)	1 339,64	2	-0.0016	-1.2	121	132
p53 / EtROP1 kd	Mudpit_16-2505_Silvestre_p53_rho_kd_hilic_ORBI2462	p53 human	P53	p53 human	1	0.0156	43 665,4	19	32	605	16-2505_Silvestre_p53_rho_kd_hilic_ORBI2462-5763-6921_6921	SVTCTYSPALNK	K	M	0.963	35.8	25	35.8	Carbamidomethyl (+57)	1 339,64	2	-0.0018	-1.3	121	132
p53 / EtROP1 kd	Mudpit_16-2505_Silvestre_p53_rho_kd_hilic_ORBI2462	p53 human	P53	p53 human	1	0.0156	43 665,4	19	32	605	16-2505_Silvestre_p53_rho_kd_hilic_ORBI2462-5946-7113_7113	SVTCTYSPALNK	K	M	0.967	36.5	25	36.5	Carbamidomethyl (+57)	1 339,64	2	-0.0014	-1.1	121	132
p53 / EtROP1 kd	Mudpit_16-2505_Silvestre_p53_rho_kd_hilic_ORBI2462	p53 human	P53	p53 human	1	0.0156	43 665,4	19	32	605	16-2505_Silvestre_p53_rho_kd_hilic_ORBI2462-5582-6731_6731	SVTCTYSPALNK	K	M	0.968	36.6	25	36.6	Carbamidomethyl (+57)	1 339,64	2	-0.0016	-1.2	121	132
p53 / EtROP1 kd	Mudpit_16-2505_Silvestre_p53_rho_kd_hilic_ORBI2462	p53 human	P53	p53 human	1	0.0156	43 665,4	19	32	605	16-2505_Silvestre_p53_rho_kd_hilic_ORBI2462-5578-6727_6727	SVTCTYSPALNK	K	M	0.971	37.1	25	37.1	Carbamidomethyl (+57)	1 339,64	2	-0.0016	-1.2	121	132
p53 / EtROP1 kd	Mudpit_16-2505_Silvestre_p53_rho_kd_hilic_ORBI2462	p53 human	P53	p53 human	1	0.0156	43 665,4	19	32	605	16-2505_Silvestre_p53_rho_kd_hilic_ORBI2462-5408-6548_6548	SVTCTYSPALNK	K	M	0.972	37.5	25	37.5	Carbamidomethyl (+57)	1 339,64	2	-0.00071	-0.53	121	132
p53 / EtROP1 kd	Mudpit_16-2505_Silvestre_p53_rho_kd_hilic_ORBI2462	p53 human	P53	p53 human	1	0.0156	43 665,4	19	32	605	16-2505_Silvestre_p53_rho_kd_hilic_ORBI2462-6547-7744_7744	SVTCTYSPALNK	K	M	0.974	37.8	25	37.8	Carbamidomethyl (+57)	1 339,64	2	-0.00058	-0.44	121	132
p53 / EtROP1 kd	Mudpit_16-2505_Silvestre_p53_rho_kd_hilic_ORBI2462	p53 human	P53	p53 human	1	0.0156	43 665,4	19	32	605	16-2505_Silvestre_p53_rho_kd_hilic_ORBI2462-5225-6356_6356	SVTCTYSPALNK	K	M	0.975	37.9	25	37.9	Carbamidomethyl (+57)	1 339,64	2	-0.0014	-1.1	121	132
p53 / EtROP1 kd	Mudpit_16-2505_Silvestre_p53_rho_kd_hilic_ORBI2462	p53 human	P53	p53 human	1	0.0156	43 665,4	19	32	605	16-2505_Silvestre_p53_rho_kd_hilic_ORBI2462-3738-4795_4795	SVTCTYSPALNK	K	M	0.976	38.4	25	38.4	Carbamidomethyl (+57)	1 339,64	2	-0.00095	-0.71	121	132
p53 / EtROP1 kd	Mudpit_16-2505_Silvestre_p53_rho_kd_hilic_ORBI2462	p53 human	P53	p53 human	1	0.0156	43 665,4	19	32	605	16-2505_Silvestre_p53_rho_kd_tio2_ORBI2461-3175-4192_4192	SVTCTYSPALNK	K	M	0.978	38.9	25	38.9	Carbamidomethyl (+57)	1 339,65	2	0.0015	1.1	121	132
p53 / EtROP1 kd	Mudpit_16-2505_Silvestre_p53_rho_kd_hilic_ORBI2462	p53 human	P53	p53 human	1	0.0156	43 665,4	19	32	605	16-2505_Silvestre_p53_rho_kd_hilic_ORBI2462-3577-4626_4626	SVTCTYSPALNK	K	M	0.984	40.9	25	40.9	Carbamidomethyl (+57)	1 339,64	2	-0.00034	-0.25	121	132
p53 / EtROP1 kd	Mudpit_16-2505_Silvestre_p53_rho_kd_hilic_ORBI2462	p53 human	P53	p53 human	1	0.0156	43 665,4	19	32	605	16-2505_Silvestre_p53_rho_kd_hilic_ORBI2462-5221-6352_6352	SVTCTYSPALNK	K	M	0.988	42.6	25	42.6	Carbamidomethyl (+57)	1 339,64	2	-0.0014	-1.1	121	132
p53 / EtROP1 kd	Mudpit_16-2505_Silvestre_p53_rho_kd_hilic_ORBI2462	p53 human	P53	p53 human	1	0.0156	43 665,4	19	32	605	16-2505_Silvestre_p53_rho_kd_hilic_ORBI2462-3735-4792_4792	SVTCTYSPALNK	K	M	0.988	42.6	25	42.6	Carbamidomethyl (+57)	1 339,64	2	-0.00095	-0.71	121	132
p53 / EtROP1 kd	Mudpit_16-2505_Silvestre_p53_rho_kd_hilic_ORBI2462	p53 human	P53	p53 human	1	0.0156	43 665,4	19	32	605	16-2505_Silvestre_p53_rho_kd_hilic_ORBI2462-5058-6181_6181	SVTCTYSPALNK	K	M	0.989	43.2	25	43.2	Carbamidomethyl (+57)	1 339,64	2	-0.0018	-1.3	121	132
p53 / EtROP1 kd	Mudpit_16-2505_Silvestre_p53_rho_kd_hilic_ORBI2462	p53 human	P53	p53 human	1	0.0156	43 665,4	19	32	605	16-2505_Silvestre_p53_rho_kd_hilic_ORBI2462-3415-4456_4456	SVTCTYSPALNK	K	M	0.989	43.5	25	43.5	Carbamidomethyl (+57)	1 339,64	2	0.00027	0.2	121	132
p53 / EtROP1 kd	Mudpit_16-2505_Silvestre_p53_rho_kd_hilic_ORBI2462	p53 human	P53	p53 human	1	0.0156	43 665,4	19	32	605	16-2505_Silvestre_p53_rho_kd_hilic_ORBI2462-4074-5148_5148	SVTCTYSPALNK	K	M	0.99	44	25	44	Carbamidomethyl (+57)	1 339,64	2	-0.0012	-0.89	121	132
p53 / EtROP1 kd	Mudpit_16-2505_Silvestre_p53_rho_kd_hilic_ORBI2462	p53 human	P53	p53 human	1	0.0156	43 665,4	19	32	605	16-2505_Silvestre_p53_rho_kd_hilic_ORBI2462-3094-4119_4119	SVTCTYSPALNK	K	M	0.992	45.6	25	45.6	Carbamidomethyl (+57)	1 339,64	2	-0.00022	-0.16	121	132
p53 / EtROP1 kd	Mudpit_16-2505_Silvestre_p53_rho_kd_hilic_ORBI2462	p53 human	P53	p53 human	1	0.0156	43 665,4	19	32	605	16-2505_Silvestre_p53_rho_kd_hilic_ORBI2462-3917-4983_4983	SVTCTYSPALNK	K	M	0.993	46	25	46	Carbamidomethyl (+57)	1 339,64	2	-0.0014	-1.1	121	132
p53 / EtROP1 kd	Mudpit_16-2505_Silvestre_p53_rho_kd_hilic_ORBI2462	p53 human	P53	p53 human	1	0.0156	43 665,4	19	32	605	16-2505_Silvestre_p53_rho_kd_hilic_ORBI2462-4078-5152_5152	SVTCTYSPALNK	K	M	0.994	46.8	25	46.8	Carbamidomethyl (+57)	1 339,64	2	-0.0012	-0.89	121	132
p53 / EtROP1 kd	Mudpit_16-2505_Silvestre_p53_rho_kd_hilic_ORBI2462	p53 human	P53	p53 human	1	0.0156	43 665,4	19	32	605	16-2505_Silvestre_p53_rho_kd_hilic_ORBI2462-3255-4288_4288	SVTCTYSPALNK	K	M	0.994	47.5	25	47.5	Carbamidomethyl (+57)	1 339,64	2	0.00064	0.47	121	132
p53 / EtROP1 kd	Mudpit_16-2505_Silvestre_p53_rho_kd_hilic_ORBI2462	p53 human	P53	p53 human	1	0.0156	43 665,4	19	32	605	16-2505_Silvestre_p53_rho_kd_hilic_ORBI2462-4421-5512_5512	SVTCTYSPALNK	K	M	0.994	47.6	25	47.6	Carbamidomethyl (+57)	1 339,64	2	-0.0012	-0.89	121	132
p53 / EtROP1 kd	Mudpit_16-2505_Silvestre_p53_rho_kd_hilic_ORBI2462	p53 human	P53	p53 human	1	0.0156	43 665,4	19	32	605	16-2505_Silvestre_p53_rho_kd_hilic_ORBI2462-3095-4120_4120	SVTCTYSPALNK	K	M	0.995	48.7	25	48.7	Carbamidomethyl (+57)	1 339,64	2	-0.00022	-0.16	121	132
p53 / EtROP1 kd	Mudpit_16-2505_Silvestre_p53_rho_kd_hilic_ORBI2462	p53 human	P53	p53 human	1	0.0156	43 665,4	19	32	605	16-2505_Silvestre_p53_rho_kd_hilic_ORBI2462-4898-6013_6013	SVTCTYSPALNK	K	M	0.995	49.3	25	49.3	Carbamidomethyl (+57)	1 339,64	2	-0.0011	-0.8	121	132
p53 / EtROP1 kd	Mudpit_16-2505_Silvestre_p53_rho_kd_hilic_ORBI2462	p53 human	P53	p53 human	1	0.0156	43 665,4	19	32	605	16-2505_Silvestre_p53_rho_kd_hilic_ORBI2462-5758-6916_6916	SVTCTYSPALNK	K	M	0.995	49.3	25	49.3	Carbamidomethyl (+57)	1 339,64	2	-0.0018	-1.3	121	132
p53 / EtROP1 kd	Mudpit_16-2505_Silvestre_p53_rho_kd_hilic_ORBI2462	p53 human	P53	p53 human	1	0.0156	43 665,4	19	32	605	16-2505_Silvestre_p53_rho_kd_hilic_ORBI2462-3254-4287_4287	SVTCTYSPALNK	K	M	0.996	50	25	50	Carbamidomethyl (+57)	1 339,64	2	0.00064	0.47	121	132
p53 / EtROP1 kd	Mudpit_16-2505_Silvestre_p53_rho_kd_hilic_ORBI2462	p53 human	P53	p53 human	1	0.0156	43 665,4	19	32	605	16-2505_Silvestre_p53_rho_kd_hilic_ORBI2462-3916-4982_4982	SVTCTYSPALNK	K	M	0.997	51.8	25	51.8	Carbamidomethyl (+57)	1 339,64	2	-0.0014	-1.1	121	132
p53 / EtROP1 kd	Mudpit_16-2505_Silvestre_p53_rho_kd_hilic_ORBI2462	p53 human	P53	p53 human	1	0.0156	43 665,4	19	32	605	16-2505_Silvestre_p53_rho_kd_hilic_ORBI2462-5059-6182_6182	SVTCTYSPALNK	K	M	0.997	52	25	52	Carbamidomethyl (+57)	1 339,64	2	-0.0018	-1.3	121	132
p53 / EtROP1 kd	Mudpit_16-2505_Silvestre_p53_rho_kd_hilic_ORBI2462	p53 human	P53	p53 human	1	0.0156	43 665,4	19	32	605	16-2505_Silvestre_p53_rho_kd_hilic_ORBI2462-4739-5846_5846	SVTCTYSPALNK	K	M	0.997	52.3	25	52.3	Carbamidomethyl (+57)	1 339,64	2	-0.0013	-0.98	121	132
p53 / EtROP1 kd	Mudpit_16-2505_Silvestre_p53_rho_kd_hilic_ORBI2462	p53 human	P53	p53 human	1	0.0156	43 665,4	19	32	605	16-2505_Silvestre_p53_rho_kd_hilic_ORBI2462-4580-5679_5679	SVTCTYSPALNK	K	M	0.997	52.4	25	52.4	Carbamidomethyl (+57)	1 339,64	2	-0.0016	-1.2	121	132
p53 / EtROP1 kd	Mudpit_16-2505_Silvestre_p53_rho_kd_hilic_ORBI2462	p53 human	P53	p53 human	1	0.0156	43 665,4	19	32	605	16-2505_Silvestre_p53_rho_kd_hilic_ORBI2462-3574-4623_4623	SVTCTYSPALNK	K	M	0.997	52.7	25	52.7	Carbamidomethyl (+57)	1 339,64	2	-0.00034	-0.25	121	132
p53 / EtROP1 kd	Mudpit_16-2505_Silvestre_p53_rho_kd_hilic_ORBI2462	p53 human	P53	p53 human	1	0.0156	43 665,4	19	32	605	16-2505_Silvestre_p53_rho_kd_hilic_ORBI2462-4741-5848_5848	SVTCTYSPALNK	K	M	0.997	55.2	25	55.2	Carbamidomethyl (+57)	1 339,64	2	-0.0013	-0.98	121	132
p53 / EtROP1 kd	Mudpit_16-2505_Silvestre_p53_rho_kd_hilic_ORBI2462	p53 human	P53	p53 human	1	0.0156	43 665,4	19	32	605	16-2505_Silvestre_p53_rho_kd_hilic_ORBI2462-3734-4791_4791	SVTCTYSPALNK	K	M	0.997	55.5	25	55.5	Carbamidomethyl (+57)	1 339,64	2	-0.00095	-0.71	121	132
p53 / EtROP1 kd	Mudpit_16-2505_Silvestre_p53_rho_kd_hilic_ORBI2462	p53 human	P53	p53 human	1	0.0156	43 665,4	19	32	605	16-2505_Silvestre_p53_rho_kd_hilic_ORBI2462-4581-5680_5680	SVTCTYSPALNK	K	M	0.997	55.6	25	55.6	Carbamidomethyl (+57)	1 339,64	2	-0.0016	-1.2	121	132
p53 / EtROP1 kd	Mudpit_16-2505_Silvestre_p53_rho_kd_hilic_ORBI2462	p53 human	P53	p53 human	1	0.0156	43 665,4	19	32	605	16-2505_Silvestre_p53_rho_kd_hilic_ORBI2462-4236-5318_5318	SVTCTYSPALNK	K	M	0.997	56	25	56	Carbamidomethyl (+57)	1 339,64	2	-0.0014	-1.1	121	132
p53 / EtROP1 kd	Mudpit_16-2505_Silvestre_p53_rho_kd_hilic_ORBI2462	p53 human	P53	p53 human	1	0.0156	43 665,4	19	32	605	16-2505_Silvestre_p53_rho_kd_hilic_ORBI2462-3414-4455_4455	SVTCTYSPALNK	K	M	0.997	56.3	25	56.3	Carbamidomethyl (+57)	1 339,64	2	0.00027	0.2	121	132
p53 / EtROP1 kd	Mudpit_16-2505_Silvestre_p53_rho_kd_hilic_ORBI2462	p53 human	P53	p53 human	1	0.0156	43 665,4	19	32	605	16-2505_Silvestre_p53_rho_kd_hilic_ORBI2462-4240-5322_5322	SVTCTYSPALNK	K	M	0.997	57	25	57	Carbamidomethyl (+57)	1 339,64	2	-0.0014	-1.1	121	132
p53 / EtROP1 kd	Mudpit_16-2505_Silvestre_p53_rho_kd_hilic_ORBI2462	p53 human	P53	p53 human	1	0.0156	43 665,4	19	32	605	16-2505_Silvestre_p53_rho_kd_hilic_ORBI2462-4896-6011_6011	SVTCTYSPALNK	K	M	0.997	57.4	25	57.4	Carbamidomethyl (+57)	1 339,64	2	-0.0011	-0.8	121	132
p53 / EtROP1 kd	Mudpit_16-2505_Silvestre_p53_rho_kd_hilic_ORBI2462	p53 human	P53	p53 human	1	0.0156	43 665,4	19	32	605	16-2505_Silvestre_p53_rho_kd_hilic_ORBI2462-4419-5510_5510	SVTCTYSPALNK	K	M	0.997	59.8	25	59.8	Carbamidomethyl (+57)	1 339,64	2	-0.0012	-0.89	121	132
p53 / EtROP1 kd	Mudpit_16-2505_Silvestre_p53_rho_kd_hilic_ORBI2462	p53 human	P53	p53 human	1	0.0156	43 665,4	19	32	605	16-2505_Silvestre_p53_rho_kd_hilic_ORBI2462-15051-16723_16723	TCPVQLWVDSTPPPGTR	K	V	0.946	33.7	25	33.7	Carbamidomethyl (+57)	1 909,93	2	-0.0032	-1.7	140	156
p53 / EtROP1 kd	Mudpit_16-2505_Silvestre_p53_rho_kd_hilic_ORBI2462	p53 human	P53	p53 human	1	0.0156	43 665,4	19	32	605	16-2505_Silvestre_p53_rho_kd_hilic_ORBI2462-13862-15463_15463	TCPVQLWVDSTPPPGTR	K	V	0.948	33.9	25	33.9	Carbamidomethyl (+57)	1 909,94	2	0.0012	0.61	140	156
p53 / EtROP1 kd	Mudpit_16-2505_Silvestre_p53_rho_kd_hilic_ORBI2462	p53 human	P53	p53 human	1	0.0156	43 665,4	19	32	605	16-2505_Silvestre_p53_rho_kd_hilic_ORBI2462-9863-11226_11226	TCPVQLWVDSTPPPGTR	K	V	0.957	35	25	35	Carbamidomethyl (+57)	1 909,94	2	-0.00066	-0.34	140	156
p53 / EtROP1 kd	Mudpit_16-2505_Silvestre_p53_rho_kd_hilic_ORBI2462	p53 human	P53	p53 human	1	0.0156	43 665,4	19	32	605	16-2505_Silvestre_p53_rho_kd_tio2_ORBI2461-8878-10428_10428	TCPVQLWVDSTPPPGTR	K	V	0.962	35.6	25	35.6	Carbamidomethyl (+57)	1 909,94	2	0.003	1.6	140	156
p53 / EtROP1 kd	Mudpit_16-2505_Silvestre_p53_rho_kd_hilic_ORBI2462	p53 human	P53	p53 human	1	0.0156	43 665,4	19	32	605	16-2505_Silvestre_p53_rho_kd_hilic_ORBI2462-10394-11784_11784	TCPVQLWVDSTPPPGTR	K	V	0.963	35.7	25	35.7	Carbamidomethyl (+57)	1 909,94	2	0.00056	0.29	140	156
p53 / EtROP1 kd	Mudpit_16-2505_Silvestre_p53_rho_kd_hilic_ORBI2462	p53 human	P53	p53 human	1	0.0156	43 665,4	19	32	605	16-2505_Silvestre_p53_rho_kd_hilic_ORBI2462-10228-11609_11609	TCPVQLWVDSTPPPGTR	K	V	0.964	36	25	36	Carbamidomethyl (+57)	1 909,94	2	0.00056	0.29	140	156
p53 / EtROP1 kd	Mudpit_16-2505_Silvestre_p53_rho_kd_hilic_ORBI2462	p53 human	P53	p53 human	1	0.0156	43 665,4	19	32	605	16-2505_Silvestre_p53_rho_kd_hilic_ORBI2462-14267-15896_15896	TCPVQLWVDSTPPPGTR	K	V	0.966	36.3	25	36.3	Carbamidomethyl (+57)	1 909,94	2	-0.00029	-0.15	140	156
p53 / EtROP1 kd	Mudpit_16-2505_Silvestre_p53_rho_kd_hilic_ORBI2462	p53 human	P53	p53 human	1	0.0156	43 665,4	19	32	605	16-2505_Silvestre_p53_rho_kd_hilic_ORBI2462-14425-16065_16065	TCPVQLWVDSTPPPGTR	K	V	0.968	36.6	25	36.6	Carbamidomethyl (+57)	1 909,94	2	0.00093	0.49	140	156
p53 / EtROP1 kd	Mudpit_16-2505_Silvestre_p53_rho_kd_hilic_ORBI2462	p53 human	P53	p53 human	1	0.0156	43 665,4	19	32	605	16-2505_Silvestre_p53_rho_kd_hilic_ORBI2462-14115-15732_15732	TCPVQLWVDSTPPPGTR	K	V	0.97	37	25	37	Carbamidomethyl (+57)	1 909,93	2	-0.0021	-1.1	140	156
p53 / EtROP1 kd	Mudpit_16-2505_Silvestre_p53_rho_kd_hilic_ORBI2462	p53 human	P53	p53 human	1	0.0156	43 665,4	19	32	605	16-2505_Silvestre_p53_rho_kd_hilic_ORBI2462-12729-14243_14243	TCPVQLWVDSTPPPGTR	K	V	0.97	37	25	37	Carbamidomethyl (+57)	1 909,94	2	-0.00029	-0.15	140	156
p53 / EtROP1 kd	Mudpit_16-2505_Silvestre_p53_rho_kd_hilic_ORBI2462	p53 human	P53	p53 human	1	0.0156	43 665,4	19	32	605	16-2505_Silvestre_p53_rho_kd_hilic_ORBI2462-13955-15562_15562	TCPVQLWVDSTPPPGTR	K	V	0.971	37.2	25	37.2	Carbamidomethyl (+57)	1 909,94	2	-0.00078	-0.41	140	156
p53 / EtROP1 kd	Mudpit_16-2505_Silvestre_p53_rho_kd_hilic_ORBI2462	p53 human	P53	p53 human	1	0.0156	43 665,4	19	32	605	16-2505_Silvestre_p53_rho_kd_hilic_ORBI2462-15355-17042_17042	TCPVQLWVDSTPPPGTR	K	V	0.972	37.3	25	37.3	Carbamidomethyl (+57)	1 909,94	2	-0.00029	-0.15	140	156
p53 / EtROP1 kd	Mudpit_16-2505_Silvestre_p53_rho_kd_hilic_ORBI2462	p53 human	P53	p53 human	1	0.0156	43 665,4	19	32	605	16-2505_Silvestre_p53_rho_kd_hilic_ORBI2462-9751-11108_11108	TCPVQLWVDSTPPPGTR	K	V	0.973	37.6	25	37.6	Carbamidomethyl (+57)	1 909,94	2	-0.00054	-0.28	140	156
p53 / EtROP1 kd	Mudpit_16-2505_Silvestre_p53_rho_kd_hilic_ORBI2462	p53 human	P53	p53 human	1	0.0156	43 665,4	19	32	605	16-2505_Silvestre_p53_rho_kd_hilic_ORBI2462-13481-15053_15053	TCPVQLWVDSTPPPGTR	K	V	0.974	37.8	25	37.8	Carbamidomethyl (+57)	1 909,93	2	-0.002	-1	140	156
p53 / EtROP1 kd	Mudpit_16-2505_Silvestre_p53_rho_kd_hilic_ORBI2462	p53 human	P53	p53 human	1	0.0156	43 665,4	19	32	605	16-2505_Silvestre_p53_rho_kd_hilic_ORBI2462-9848-11210_11210	TCPVQLWVDSTPPPGTR	K	V	0.976	38.4	25	38.4	Carbamidomethyl (+57)	1 909,93	2	-0.0018	-0.92	140	156
p53 / EtROP1 kd	Mudpit_16-2505_Silvestre_p53_rho_kd_hilic_ORBI2462	p53 human	P53	p53 human	1	0.0156	43 665,4	19	32	605	16-2505_Silvestre_p53_rho_kd_hilic_ORBI2462-12427-13923_13923	TCPVQLWVDSTPPPGTR	K	V	0.978	38.9	25	38.9	Carbamidomethyl (+57)	1 909,93	2	-0.0015	-0.79	140	156
p53 / EtROP1 kd	Mudpit_16-2505_Silvestre_p53_rho_kd_hilic_ORBI2462	p53 human	P53	p53 human	1	0.0156	43 665,4	19	32	605	16-2505_Silvestre_p53_rho_kd_hilic_ORBI2462-10576-11975_11975	TCPVQLWVDSTPPPGTR	K	V	0.98	39.6	25	39.6	Carbamidomethyl (+57)	1 909,94	2	-0.00066	-0.34	140	156
p53 / EtROP1 kd	Mudpit_16-2505_Silvestre_p53_rho_kd_hilic_ORBI2462	p53 human	P53	p53 human	1	0.0156	43 665,4	19	32	605	16-2505_Silvestre_p53_rho_kd_hilic_ORBI2462-13479-15051_15051	TCPVQLWVDSTPPPGTR	K	V	0.981	39.6	25	39.6	Carbamidomethyl (+57)	1 909,93	2	-0.002	-1	140	156
p53 / EtROP1 kd	Mudpit_16-2505_Silvestre_p53_rho_kd_hilic_ORBI2462	p53 human	P53	p53 human	1	0.0156	43 665,4	19	32	605	16-2505_Silvestre_p53_rho_kd_hilic_ORBI2462-15592-17291_17291	TCPVQLWVDSTPPPGTR	K	V	0.981	39.6	25	39.6	Carbamidomethyl (+57)	1 909,93	2	-0.002	-1	140	156
p53 / EtROP1 kd	Mudpit_16-2505_Silvestre_p53_rho_kd_hilic_ORBI2462	p53 human	P53	p53 human	1	0.0156	43 665,4	19	32	605	16-2505_Silvestre_p53_rho_kd_hilic_ORBI2462-13329-14890_14890	TCPVQLWVDSTPPPGTR	K	V	0.986	41.8	25	41.8	Carbamidomethyl (+57)	1 909,93	2	-0.001	-0.54	140	156
p53 / EtROP1 kd	Mudpit_16-2505_Silvestre_p53_rho_kd_hilic_ORBI2462	p53 human	P53	p53 human	1	0.0156	43 665,4	19	32	605	16-2505_Silvestre_p53_rho_kd_hilic_ORBI2462-11954-13426_13426	TCPVQLWVDSTPPPGTR	K	V	0.99	43.9	25	43.9	Carbamidomethyl (+57)	1 909,93	2	-0.0015	-0.79	140	156
p53 / EtROP1 kd	Mudpit_16-2505_Silvestre_p53_rho_kd_hilic_ORBI2462	p53 human	P53	p53 human	1	0.0156	43 665,4	19	32	605	16-2505_Silvestre_p53_rho_kd_hilic_ORBI2462-13016-14550_14550	TCPVQLWVDSTPPPGTR	K	V	0.99	44.1	25	44.1	Carbamidomethyl (+57)	1 909,94	2	-0.00066	-0.34	140	156
p53 / EtROP1 kd	Mudpit_16-2505_Silvestre_p53_rho_kd_hilic_ORBI2462	p53 human	P53	p53 human	1	0.0156	43 665,4	19	32	605	16-2505_Silvestre_p53_rho_kd_hilic_ORBI2462-10554-11952_11952	TCPVQLWVDSTPPPGTR	K	V	0.993	45.8	25	45.8	Carbamidomethyl (+57)	1 909,94	2	-0.00041	-0.22	140	156
p53 / EtROP1 kd	Mudpit_16-2505_Silvestre_p53_rho_kd_hilic_ORBI2462	p53 human	P53	p53 human	1	0.0156	43 665,4	19	32	605	16-2505_Silvestre_p53_rho_kd_hilic_ORBI2462-15794-17503_17503	TCPVQLWVDSTPPPGTR	K	V	0.993	46.7	25	46.7	Carbamidomethyl (+57)	1 909,93	2	-0.0026	-1.4	140	156
p53 / EtROP1 kd	Mudpit_16-2505_Silvestre_p53_rho_kd_hilic_ORBI2462	p53 human	P53	p53 human	1	0.0156	43 665,4	19	32	605	16-2505_Silvestre_p53_rho_kd_hilic_ORBI2462-10536-11933_11933	TCPVQLWVDSTPPPGTR	K	V	0.994	47.1	25	47.1	Carbamidomethyl (+57)	1 909,94	2	-0.00041	-0.22	140	156
p53 / EtROP1 kd	Mudpit_16-2505_Silvestre_p53_rho_kd_hilic_ORBI2462	p53 human	P53	p53 human	1	0.0156	43 665,4	19	32	605	16-2505_Silvestre_p53_rho_kd_hilic_ORBI2462-14117-15734_15734	TCPVQLWVDSTPPPGTR	K	V	0.994	47.5	25	47.5	Carbamidomethyl (+57)	1 909,93	2	-0.0021	-1.1	140	156
p53 / EtROP1 kd	Mudpit_16-2505_Silvestre_p53_rho_kd_hilic_ORBI2462	p53 human	P53	p53 human	1	0.0156	43 665,4	19	32	605	16-2505_Silvestre_p53_rho_kd_hilic_ORBI2462-16186-17915_17915	TCPVQLWVDSTPPPGTR	K	V	0.994	47.6	25	47.6	Carbamidomethyl (+57)	1 909,93	2	-0.0041	-2.1	140	156
p53 / EtROP1 kd	Mudpit_16-2505_Silvestre_p53_rho_kd_hilic_ORBI2462	p53 human	P53	p53 human	1	0.0156	43 665,4	19	32	605	16-2505_Silvestre_p53_rho_kd_hilic_ORBI2462-13950-15557_15557	TCPVQLWVDSTPPPGTR	K	V	0.994	47.8	25	47.8	Carbamidomethyl (+57)	1 909,94	2	-0.00078	-0.41	140	156
p53 / EtROP1 kd	Mudpit_16-2505_Silvestre_p53_rho_kd_hilic_ORBI2462	p53 human	P53	p53 human	1	0.0156	43 665,4	19	32	605	16-2505_Silvestre_p53_rho_kd_hilic_ORBI2462-15611-17311_17311	TCPVQLWVDSTPPPGTR	K	V	0.995	49	25	49	Carbamidomethyl (+57)	1 909,93	2	-0.001	-0.54	140	156
p53 / EtROP1 kd	Mudpit_16-2505_Silvestre_p53_rho_kd_hilic_ORBI2462	p53 human	P53	p53 human	1	0.0156	43 665,4	19	32	605	16-2505_Silvestre_p53_rho_kd_hilic_ORBI2462-13790-15386_15386	TCPVQLWVDSTPPPGTR	K	V	0.996	50	25	50	Carbamidomethyl (+57)	1 909,93	2	-0.0018	-0.92	140	156
p53 / EtROP1 kd	Mudpit_16-2505_Silvestre_p53_rho_kd_hilic_ORBI2462	p53 human	P53	p53 human	1	0.0156	43 665,4	19	32	605	16-2505_Silvestre_p53_rho_kd_hilic_ORBI2462-12727-14241_14241	TCPVQLWVDSTPPPGTR	K	V	0.996	50.8	25	50.8	Carbamidomethyl (+57)	1 909,94	2	-0.00029	-0.15	140	156
p53 / EtROP1 kd	Mudpit_16-2505_Silvestre_p53_rho_kd_hilic_ORBI2462	p53 human	P53	p53 human	1	0.0156	43 665,4	19	32	605	16-2505_Silvestre_p53_rho_kd_hilic_ORBI2462-11036-12458_12458	TCPVQLWVDSTPPPGTR	K	V	0.996	50.8	25	50.8	Carbamidomethyl (+57)	1 909,93	2	-0.0015	-0.79	140	156
p53 / EtROP1 kd	Mudpit_16-2505_Silvestre_p53_rho_kd_hilic_ORBI2462	p53 human	P53	p53 human	1	0.0156	43 665,4	19	32	605	16-2505_Silvestre_p53_rho_kd_hilic_ORBI2462-9692-11046_11046	TCPVQLWVDSTPPPGTR	K	V	0.996	50.9	25	50.9	Carbamidomethyl (+57)	1 909,94	2	0.00068	0.36	140	156
p53 / EtROP1 kd	Mudpit_16-2505_Silvestre_p53_rho_kd_hilic_ORBI2462	p53 human	P53	p53 human	1	0.0156	43 665,4	19	32	605	16-2505_Silvestre_p53_rho_kd_hilic_ORBI2462-12875-14399_14399	TCPVQLWVDSTPPPGTR	K	V	0.997	51.3	25	51.3	Carbamidomethyl (+57)	1 909,93	2	-0.0014	-0.73	140	156
p53 / EtROP1 kd	Mudpit_16-2505_Silvestre_p53_rho_kd_hilic_ORBI2462	p53 human	P53	p53 human	1	0.0156	43 665,4	19	32	605	16-2505_Silvestre_p53_rho_kd_hilic_ORBI2462-11796-13260_13260	TCPVQLWVDSTPPPGTR	K	V	0.997	54.7	25	54.7	Carbamidomethyl (+57)	1 909,93	2	-0.0015	-0.79	140	156
p53 / EtROP1 kd	Mudpit_16-2505_Silvestre_p53_rho_kd_hilic_ORBI2462	p53 human	P53	p53 human	1	0.0156	43 665,4	19	32	605	16-2505_Silvestre_p53_rho_kd_hilic_ORBI2462-14294-15926_15926	TCPVQLWVDSTPPPGTR	K	V	0.997	54.9	25	54.9	Carbamidomethyl (+57)	1 909,94	2	0.0013	0.68	140	156
p53 / EtROP1 kd	Mudpit_16-2505_Silvestre_p53_rho_kd_hilic_ORBI2462	p53 human	P53	p53 human	1	0.0156	43 665,4	19	32	605	16-2505_Silvestre_p53_rho_kd_hilic_ORBI2462-10376-11765_11765	TCPVQLWVDSTPPPGTR	K	V	0.997	55	25	55	Carbamidomethyl (+57)	1 909,94	2	-4.8e-05	-0.025	140	156
p53 / EtROP1 kd	Mudpit_16-2505_Silvestre_p53_rho_kd_hilic_ORBI2462	p53 human	P53	p53 human	1	0.0156	43 665,4	19	32	605	16-2505_Silvestre_p53_rho_kd_hilic_ORBI2462-10714-12120_12120	TCPVQLWVDSTPPPGTR	K	V	0.997	55.6	25	55.6	Carbamidomethyl (+57)	1 909,94	2	-0.00078	-0.41	140	156
p53 / EtROP1 kd	Mudpit_16-2505_Silvestre_p53_rho_kd_hilic_ORBI2462	p53 human	P53	p53 human	1	0.0156	43 665,4	19	32	605	16-2505_Silvestre_p53_rho_kd_hilic_ORBI2462-13319-14879_14879	TCPVQLWVDSTPPPGTR	K	V	0.997	57.3	25	57.3	Carbamidomethyl (+57)	1 909,94	2	-0.00017	-0.089	140	156
p53 / EtROP1 kd	Mudpit_16-2505_Silvestre_p53_rho_kd_hilic_ORBI2462	p53 human	P53	p53 human	1	0.0156	43 665,4	19	32	605	16-2505_Silvestre_p53_rho_kd_hilic_ORBI2462-10696-12101_12101	TCPVQLWVDSTPPPGTR	K	V	0.997	58.5	25	58.5	Carbamidomethyl (+57)	1 909,93	2	-0.0013	-0.66	140	156
p53 / EtROP1 kd	Mudpit_16-2505_Silvestre_p53_rho_kd_hilic_ORBI2462	p53 human	P53	p53 human	1	0.0156	43 665,4	19	32	605	16-2505_Silvestre_p53_rho_kd_imac_ORBI2460-9906-11224_11224	TCPVQLWVDSTPPPGTR	K	V	0.997	58.6	25	58.6	Carbamidomethyl (+57)	1 909,93	2	-0.0016	-0.86	140	156
p53 / EtROP1 kd	Mudpit_16-2505_Silvestre_p53_rho_kd_hilic_ORBI2462	p53 human	P53	p53 human	1	0.0156	43 665,4	19	32	605	16-2505_Silvestre_p53_rho_kd_hilic_ORBI2462-12110-13590_13590	TCPVQLWVDSTPPPGTR	K	V	0.997	58.6	25	58.6	Carbamidomethyl (+57)	1 909,94	2	-0.00029	-0.15	140	156
p53 / EtROP1 kd	Mudpit_16-2505_Silvestre_p53_rho_kd_hilic_ORBI2462	p53 human	P53	p53 human	1	0.0156	43 665,4	19	32	605	16-2505_Silvestre_p53_rho_kd_hilic_ORBI2462-12864-14387_14387	TCPVQLWVDSTPPPGTR	K	V	0.997	58.7	25	58.7	Carbamidomethyl (+57)	1 909,94	2	0.0002	0.1	140	156
p53 / EtROP1 kd	Mudpit_16-2505_Silvestre_p53_rho_kd_hilic_ORBI2462	p53 human	P53	p53 human	1	0.0156	43 665,4	19	32	605	16-2505_Silvestre_p53_rho_kd_imac_ORBI2460-9931-11250_11250	TCPVQLWVDSTPPPGTR	K	V	0.997	59.2	25	59.2	Carbamidomethyl (+57)	1 909,93	2	-0.001	-0.54	140	156
p53 / EtROP1 kd	Mudpit_16-2505_Silvestre_p53_rho_kd_hilic_ORBI2462	p53 human	P53	p53 human	1	0.0156	43 665,4	19	32	605	16-2505_Silvestre_p53_rho_kd_hilic_ORBI2462-13628-15212_15212	TCPVQLWVDSTPPPGTR	K	V	0.997	60	25	60	Carbamidomethyl (+57)	1 909,94	2	0.0002	0.1	140	156
p53 / EtROP1 kd	Mudpit_16-2505_Silvestre_p53_rho_kd_hilic_ORBI2462	p53 human	P53	p53 human	1	0.0156	43 665,4	19	32	605	16-2505_Silvestre_p53_rho_kd_hilic_ORBI2462-11176-12605_12605	TCPVQLWVDSTPPPGTR	K	V	0.997	60.1	25	60.1	Carbamidomethyl (+57)	1 909,93	2	-0.0018	-0.92	140	156
p53 / EtROP1 kd	Mudpit_16-2505_Silvestre_p53_rho_kd_hilic_ORBI2462	p53 human	P53	p53 human	1	0.0156	43 665,4	19	32	605	16-2505_Silvestre_p53_rho_kd_hilic_ORBI2462-12576-14080_14080	TCPVQLWVDSTPPPGTR	K	V	0.997	60.1	25	60.1	Carbamidomethyl (+57)	1 909,94	2	-0.00029	-0.15	140	156
p53 / EtROP1 kd	Mudpit_16-2505_Silvestre_p53_rho_kd_hilic_ORBI2462	p53 human	P53	p53 human	1	0.0156	43 665,4	19	32	605	16-2505_Silvestre_p53_rho_kd_hilic_ORBI2462-12266-13754_13754	TCPVQLWVDSTPPPGTR	K	V	0.997	60.4	25	60.4	Carbamidomethyl (+57)	1 909,94	2	-0.00017	-0.089	140	156
p53 / EtROP1 kd	Mudpit_16-2505_Silvestre_p53_rho_kd_hilic_ORBI2462	p53 human	P53	p53 human	1	0.0156	43 665,4	19	32	605	16-2505_Silvestre_p53_rho_kd_hilic_ORBI2462-13170-14716_14716	TCPVQLWVDSTPPPGTR	K	V	0.997	61	25	61	Carbamidomethyl (+57)	1 909,94	2	0.00044	0.23	140	156
p53 / EtROP1 kd	Mudpit_16-2505_Silvestre_p53_rho_kd_hilic_ORBI2462	p53 human	P53	p53 human	1	0.0156	43 665,4	19	32	605	16-2505_Silvestre_p53_rho_kd_hilic_ORBI2462-13788-15384_15384	TCPVQLWVDSTPPPGTR	K	V	0.997	61.1	25	61.1	Carbamidomethyl (+57)	1 909,93	2	-0.0018	-0.92	140	156
p53 / EtROP1 kd	Mudpit_16-2505_Silvestre_p53_rho_kd_hilic_ORBI2462	p53 human	P53	p53 human	1	0.0156	43 665,4	19	32	605	16-2505_Silvestre_p53_rho_kd_hilic_ORBI2462-13185-14732_14732	TCPVQLWVDSTPPPGTR	K	V	0.997	61.3	25	61.3	Carbamidomethyl (+57)	1 909,93	2	-0.0022	-1.2	140	156
p53 / EtROP1 kd	Mudpit_16-2505_Silvestre_p53_rho_kd_hilic_ORBI2462	p53 human	P53	p53 human	1	0.0156	43 665,4	19	32	605	16-2505_Silvestre_p53_rho_kd_hilic_ORBI2462-12708-14221_14221	TCPVQLWVDSTPPPGTR	K	V	0.997	61.5	25	61.5	Carbamidomethyl (+57)	1 909,93	2	-0.002	-1	140	156
p53 / EtROP1 kd	Mudpit_16-2505_Silvestre_p53_rho_kd_hilic_ORBI2462	p53 human	P53	p53 human	1	0.0156	43 665,4	19	32	605	16-2505_Silvestre_p53_rho_kd_hilic_ORBI2462-12423-13919_13919	TCPVQLWVDSTPPPGTR	K	V	0.997	62.7	25	62.7	Carbamidomethyl (+57)	1 909,93	2	-0.0015	-0.79	140	156
p53 / EtROP1 kd	Mudpit_16-2505_Silvestre_p53_rho_kd_hilic_ORBI2462	p53 human	P53	p53 human	1	0.0156	43 665,4	19	32	605	16-2505_Silvestre_p53_rho_kd_hilic_ORBI2462-14464-16106_16106	TCPVQLWVDSTPPPGTR	K	V	0.997	62.8	25	62.8	Carbamidomethyl (+57)	1 909,94	2	0.00068	0.36	140	156
p53 / EtROP1 kd	Mudpit_16-2505_Silvestre_p53_rho_kd_hilic_ORBI2462	p53 human	P53	p53 human	1	0.0156	43 665,4	19	32	605	16-2505_Silvestre_p53_rho_kd_hilic_ORBI2462-12086-13565_13565	TCPVQLWVDSTPPPGTR	K	V	0.997	63.1	25	63.1	Carbamidomethyl (+57)	1 909,94	2	-0.00078	-0.41	140	156
p53 / EtROP1 kd	Mudpit_16-2505_Silvestre_p53_rho_kd_hilic_ORBI2462	p53 human	P53	p53 human	1	0.0156	43 665,4	19	32	605	16-2505_Silvestre_p53_rho_kd_hilic_ORBI2462-11337-12774_12774	TCPVQLWVDSTPPPGTR	K	V	0.997	63.7	25	63.7	Carbamidomethyl (+57)	1 909,93	2	-0.0014	-0.73	140	156
p53 / EtROP1 kd	Mudpit_16-2505_Silvestre_p53_rho_kd_hilic_ORBI2462	p53 human	P53	p53 human	1	0.0156	43 665,4	19	32	605	16-2505_Silvestre_p53_rho_kd_hilic_ORBI2462-10993-12413_12413	TCPVQLWVDSTPPPGTR	K	V	0.997	64.3	25	64.3	Carbamidomethyl (+57)	1 909,93	2	-0.0015	-0.79	140	156
p53 / EtROP1 kd	Mudpit_16-2505_Silvestre_p53_rho_kd_hilic_ORBI2462	p53 human	P53	p53 human	1	0.0156	43 665,4	19	32	605	16-2505_Silvestre_p53_rho_kd_hilic_ORBI2462-13631-15215_15215	TCPVQLWVDSTPPPGTR	K	V	0.997	65	25	65	Carbamidomethyl (+57)	1 909,94	2	0.0002	0.1	140	156
p53 / EtROP1 kd	Mudpit_16-2505_Silvestre_p53_rho_kd_hilic_ORBI2462	p53 human	P53	p53 human	1	0.0156	43 665,4	19	32	605	16-2505_Silvestre_p53_rho_kd_hilic_ORBI2462-13033-14568_14568	TCPVQLWVDSTPPPGTR	K	V	0.997	65.3	25	65.3	Carbamidomethyl (+57)	1 909,94	2	-0.00054	-0.28	140	156
p53 / EtROP1 kd	Mudpit_16-2505_Silvestre_p53_rho_kd_hilic_ORBI2462	p53 human	P53	p53 human	1	0.0156	43 665,4	19	32	605	16-2505_Silvestre_p53_rho_kd_hilic_ORBI2462-11153-12581_12581	TCPVQLWVDSTPPPGTR	K	V	0.997	66	25	66	Carbamidomethyl (+57)	1 909,93	2	-0.0019	-0.98	140	156
p53 / EtROP1 kd	Mudpit_16-2505_Silvestre_p53_rho_kd_hilic_ORBI2462	p53 human	P53	p53 human	1	0.0156	43 665,4	19	32	605	16-2505_Silvestre_p53_rho_kd_hilic_ORBI2462-11492-12937_12937	TCPVQLWVDSTPPPGTR	K	V	0.997	66.7	25	66.7	Carbamidomethyl (+57)	1 909,93	2	-0.0011	-0.6	140	156
p53 / EtROP1 kd	Mudpit_16-2505_Silvestre_p53_rho_kd_hilic_ORBI2462	p53 human	P53	p53 human	1	0.0156	43 665,4	19	32	605	16-2505_Silvestre_p53_rho_kd_hilic_ORBI2462-11016-12437_12437	TCPVQLWVDSTPPPGTR	K	V	0.997	67.6	25	67.6	Carbamidomethyl (+57)	1 909,93	2	-0.0016	-0.86	140	156
p53 / EtROP1 kd	Mudpit_16-2505_Silvestre_p53_rho_kd_hilic_ORBI2462	p53 human	P53	p53 human	1	0.0156	43 665,4	19	32	605	16-2505_Silvestre_p53_rho_kd_hilic_ORBI2462-10221-11602_11602	TCPVQLWVDSTPPPGTR	K	V	0.997	67.9	25	67.9	Carbamidomethyl (+57)	1 909,94	2	0.00056	0.29	140	156
p53 / EtROP1 kd	Mudpit_16-2505_Silvestre_p53_rho_kd_hilic_ORBI2462	p53 human	P53	p53 human	1	0.0156	43 665,4	19	32	605	16-2505_Silvestre_p53_rho_kd_hilic_ORBI2462-11929-13400_13400	TCPVQLWVDSTPPPGTR	K	V	0.997	68.2	25	68.2	Carbamidomethyl (+57)	1 909,94	2	-0.00078	-0.41	140	156
p53 / EtROP1 kd	Mudpit_16-2505_Silvestre_p53_rho_kd_hilic_ORBI2462	p53 human	P53	p53 human	1	0.0156	43 665,4	19	32	605	16-2505_Silvestre_p53_rho_kd_hilic_ORBI2462-11640-13094_13094	TCPVQLWVDSTPPPGTR	K	V	0.997	69.1	25	69.1	Carbamidomethyl (+57)	1 909,94	2	-0.00078	-0.41	140	156
p53 / EtROP1 kd	Mudpit_16-2505_Silvestre_p53_rho_kd_hilic_ORBI2462	p53 human	P53	p53 human	1	0.0156	43 665,4	19	32	605	16-2505_Silvestre_p53_rho_kd_hilic_ORBI2462-12559-14062_14062	TCPVQLWVDSTPPPGTR	K	V	0.997	69.9	25	69.9	Carbamidomethyl (+57)	1 909,93	2	-0.0011	-0.6	140	156
p53 / EtROP1 kd	Mudpit_16-2505_Silvestre_p53_rho_kd_hilic_ORBI2462	p53 human	P53	p53 human	1	0.0156	43 665,4	19	32	605	16-2505_Silvestre_p53_rho_kd_hilic_ORBI2462-10833-12245_12245	TCPVQLWVDSTPPPGTR	K	V	0.997	70.8	25	70.8	Carbamidomethyl (+57)	1 909,93	2	-0.0016	-0.86	140	156
p53 / EtROP1 kd	Mudpit_16-2505_Silvestre_p53_rho_kd_hilic_ORBI2462	p53 human	P53	p53 human	1	0.0156	43 665,4	19	32	605	16-2505_Silvestre_p53_rho_kd_hilic_ORBI2462-12246-13733_13733	TCPVQLWVDSTPPPGTR	K	V	0.997	73.2	25	73.2	Carbamidomethyl (+57)	1 909,93	2	-0.0013	-0.66	140	156
p53 / EtROP1 kd	Mudpit_16-2505_Silvestre_p53_rho_kd_hilic_ORBI2462	p53 human	P53	p53 human	1	0.0156	43 665,4	19	32	605	16-2505_Silvestre_p53_rho_kd_hilic_ORBI2462-10853-12266_12266	TCPVQLWVDSTPPPGTR	K	V	0.997	73.7	25	73.7	Carbamidomethyl (+57)	1 909,93	2	-0.0015	-0.79	140	156
p53 / EtROP1 kd	Mudpit_16-2505_Silvestre_p53_rho_kd_hilic_ORBI2462	p53 human	P53	p53 human	1	0.0156	43 665,4	19	32	605	16-2505_Silvestre_p53_rho_kd_hilic_ORBI2462-10513-11909_11909	TCPVQLWVDSTPPPGTR	K	V	0.997	73.8	25	73.8	Carbamidomethyl (+57)	1 909,94	2	-0.00041	-0.22	140	156
p53 / EtROP1 kd	Mudpit_16-2505_Silvestre_p53_rho_kd_hilic_ORBI2462	p53 human	P53	p53 human	1	0.0156	43 665,4	19	32	605	16-2505_Silvestre_p53_rho_kd_hilic_ORBI2462-11313-12749_12749	TCPVQLWVDSTPPPGTR	K	V	0.997	73.9	25	73.9	Carbamidomethyl (+57)	1 909,93	2	-0.0014	-0.73	140	156
p53 / EtROP1 kd	Mudpit_16-2505_Silvestre_p53_rho_kd_hilic_ORBI2462	p53 human	P53	p53 human	1	0.0156	43 665,4	19	32	605	16-2505_Silvestre_p53_rho_kd_hilic_ORBI2462-10533-11930_11930	TCPVQLWVDSTPPPGTR	K	V	0.997	74	25	74	Carbamidomethyl (+57)	1 909,94	2	-0.00041	-0.22	140	156
p53 / EtROP1 kd	Mudpit_16-2505_Silvestre_p53_rho_kd_hilic_ORBI2462	p53 human	P53	p53 human	1	0.0156	43 665,4	19	32	605	16-2505_Silvestre_p53_rho_kd_hilic_ORBI2462-10856-12269_12269	TCPVQLWVDSTPPPGTR	K	V	0.997	74.5	25	74.5	Carbamidomethyl (+57)	1 909,93	2	-0.0015	-0.79	140	156
p53 / EtROP1 kd	Mudpit_16-2505_Silvestre_p53_rho_kd_hilic_ORBI2462	p53 human	P53	p53 human	1	0.0156	43 665,4	19	32	605	16-2505_Silvestre_p53_rho_kd_hilic_ORBI2462-11952-13424_13424	TCPVQLWVDSTPPPGTR	K	V	0.997	75.9	25	75.9	Carbamidomethyl (+57)	1 909,93	2	-0.0015	-0.79	140	156
p53 / EtROP1 kd	Mudpit_16-2505_Silvestre_p53_rho_kd_hilic_ORBI2462	p53 human	P53	p53 human	1	0.0156	43 665,4	19	32	605	16-2505_Silvestre_p53_rho_kd_hilic_ORBI2462-12107-13587_13587	TCPVQLWVDSTPPPGTR	K	V	0.997	76.1	25	76.1	Carbamidomethyl (+57)	1 909,94	2	-0.00029	-0.15	140	156
p53 / EtROP1 kd	Mudpit_16-2505_Silvestre_p53_rho_kd_hilic_ORBI2462	p53 human	P53	p53 human	1	0.0156	43 665,4	19	32	605	16-2505_Silvestre_p53_rho_kd_hilic_ORBI2462-10673-12077_12077	TCPVQLWVDSTPPPGTR	K	V	0.997	76.3	25	76.3	Carbamidomethyl (+57)	1 909,94	2	-0.00066	-0.34	140	156
p53 / EtROP1 kd	Mudpit_16-2505_Silvestre_p53_rho_kd_hilic_ORBI2462	p53 human	P53	p53 human	1	0.0156	43 665,4	19	32	605	16-2505_Silvestre_p53_rho_kd_hilic_ORBI2462-9705-11060_11060	TCPVQLWVDSTPPPGTR	K	V	0.997	76.4	25	76.4	Carbamidomethyl (+57)	1 909,93	2	-0.0015	-0.79	140	156
p53 / EtROP1 kd	Mudpit_16-2505_Silvestre_p53_rho_kd_hilic_ORBI2462	p53 human	P53	p53 human	1	0.0156	43 665,4	19	32	605	16-2505_Silvestre_p53_rho_kd_hilic_ORBI2462-11488-12933_12933	TCPVQLWVDSTPPPGTR	K	V	0.997	78.6	25	78.6	Carbamidomethyl (+57)	1 909,93	2	-0.0011	-0.6	140	156
p53 / EtROP1 kd	Mudpit_16-2505_Silvestre_p53_rho_kd_hilic_ORBI2462	p53 human	P53	p53 human	1	0.0156	43 665,4	19	32	605	16-2505_Silvestre_p53_rho_kd_hilic_ORBI2462-11792-13256_13256	TCPVQLWVDSTPPPGTR	K	V	0.997	78.8	25	78.8	Carbamidomethyl (+57)	1 909,93	2	-0.0015	-0.79	140	156
p53 / EtROP1 kd	Mudpit_16-2505_Silvestre_p53_rho_kd_hilic_ORBI2462	p53 human	P53	p53 human	1	0.0156	43 665,4	19	32	605	16-2505_Silvestre_p53_rho_kd_hilic_ORBI2462-12263-13751_13751	TCPVQLWVDSTPPPGTR	K	V	0.997	80.3	25	80.3	Carbamidomethyl (+57)	1 909,94	2	-0.00017	-0.089	140	156
p53 / EtROP1 kd	Mudpit_16-2505_Silvestre_p53_rho_kd_hilic_ORBI2462	p53 human	P53	p53 human	1	0.0156	43 665,4	19	32	605	16-2505_Silvestre_p53_rho_kd_hilic_ORBI2462-12401-13896_13896	TCPVQLWVDSTPPPGTR	K	V	0.997	80.6	25	80.6	Carbamidomethyl (+57)	1 909,93	2	-0.0014	-0.73	140	156
p53 / EtROP1 kd	Mudpit_16-2505_Silvestre_p53_rho_kd_hilic_ORBI2462	p53 human	P53	p53 human	1	0.0156	43 665,4	19	32	605	16-2505_Silvestre_p53_rho_kd_hilic_ORBI2462-11333-12770_12770	TCPVQLWVDSTPPPGTR	K	V	0.997	81.6	25	81.6	Carbamidomethyl (+57)	1 909,93	2	-0.0014	-0.73	140	156
p53 / EtROP1 kd	Mudpit_16-2505_Silvestre_p53_rho_kd_hilic_ORBI2462	p53 human	P53	p53 human	1	0.0156	43 665,4	19	32	605	16-2505_Silvestre_p53_rho_kd_hilic_ORBI2462-11622-13075_13075	TCPVQLWVDSTPPPGTR	K	V	0.997	81.6	25	81.6	Carbamidomethyl (+57)	1 909,93	2	-0.001	-0.54	140	156
p53 / EtROP1 kd	Mudpit_16-2505_Silvestre_p53_rho_kd_hilic_ORBI2462	p53 human	P53	p53 human	1	0.0156	43 665,4	19	32	605	16-2505_Silvestre_p53_rho_kd_hilic_ORBI2462-11013-12434_12434	TCPVQLWVDSTPPPGTR	K	V	0.997	82.8	25	82.8	Carbamidomethyl (+57)	1 909,93	2	-0.0016	-0.86	140	156
p53 / EtROP1 kd	Mudpit_16-2505_Silvestre_p53_rho_kd_hilic_ORBI2462	p53 human	P53	p53 human	1	0.0156	43 665,4	19	32	605	16-2505_Silvestre_p53_rho_kd_hilic_ORBI2462-10353-11741_11741	TCPVQLWVDSTPPPGTR	K	V	0.997	85.6	25	85.6	Carbamidomethyl (+57)	1 909,94	2	0.00032	0.17	140	156
p53 / EtROP1 kd	Mudpit_16-2505_Silvestre_p53_rho_kd_hilic_ORBI2462	p53 human	P53	p53 human	1	0.0156	43 665,4	19	32	605	16-2505_Silvestre_p53_rho_kd_hilic_ORBI2462-11636-13090_13090	TCPVQLWVDSTPPPGTR	K	V	0.997	86.2	25	86.2	Carbamidomethyl (+57)	1 909,94	2	-0.00078	-0.41	140	156
p53 / EtROP1 kd	Mudpit_16-2505_Silvestre_p53_rho_kd_hilic_ORBI2462	p53 human	P53	p53 human	1	0.0156	43 665,4	19	32	605	16-2505_Silvestre_p53_rho_kd_hilic_ORBI2462-10693-12098_12098	TCPVQLWVDSTPPPGTR	K	V	0.997	86.6	25	86.6	Carbamidomethyl (+57)	1 909,93	2	-0.0013	-0.66	140	156
p53 / EtROP1 kd	Mudpit_16-2505_Silvestre_p53_rho_kd_hilic_ORBI2462	p53 human	P53	p53 human	1	0.0156	43 665,4	19	32	605	16-2505_Silvestre_p53_rho_kd_hilic_ORBI2462-10373-11762_11762	TCPVQLWVDSTPPPGTR	K	V	0.997	89.9	25	89.9	Carbamidomethyl (+57)	1 909,94	2	-4.8e-05	-0.025	140	156
p53 / EtROP1 kd	Mudpit_16-2505_Silvestre_p53_rho_kd_hilic_ORBI2462	p53 human	P53	p53 human	1	0.0156	43 665,4	19	32	605	16-2505_Silvestre_p53_rho_kd_hilic_ORBI2462-11468-12912_12912	TCPVQLWVDSTPPPGTR	K	V	0.997	90.3	25	90.3	Carbamidomethyl (+57)	1 909,93	2	-0.0011	-0.6	140	156
p53 / EtROP1 kd	Mudpit_16-2505_Silvestre_p53_rho_kd_hilic_ORBI2462	p53 human	P53	p53 human	1	0.0156	43 665,4	19	32	605	16-2505_Silvestre_p53_rho_kd_hilic_ORBI2462-11173-12602_12602	TCPVQLWVDSTPPPGTR	K	V	0.997	92.8	25	92.8	Carbamidomethyl (+57)	1 909,93	2	-0.0018	-0.92	140	156
p53 / EtROP1 kd	Mudpit_16-2505_Silvestre_p53_rho_kd_hilic_ORBI2462	p53 human	P53	p53 human	1	0.0156	43 665,4	19	32	605	16-2505_Silvestre_p53_rho_kd_hilic_ORBI2462-11774-13236_13236	TCPVQLWVDSTPPPGTR	K	V	0.997	93.6	25	93.6	Carbamidomethyl (+57)	1 909,93	2	-0.002	-1	140	156
p53 / EtROP1 kd	Mudpit_16-2505_Silvestre_p53_rho_kd_hilic_ORBI2462	p53 human	P53	p53 human	1	0.0156	43 665,4	19	32	605	16-2505_Silvestre_p53_rho_kd_hilic_ORBI2462-9216-10547_10547	TCPVQLWVDSTPPPGTRVR	K	A	0.968	36	25	36	Carbamidomethyl (+57)	2 165,10	3	-0.0025	-1.2	140	158
p53 / EtROP1 kd	Mudpit_16-2505_Silvestre_p53_rho_kd_hilic_ORBI2462	p53 human	P53	p53 human	1	0.0156	43 665,4	19	32	605	16-2505_Silvestre_p53_rho_kd_hilic_ORBI2462-9537-10884_10884	TCPVQLWVDSTPPPGTRVR	K	A	0.97	36.3	25	36.3	Carbamidomethyl (+57)	2 165,10	3	-0.0016	-0.74	140	158
p53 / EtROP1 kd	Mudpit_16-2505_Silvestre_p53_rho_kd_hilic_ORBI2462	p53 human	P53	p53 human	1	0.0156	43 665,4	19	32	605	16-2505_Silvestre_p53_rho_kd_hilic_ORBI2462-8894-10209_10209	TCPVQLWVDSTPPPGTRVR	K	A	0.973	36.8	25	36.8	Carbamidomethyl (+57)	2 165,10	3	-0.00049	-0.23	140	158
p53 / EtROP1 kd	Mudpit_16-2505_Silvestre_p53_rho_kd_hilic_ORBI2462	p53 human	P53	p53 human	1	0.0156	43 665,4	19	32	605	16-2505_Silvestre_p53_rho_kd_hilic_ORBI2462-9374-10713_10713	TCPVQLWVDSTPPPGTRVR	K	A	0.986	41.3	25	41.3	Carbamidomethyl (+57)	2 165,10	3	-0.00086	-0.4	140	158
p53 / EtROP1 kd	Mudpit_16-2505_Silvestre_p53_rho_kd_hilic_ORBI2462	p53 human	P53	p53 human	1	0.0156	43 665,4	19	32	605	16-2505_Silvestre_p53_rho_kd_hilic_ORBI2462-9213-10544_10544	TCPVQLWVDSTPPPGTRVR	K	A	0.993	46.2	25	46.2	Carbamidomethyl (+57)	2 165,10	3	-0.0025	-1.2	140	158
p53 / EtROP1 kd	Mudpit_16-2505_Silvestre_p53_rho_kd_hilic_ORBI2462	p53 human	P53	p53 human	1	0.0156	43 665,4	19	32	605	16-2505_Silvestre_p53_rho_kd_hilic_ORBI2462-9053-10376_10376	TCPVQLWVDSTPPPGTRVR	K	A	0.994	47.6	25	47.6	Carbamidomethyl (+57)	2 165,10	3	-0.0021	-0.99	140	158
p53 / EtROP1 kd	Mudpit_16-2505_Silvestre_p53_rho_kd_hilic_ORBI2462	p53 human	P53	p53 human	1	0.0156	43 665,4	19	32	605	16-2505_Silvestre_p53_rho_kd_hilic_ORBI2462-8734-10041_10041	TCPVQLWVDSTPPPGTRVR	K	A	0.995	48.4	25	48.4	Carbamidomethyl (+57)	2 165,10	3	-0.0016	-0.74	140	158
p53 / EtROP1 kd	Mudpit_16-2505_Silvestre_p53_rho_kd_hilic_ORBI2462	p53 human	P53	p53 human	1	0.0156	43 665,4	19	32	605	16-2505_Silvestre_p53_rho_kd_hilic_ORBI2462-8733-10040_10040	TCPVQLWVDSTPPPGTRVR	K	A	0.997	51.7	25	51.7	Carbamidomethyl (+57)	2 165,10	3	-0.0016	-0.74	140	158
p53 / EtROP1 kd	Mudpit_16-2505_Silvestre_p53_rho_kd_hilic_ORBI2462	p53 human	P53	p53 human	1	0.0156	43 665,4	19	32	605	16-2505_Silvestre_p53_rho_kd_hilic_ORBI2462-9373-10712_10712	TCPVQLWVDSTPPPGTRVR	K	A	0.997	56.7	25	56.7	Carbamidomethyl (+57)	2 165,10	3	-0.00086	-0.4	140	158
p53 / EtROP1 kd	Mudpit_16-2505_Silvestre_p53_rho_kd_hilic_ORBI2462	p53 human	P53	p53 human	1	0.0156	43 665,4	19	32	605	16-2505_Silvestre_p53_rho_kd_hilic_ORBI2462-8893-10208_10208	TCPVQLWVDSTPPPGTRVR	K	A	0.997	57.8	25	57.8	Carbamidomethyl (+57)	2 165,10	3	-0.00049	-0.23	140	158
p53 / EtROP1 kd	Mudpit_16-2505_Silvestre_p53_rho_kd_hilic_ORBI2462	p53 human	P53	p53 human	1	0.0156	43 665,4	19	32	605	16-2505_Silvestre_p53_rho_kd_hilic_ORBI2462-4578-5677_5677	VEYLDDRNTFR	R	H	0.965	35.3	25	35.3		1 426,68	3	-0.00083	-0.58	203	213
p53 / EtROP1 kd	Mudpit_16-2505_Silvestre_p53_rho_kd_hilic_ORBI2462	p53 human	P53	p53 human	1	0.0156	43 665,4	19	32	605	16-2505_Silvestre_p53_rho_kd_hilic_ORBI2462-4835-5947_5947	VRAMAIYKQSQHMTEVVR	R	R	0.965	43.7	25	43.7		2 146,11	4	-0.00025	-0.12	157	174
p53 / EtROP1 kd	Mudpit_16-2505_Silvestre_p53_rho_kd_hilic_ORBI2462	p53 human	P53	p53 human	1	0.0156	43 665,4	19	32	605	16-2505_Silvestre_p53_rho_kd_hilic_ORBI2462-4710-5815_5815	VRAMAIYKQSQHMTEVVR	R	R	0.965	35.4	25	35.4		2 146,11	3	-0.0024	-1.1	157	174
p53 / EtROP1 kd	Mudpit_16-2505_Silvestre_p53_rho_kd_hilic_ORBI2462	p53 human	P53	p53 human	1	0.0156	43 665,4	19	32	605	16-2505_Silvestre_p53_rho_kd_hilic_ORBI2462-4834-5946_5946	VRAMAIYKQSQHMTEVVR	R	R	0.967	44.2	25	44.2		2 146,11	4	-0.00025	-0.12	157	174
p53 / EtROP1 kd	Mudpit_16-2505_Silvestre_p53_rho_kd_hilic_ORBI2462	p53 human	P53	p53 human	1	0.0156	43 665,4	19	32	605	16-2505_Silvestre_p53_rho_kd_hilic_ORBI2462-4862-5975_5975	VRAMAIYKQSQHMTEVVR	R	R	0.981	39.1	25	39.1		2 146,11	3	-0.0029	-1.4	157	174
p53 / EtROP1 kd	Mudpit_16-2505_Silvestre_p53_rho_kd_hilic_ORBI2462	p53 human	P53	p53 human	1	0.0156	43 665,4	19	32	605	16-2505_Silvestre_p53_rho_kd_hilic_ORBI2462-4787-5896_5896	VRAMAIYKQSQHMTEVVR	R	R	0.983	39.7	25	39.7		2 146,11	3	-0.0029	-1.4	157	174
p53 / EtROP1 kd	Mudpit_16-2505_Silvestre_p53_rho_kd_hilic_ORBI2462	p53 human	P53	p53 human	1	0.0156	43 665,4	19	32	605	16-2505_Silvestre_p53_rho_kd_hilic_ORBI2462-4860-5973_5973	VRAMAIYKQSQHMTEVVR	R	R	0.984	40.2	25	40.2		2 146,11	3	-0.0029	-1.4	157	174
p53 / EtROP1 kd	Mudpit_16-2505_Silvestre_p53_rho_kd_hilic_ORBI2462	p53 human	P53	p53 human	1	0.0156	43 665,4	19	32	605	16-2505_Silvestre_p53_rho_kd_hilic_ORBI2462-4705-5810_5810	VRAMAIYKQSQHMTEVVR	R	R	0.991	44.6	25	44.6		2 146,11	3	-0.0024	-1.1	157	174
p53 / EtROP1 kd	Mudpit_16-2505_Silvestre_p53_rho_kd_hilic_ORBI2462	p53 human	P53	p53 human	1	0.0156	43 665,4	19	32	605	16-2505_Silvestre_p53_rho_kd_hilic_ORBI2462-4713-5818_5818	VRAMAIYKQSQHMTEVVR	R	R	0.993	45.9	25	45.9		2 146,11	3	-0.0024	-1.1	157	174
p53 / EtROP1 kd	Mudpit_16-2505_Silvestre_p53_rho_kd_hilic_ORBI2462	p53 human	P53	p53 human	1	0.0156	43 665,4	19	32	605	16-2505_Silvestre_p53_rho_kd_hilic_ORBI2462-4863-5976_5976	VRAMAIYKQSQHMTEVVR	R	R	0.997	53.3	25	53.3		2 146,11	3	-0.0029	-1.4	157	174
p53 / EtROP1 wt	Mudpit_16-2505_Silvestre_p53_rho_wt_hilic_ORBI2465	p53 human	P53	p53 human	1	0.0088	43 665,4	12	18	302	16-2505_Silvestre_p53_rho_wt_hilic_ORBI2465-4213-5195_5195	AMAIYKQSQHMTEVVR	R	R	0.957	33.8	25	33.8		1 890,94	3	-0.0017	-0.9	159	174
p53 / EtROP1 wt	Mudpit_16-2505_Silvestre_p53_rho_wt_hilic_ORBI2465	p53 human	P53	p53 human	1	0.0088	43 665,4	12	18	302	16-2505_Silvestre_p53_rho_wt_hilic_ORBI2465-4562-5561_5561	AMAIYKQSQHMTEVVR	R	R	0.962	34.9	25	34.9		1 890,94	3	-0.0024	-1.3	159	174
p53 / EtROP1 wt	Mudpit_16-2505_Silvestre_p53_rho_wt_hilic_ORBI2465	p53 human	P53	p53 human	1	0.0088	43 665,4	12	18	302	16-2505_Silvestre_p53_rho_wt_hilic_ORBI2465-4222-5204_5204	AMAIYKQSQHMTEVVR	R	R	0.966	35.9	25	35.9		1 890,94	3	-0.0017	-0.9	159	174
p53 / EtROP1 wt	Mudpit_16-2505_Silvestre_p53_rho_wt_hilic_ORBI2465	p53 human	P53	p53 human	1	0.0088	43 665,4	12	18	302	16-2505_Silvestre_p53_rho_wt_hilic_ORBI2465-4215-5197_5197	AMAIYKQSQHMTEVVR	R	R	0.972	37.4	25	37.4		1 890,94	3	-0.0017	-0.9	159	174
p53 / EtROP1 wt	Mudpit_16-2505_Silvestre_p53_rho_wt_hilic_ORBI2465	p53 human	P53	p53 human	1	0.0088	43 665,4	12	18	302	16-2505_Silvestre_p53_rho_wt_hilic_ORBI2465-4381-5371_5371	AMAIYKQSQHMTEVVR	R	R	0.981	41.1	25	41.1		1 890,94	3	-0.0019	-1	159	174
p53 / EtROP1 wt	Mudpit_16-2505_Silvestre_p53_rho_wt_hilic_ORBI2465	p53 human	P53	p53 human	1	0.0088	43 665,4	12	18	302	16-2505_Silvestre_p53_rho_wt_hilic_ORBI2465-4322-5309_5309	AMAIYKQSQHMTEVVR	R	R	0.994	55.3	25	55.3		1 890,94	2	-0.0013	-0.67	159	174
p53 / EtROP1 wt	Mudpit_16-2505_Silvestre_p53_rho_wt_hilic_ORBI2465	p53 human	P53	p53 human	1	0.0088	43 665,4	12	18	302	16-2505_Silvestre_p53_rho_wt_hilic_ORBI2465-4277-5262_5262	AMAIYKQSQHMTEVVR	R	R	0.997	71	25	71		1 890,94	2	-0.0028	-1.5	159	174
p53 / EtROP1 wt	Mudpit_16-2505_Silvestre_p53_rho_wt_hilic_ORBI2465	p53 human	P53	p53 human	1	0.0088	43 665,4	12	18	302	16-2505_Silvestre_p53_rho_wt_hilic_ORBI2465-4281-5266_5266	AMAIYKQSQHMTEVVR	R	R	0.997	78.2	25	78.2		1 890,94	2	-0.0028	-1.5	159	174
p53 / EtROP1 wt	Mudpit_16-2505_Silvestre_p53_rho_wt_hilic_ORBI2465	p53 human	P53	p53 human	1	0.0088	43 665,4	12	18	302	16-2505_Silvestre_p53_rho_wt_hilic_ORBI2465-4370-5359_5359	ELNEALELKDAQAGKEPGGSR	R	A	0.963	35	25	35		2 211,11	3	-0.0016	-0.74	343	363
p53 / EtROP1 wt	Mudpit_16-2505_Silvestre_p53_rho_wt_hilic_ORBI2465	p53 human	P53	p53 human	1	0.0088	43 665,4	12	18	302	16-2505_Silvestre_p53_rho_wt_hilic_ORBI2465-4286-5271_5271	ELNEALELKDAQAGKEPGGSR	R	A	0.996	57.7	25	57.7		2 211,11	3	-0.0027	-1.2	343	363
p53 / EtROP1 wt	Mudpit_16-2505_Silvestre_p53_rho_wt_hilic_ORBI2465	p53 human	P53	p53 human	1	0.0088	43 665,4	12	18	302	16-2505_Silvestre_p53_rho_wt_hilic_ORBI2465-8153-9333_9333	KKPLDGEYFTLQIR	K	G	0.948	34.8	25	34.8		1 706,93	2	-0.0019	-1.1	320	333
p53 / EtROP1 wt	Mudpit_16-2505_Silvestre_p53_rho_wt_hilic_ORBI2465	p53 human	P53	p53 human	1	0.0088	43 665,4	12	18	302	16-2505_Silvestre_p53_rho_wt_hilic_ORBI2465-8889-10106_10106	KKPLDGEYFTLQIR	K	G	0.957	33.9	25	33.9		1 706,93	3	-0.00091	-0.53	320	333
p53 / EtROP1 wt	Mudpit_16-2505_Silvestre_p53_rho_wt_hilic_ORBI2465	p53 human	P53	p53 human	1	0.0088	43 665,4	12	18	302	16-2505_Silvestre_p53_rho_wt_imac_ORBI2463-4815-6450_6450	KKPLDGEYFTLQIR	K	G	0.957	36.2	25	36.2		1 706,94	2	0.0011	0.65	320	333
p53 / EtROP1 wt	Mudpit_16-2505_Silvestre_p53_rho_wt_hilic_ORBI2465	p53 human	P53	p53 human	1	0.0088	43 665,4	12	18	302	16-2505_Silvestre_p53_rho_wt_hilic_ORBI2465-8462-9658_9658	KKPLDGEYFTLQIR	K	G	0.961	34.8	25	34.8		1 706,94	3	-0.00036	-0.21	320	333
p53 / EtROP1 wt	Mudpit_16-2505_Silvestre_p53_rho_wt_hilic_ORBI2465	p53 human	P53	p53 human	1	0.0088	43 665,4	12	18	302	16-2505_Silvestre_p53_rho_wt_imac_ORBI2463-4907-6551_6551	KKPLDGEYFTLQIR	K	G	0.963	35.2	25	35.2		1 706,93	3	-0.0015	-0.86	320	333
p53 / EtROP1 wt	Mudpit_16-2505_Silvestre_p53_rho_wt_hilic_ORBI2465	p53 human	P53	p53 human	1	0.0088	43 665,4	12	18	302	16-2505_Silvestre_p53_rho_wt_hilic_ORBI2465-8461-9657_9657	KKPLDGEYFTLQIR	K	G	0.964	35.4	25	35.4		1 706,94	3	-0.00036	-0.21	320	333
p53 / EtROP1 wt	Mudpit_16-2505_Silvestre_p53_rho_wt_hilic_ORBI2465	p53 human	P53	p53 human	1	0.0088	43 665,4	12	18	302	16-2505_Silvestre_p53_rho_wt_hilic_ORBI2465-8301-9489_9489	KKPLDGEYFTLQIR	K	G	0.965	35.7	25	35.7		1 706,94	3	-0.00073	-0.43	320	333
p53 / EtROP1 wt	Mudpit_16-2505_Silvestre_p53_rho_wt_hilic_ORBI2465	p53 human	P53	p53 human	1	0.0088	43 665,4	12	18	302	16-2505_Silvestre_p53_rho_wt_hilic_ORBI2465-8832-10046_10046	KKPLDGEYFTLQIR	K	G	0.971	37.1	25	37.1		1 706,94	3	-0.00055	-0.32	320	333
p53 / EtROP1 wt	Mudpit_16-2505_Silvestre_p53_rho_wt_hilic_ORBI2465	p53 human	P53	p53 human	1	0.0088	43 665,4	12	18	302	16-2505_Silvestre_p53_rho_wt_hilic_ORBI2465-8467-9663_9663	KKPLDGEYFTLQIR	K	G	0.971	37.2	25	37.2		1 706,94	3	-0.00036	-0.21	320	333
p53 / EtROP1 wt	Mudpit_16-2505_Silvestre_p53_rho_wt_hilic_ORBI2465	p53 human	P53	p53 human	1	0.0088	43 665,4	12	18	302	16-2505_Silvestre_p53_rho_wt_hilic_ORBI2465-8302-9490_9490	KKPLDGEYFTLQIR	K	G	0.973	37.8	25	37.8		1 706,94	3	-0.00073	-0.43	320	333
p53 / EtROP1 wt	Mudpit_16-2505_Silvestre_p53_rho_wt_hilic_ORBI2465	p53 human	P53	p53 human	1	0.0088	43 665,4	12	18	302	16-2505_Silvestre_p53_rho_wt_hilic_ORBI2465-8125-9304_9304	KKPLDGEYFTLQIR	K	G	0.977	39.1	25	39.1		1 706,94	3	-0.00036	-0.21	320	333
p53 / EtROP1 wt	Mudpit_16-2505_Silvestre_p53_rho_wt_hilic_ORBI2465	p53 human	P53	p53 human	1	0.0088	43 665,4	12	18	302	16-2505_Silvestre_p53_rho_wt_hilic_ORBI2465-8674-9880_9880	KKPLDGEYFTLQIR	K	G	0.98	40.7	25	40.7		1 706,93	3	-0.0011	-0.64	320	333
p53 / EtROP1 wt	Mudpit_16-2505_Silvestre_p53_rho_wt_hilic_ORBI2465	p53 human	P53	p53 human	1	0.0088	43 665,4	12	18	302	16-2505_Silvestre_p53_rho_wt_hilic_ORBI2465-8622-9826_9826	KKPLDGEYFTLQIR	K	G	0.983	42.2	25	42.2		1 706,94	3	-0.00073	-0.43	320	333
p53 / EtROP1 wt	Mudpit_16-2505_Silvestre_p53_rho_wt_hilic_ORBI2465	p53 human	P53	p53 human	1	0.0088	43 665,4	12	18	302	16-2505_Silvestre_p53_rho_wt_hilic_ORBI2465-8727-9936_9936	KKPLDGEYFTLQIR	K	G	0.984	42.6	25	42.6		1 706,94	3	-0.00073	-0.43	320	333
p53 / EtROP1 wt	Mudpit_16-2505_Silvestre_p53_rho_wt_hilic_ORBI2465	p53 human	P53	p53 human	1	0.0088	43 665,4	12	18	302	16-2505_Silvestre_p53_rho_wt_hilic_ORBI2465-8564-9765_9765	KKPLDGEYFTLQIR	K	G	0.985	43.3	25	43.3		1 706,93	3	-0.00091	-0.53	320	333
p53 / EtROP1 wt	Mudpit_16-2505_Silvestre_p53_rho_wt_hilic_ORBI2465	p53 human	P53	p53 human	1	0.0088	43 665,4	12	18	302	16-2505_Silvestre_p53_rho_wt_hilic_ORBI2465-8304-9492_9492	KKPLDGEYFTLQIR	K	G	0.986	44.4	25	44.4		1 706,94	3	-0.00073	-0.43	320	333
p53 / EtROP1 wt	Mudpit_16-2505_Silvestre_p53_rho_wt_hilic_ORBI2465	p53 human	P53	p53 human	1	0.0088	43 665,4	12	18	302	16-2505_Silvestre_p53_rho_wt_hilic_ORBI2465-8455-9650_9650	KKPLDGEYFTLQIR	K	G	0.987	46.8	25	46.8		1 706,93	2	-0.0012	-0.7	320	333
p53 / EtROP1 wt	Mudpit_16-2505_Silvestre_p53_rho_wt_hilic_ORBI2465	p53 human	P53	p53 human	1	0.0088	43 665,4	12	18	302	16-2505_Silvestre_p53_rho_wt_hilic_ORBI2465-8221-9405_9405	KKPLDGEYFTLQIR	K	G	0.987	44.5	25	44.5		1 706,94	3	-0.00018	-0.11	320	333
p53 / EtROP1 wt	Mudpit_16-2505_Silvestre_p53_rho_wt_hilic_ORBI2465	p53 human	P53	p53 human	1	0.0088	43 665,4	12	18	302	16-2505_Silvestre_p53_rho_wt_imac_ORBI2463-4905-6549_6549	KKPLDGEYFTLQIR	K	G	0.987	44.6	25	44.6		1 706,93	3	-0.0015	-0.86	320	333
p53 / EtROP1 wt	Mudpit_16-2505_Silvestre_p53_rho_wt_hilic_ORBI2465	p53 human	P53	p53 human	1	0.0088	43 665,4	12	18	302	16-2505_Silvestre_p53_rho_wt_hilic_ORBI2465-8621-9825_9825	KKPLDGEYFTLQIR	K	G	0.987	44.7	25	44.7		1 706,94	3	-0.00073	-0.43	320	333
p53 / EtROP1 wt	Mudpit_16-2505_Silvestre_p53_rho_wt_hilic_ORBI2465	p53 human	P53	p53 human	1	0.0088	43 665,4	12	18	302	16-2505_Silvestre_p53_rho_wt_hilic_ORBI2465-8306-9494_9494	KKPLDGEYFTLQIR	K	G	0.991	51.4	25	51.4		1 706,93	2	-0.0018	-1.1	320	333
p53 / EtROP1 wt	Mudpit_16-2505_Silvestre_p53_rho_wt_hilic_ORBI2465	p53 human	P53	p53 human	1	0.0088	43 665,4	12	18	302	16-2505_Silvestre_p53_rho_wt_hilic_ORBI2465-8787-9999_9999	KKPLDGEYFTLQIR	K	G	0.992	50	25	50		1 706,94	3	-0.00036	-0.21	320	333
p53 / EtROP1 wt	Mudpit_16-2505_Silvestre_p53_rho_wt_hilic_ORBI2465	p53 human	P53	p53 human	1	0.0088	43 665,4	12	18	302	16-2505_Silvestre_p53_rho_wt_hilic_ORBI2465-8126-9305_9305	KKPLDGEYFTLQIR	K	G	0.996	60.4	25	60.4		1 706,93	2	-0.0023	-1.3	320	333
p53 / EtROP1 wt	Mudpit_16-2505_Silvestre_p53_rho_wt_hilic_ORBI2465	p53 human	P53	p53 human	1	0.0088	43 665,4	12	18	302	16-2505_Silvestre_p53_rho_wt_hilic_ORBI2465-8116-9294_9294	KKPLDGEYFTLQIR	K	G	0.996	60.5	25	60.5		1 706,93	2	-0.0018	-1.1	320	333
p53 / EtROP1 wt	Mudpit_16-2505_Silvestre_p53_rho_wt_hilic_ORBI2465	p53 human	P53	p53 human	1	0.0088	43 665,4	12	18	302	16-2505_Silvestre_p53_rho_wt_hilic_ORBI2465-8264-9450_9450	KKPLDGEYFTLQIR	K	G	0.997	69.2	25	69.2		1 706,93	2	-0.0018	-1.1	320	333
p53 / EtROP1 wt	Mudpit_16-2505_Silvestre_p53_rho_wt_hilic_ORBI2465	p53 human	P53	p53 human	1	0.0088	43 665,4	12	18	302	16-2505_Silvestre_p53_rho_wt_hilic_ORBI2465-5452-6496_6496	KLMFKTEGPDSD	K	-	0.946	34.6	25	11.4	Phospho (+80)	1 446,61	2	-0.0014	-0.96	382	393
p53 / EtROP1 wt	Mudpit_16-2505_Silvestre_p53_rho_wt_hilic_ORBI2465	p53 human	P53	p53 human	1	0.0088	43 665,4	12	18	302	16-2505_Silvestre_p53_rho_wt_hilic_ORBI2465-6148-7228_7228	KLMFKTEGPDSD	K	-	0.952	35.4	25	15.7	Phospho (+80)	1 446,61	2	-0.0018	-1.2	382	393
p53 / EtROP1 wt	Mudpit_16-2505_Silvestre_p53_rho_wt_hilic_ORBI2465	p53 human	P53	p53 human	1	0.0088	43 665,4	12	18	302	16-2505_Silvestre_p53_rho_wt_hilic_ORBI2465-6325-7414_7414	KLMFKTEGPDSD	K	-	0.953	35.6	25	14.6	Phospho (+80)	1 446,61	2	-0.0012	-0.8	382	393
p53 / EtROP1 wt	Mudpit_16-2505_Silvestre_p53_rho_wt_hilic_ORBI2465	p53 human	P53	p53 human	1	0.0088	43 665,4	12	18	302	16-2505_Silvestre_p53_rho_wt_hilic_ORBI2465-5962-7031_7031	KLMFKTEGPDSD	K	-	0.964	37.5	25	19	Phospho (+80)	1 446,61	2	-0.001	-0.71	382	393
p53 / EtROP1 wt	Mudpit_16-2505_Silvestre_p53_rho_wt_hilic_ORBI2465	p53 human	P53	p53 human	1	0.0088	43 665,4	12	18	302	16-2505_Silvestre_p53_rho_wt_hilic_ORBI2465-5134-6162_6162	KLMFKTEGPDSD	K	-	0.964	37.7	25	14.9	Phospho (+80)	1 446,61	2	-0.0018	-1.2	382	393
p53 / EtROP1 wt	Mudpit_16-2505_Silvestre_p53_rho_wt_hilic_ORBI2465	p53 human	P53	p53 human	1	0.0088	43 665,4	12	18	302	16-2505_Silvestre_p53_rho_wt_hilic_ORBI2465-3595-4546_4546	KLMFKTEGPDSD	K	-	0.966	38	25	38		1 366,64	2	-0.00052	-0.38	382	393
p53 / EtROP1 wt	Mudpit_16-2505_Silvestre_p53_rho_wt_hilic_ORBI2465	p53 human	P53	p53 human	1	0.0088	43 665,4	12	18	302	16-2505_Silvestre_p53_rho_wt_hilic_ORBI2465-5292-6328_6328	KLMFKTEGPDSD	K	-	0.966	38.1	25	9.48	Phospho (+80)	1 446,61	2	-0.0015	-1	382	393
p53 / EtROP1 wt	Mudpit_16-2505_Silvestre_p53_rho_wt_hilic_ORBI2465	p53 human	P53	p53 human	1	0.0088	43 665,4	12	18	302	16-2505_Silvestre_p53_rho_wt_hilic_ORBI2465-5773-6833_6833	KLMFKTEGPDSD	K	-	0.967	38.3	25	18.7	Phospho (+80)	1 446,61	2	-0.0013	-0.88	382	393
p53 / EtROP1 wt	Mudpit_16-2505_Silvestre_p53_rho_wt_hilic_ORBI2465	p53 human	P53	p53 human	1	0.0088	43 665,4	12	18	302	16-2505_Silvestre_p53_rho_wt_hilic_ORBI2465-4973-5993_5993	KLMFKTEGPDSD	K	-	0.971	39.5	25	13.9	Phospho (+80)	1 446,61	2	-0.001	-0.71	382	393
p53 / EtROP1 wt	Mudpit_16-2505_Silvestre_p53_rho_wt_hilic_ORBI2465	p53 human	P53	p53 human	1	0.0088	43 665,4	12	18	302	16-2505_Silvestre_p53_rho_wt_hilic_ORBI2465-5133-6161_6161	KLMFKTEGPDSD	K	-	0.972	39.6	25	13.8	Phospho (+80)	1 446,61	2	-0.0018	-1.2	382	393
p53 / EtROP1 wt	Mudpit_16-2505_Silvestre_p53_rho_wt_hilic_ORBI2465	p53 human	P53	p53 human	1	0.0088	43 665,4	12	18	302	16-2505_Silvestre_p53_rho_wt_hilic_ORBI2465-6321-7410_7410	KLMFKTEGPDSD	K	-	0.972	39.7	25	20.2	Phospho (+80)	1 446,61	2	-0.0012	-0.8	382	393
p53 / EtROP1 wt	Mudpit_16-2505_Silvestre_p53_rho_wt_hilic_ORBI2465	p53 human	P53	p53 human	1	0.0088	43 665,4	12	18	302	16-2505_Silvestre_p53_rho_wt_hilic_ORBI2465-5956-7025_7025	KLMFKTEGPDSD	K	-	0.972	39.8	25	22.2	Phospho (+80)	1 446,61	2	-0.001	-0.71	382	393
p53 / EtROP1 wt	Mudpit_16-2505_Silvestre_p53_rho_wt_hilic_ORBI2465	p53 human	P53	p53 human	1	0.0088	43 665,4	12	18	302	16-2505_Silvestre_p53_rho_wt_hilic_ORBI2465-5612-6664_6664	KLMFKTEGPDSD	K	-	0.974	40.2	25	20.6	Phospho (+80)	1 446,61	2	-0.002	-1.4	382	393
p53 / EtROP1 wt	Mudpit_16-2505_Silvestre_p53_rho_wt_hilic_ORBI2465	p53 human	P53	p53 human	1	0.0088	43 665,4	12	18	302	16-2505_Silvestre_p53_rho_wt_hilic_ORBI2465-5775-6835_6835	KLMFKTEGPDSD	K	-	0.978	41.9	25	22.6	Phospho (+80)	1 446,61	2	-0.0013	-0.88	382	393
p53 / EtROP1 wt	Mudpit_16-2505_Silvestre_p53_rho_wt_hilic_ORBI2465	p53 human	P53	p53 human	1	0.0088	43 665,4	12	18	302	16-2505_Silvestre_p53_rho_wt_hilic_ORBI2465-4972-5992_5992	KLMFKTEGPDSD	K	-	0.978	42	25	12	Phospho (+80)	1 446,61	2	-0.001	-0.71	382	393
p53 / EtROP1 wt	Mudpit_16-2505_Silvestre_p53_rho_wt_hilic_ORBI2465	p53 human	P53	p53 human	1	0.0088	43 665,4	12	18	302	16-2505_Silvestre_p53_rho_wt_hilic_ORBI2465-5772-6832_6832	KLMFKTEGPDSD	K	-	0.979	42.2	25	20.8	Phospho (+80)	1 446,61	2	-0.0013	-0.88	382	393
p53 / EtROP1 wt	Mudpit_16-2505_Silvestre_p53_rho_wt_hilic_ORBI2465	p53 human	P53	p53 human	1	0.0088	43 665,4	12	18	302	16-2505_Silvestre_p53_rho_wt_hilic_ORBI2465-5132-6160_6160	KLMFKTEGPDSD	K	-	0.983	44.5	25	20.3	Phospho (+80)	1 446,61	2	-0.0018	-1.2	382	393
p53 / EtROP1 wt	Mudpit_16-2505_Silvestre_p53_rho_wt_hilic_ORBI2465	p53 human	P53	p53 human	1	0.0088	43 665,4	12	18	302	16-2505_Silvestre_p53_rho_wt_hilic_ORBI2465-6141-7221_7221	KLMFKTEGPDSD	K	-	0.986	46.2	25	29.2	Phospho (+80)	1 446,61	2	-0.0018	-1.2	382	393
p53 / EtROP1 wt	Mudpit_16-2505_Silvestre_p53_rho_wt_hilic_ORBI2465	p53 human	P53	p53 human	1	0.0088	43 665,4	12	18	302	16-2505_Silvestre_p53_rho_wt_hilic_ORBI2465-5453-6497_6497	KLMFKTEGPDSD	K	-	0.989	49.4	25	19.3	Phospho (+80)	1 446,61	2	-0.0014	-0.96	382	393
p53 / EtROP1 wt	Mudpit_16-2505_Silvestre_p53_rho_wt_hilic_ORBI2465	p53 human	P53	p53 human	1	0.0088	43 665,4	12	18	302	16-2505_Silvestre_p53_rho_wt_hilic_ORBI2465-5293-6329_6329	KLMFKTEGPDSD	K	-	0.99	50.2	25	23.5	Phospho (+80)	1 446,61	2	-0.0015	-1	382	393
p53 / EtROP1 wt	Mudpit_16-2505_Silvestre_p53_rho_wt_hilic_ORBI2465	p53 human	P53	p53 human	1	0.0088	43 665,4	12	18	302	16-2505_Silvestre_p53_rho_wt_hilic_ORBI2465-6846-7961_7961	LGFLHSGTAKSVTCTYSPALNK	R	M	0.965	35.6	25	35.6	Carbamidomethyl (+57)	2 351,19	3	-0.0015	-0.65	111	132
p53 / EtROP1 wt	Mudpit_16-2505_Silvestre_p53_rho_wt_hilic_ORBI2465	p53 human	P53	p53 human	1	0.0088	43 665,4	12	18	302	16-2505_Silvestre_p53_rho_wt_hilic_ORBI2465-6837-7951_7951	LGFLHSGTAKSVTCTYSPALNK	R	M	0.972	37.6	25	37.6	Carbamidomethyl (+57)	2 351,19	3	-0.00097	-0.41	111	132
p53 / EtROP1 wt	Mudpit_16-2505_Silvestre_p53_rho_wt_hilic_ORBI2465	p53 human	P53	p53 human	1	0.0088	43 665,4	12	18	302	16-2505_Silvestre_p53_rho_wt_hilic_ORBI2465-6899-8016_8016	LGFLHSGTAKSVTCTYSPALNK	R	M	0.983	42.4	25	42.4	Carbamidomethyl (+57)	2 351,19	3	-0.0019	-0.8	111	132
p53 / EtROP1 wt	Mudpit_16-2505_Silvestre_p53_rho_wt_hilic_ORBI2465	p53 human	P53	p53 human	1	0.0088	43 665,4	12	18	302	16-2505_Silvestre_p53_rho_wt_hilic_ORBI2465-6835-7949_7949	LGFLHSGTAKSVTCTYSPALNK	R	M	0.986	43.8	25	43.8	Carbamidomethyl (+57)	2 351,19	3	-0.00097	-0.41	111	132
p53 / EtROP1 wt	Mudpit_16-2505_Silvestre_p53_rho_wt_hilic_ORBI2465	p53 human	P53	p53 human	1	0.0088	43 665,4	12	18	302	16-2505_Silvestre_p53_rho_wt_hilic_ORBI2465-10322-11611_11611	LMFKTEGPDSD	K	-	0.947	34.6	25	34.6		1 238,55	2	-0.00086	-0.69	383	393
p53 / EtROP1 wt	Mudpit_16-2505_Silvestre_p53_rho_wt_hilic_ORBI2465	p53 human	P53	p53 human	1	0.0088	43 665,4	12	18	302	16-2505_Silvestre_p53_rho_wt_hilic_ORBI2465-6020-7093_7093	LMFKTEGPDSD	K	-	0.949	34.9	25	34.9	Oxidation (+16)	1 254,54	2	-0.0038	-3	383	393
p53 / EtROP1 wt	Mudpit_16-2505_Silvestre_p53_rho_wt_hilic_ORBI2465	p53 human	P53	p53 human	1	0.0088	43 665,4	12	18	302	16-2505_Silvestre_p53_rho_wt_hilic_ORBI2465-6566-7667_7667	LMFKTEGPDSD	K	-	0.949	34.9	25	34.9	Oxidation (+16)	1 254,54	2	-0.0036	-2.9	383	393
p53 / EtROP1 wt	Mudpit_16-2505_Silvestre_p53_rho_wt_hilic_ORBI2465	p53 human	P53	p53 human	1	0.0088	43 665,4	12	18	302	16-2505_Silvestre_p53_rho_wt_hilic_ORBI2465-16237-17822_17822	LMFKTEGPDSD	K	-	0.951	35.2	25	35.2		1 238,55	2	-0.0018	-1.5	383	393
p53 / EtROP1 wt	Mudpit_16-2505_Silvestre_p53_rho_wt_hilic_ORBI2465	p53 human	P53	p53 human	1	0.0088	43 665,4	12	18	302	16-2505_Silvestre_p53_rho_wt_hilic_ORBI2465-9186-10418_10418	LMFKTEGPDSD	K	-	0.951	35.2	25	18.6	Phospho (+80)	1 318,51	2	-0.00088	-0.67	383	393
p53 / EtROP1 wt	Mudpit_16-2505_Silvestre_p53_rho_wt_hilic_ORBI2465	p53 human	P53	p53 human	1	0.0088	43 665,4	12	18	302	16-2505_Silvestre_p53_rho_wt_hilic_ORBI2465-5674-6729_6729	LMFKTEGPDSD	K	-	0.951	35.3	25	35.3	Oxidation (+16)	1 254,54	2	-0.0013	-1	383	393
p53 / EtROP1 wt	Mudpit_16-2505_Silvestre_p53_rho_wt_hilic_ORBI2465	p53 human	P53	p53 human	1	0.0088	43 665,4	12	18	302	16-2505_Silvestre_p53_rho_wt_hilic_ORBI2465-8981-10203_10203	LMFKTEGPDSD	K	-	0.951	35.3	25	35.3		1 238,55	2	-0.00037	-0.3	383	393
p53 / EtROP1 wt	Mudpit_16-2505_Silvestre_p53_rho_wt_hilic_ORBI2465	p53 human	P53	p53 human	1	0.0088	43 665,4	12	18	302	16-2505_Silvestre_p53_rho_wt_hilic_ORBI2465-6542-7642_7642	LMFKTEGPDSD	K	-	0.951	35.3	25	35.3		1 238,55	2	0.00012	0.097	383	393
p53 / EtROP1 wt	Mudpit_16-2505_Silvestre_p53_rho_wt_hilic_ORBI2465	p53 human	P53	p53 human	1	0.0088	43 665,4	12	18	302	16-2505_Silvestre_p53_rho_wt_hilic_ORBI2465-10321-11610_11610	LMFKTEGPDSD	K	-	0.952	35.3	25	35.3		1 238,55	2	-0.00086	-0.69	383	393
p53 / EtROP1 wt	Mudpit_16-2505_Silvestre_p53_rho_wt_hilic_ORBI2465	p53 human	P53	p53 human	1	0.0088	43 665,4	12	18	302	16-2505_Silvestre_p53_rho_wt_hilic_ORBI2465-13063-14489_14489	LMFKTEGPDSD	K	-	0.953	35.5	25	35.5		1 238,55	2	-0.00098	-0.79	383	393
p53 / EtROP1 wt	Mudpit_16-2505_Silvestre_p53_rho_wt_hilic_ORBI2465	p53 human	P53	p53 human	1	0.0088	43 665,4	12	18	302	16-2505_Silvestre_p53_rho_wt_hilic_ORBI2465-13242-14677_14677	LMFKTEGPDSD	K	-	0.954	35.7	25	35.7		1 238,55	2	-0.00049	-0.4	383	393
p53 / EtROP1 wt	Mudpit_16-2505_Silvestre_p53_rho_wt_hilic_ORBI2465	p53 human	P53	p53 human	1	0.0088	43 665,4	12	18	302	16-2505_Silvestre_p53_rho_wt_hilic_ORBI2465-6565-7666_7666	LMFKTEGPDSD	K	-	0.954	35.7	25	35.7	Oxidation (+16)	1 254,54	2	-0.0036	-2.9	383	393
p53 / EtROP1 wt	Mudpit_16-2505_Silvestre_p53_rho_wt_hilic_ORBI2465	p53 human	P53	p53 human	1	0.0088	43 665,4	12	18	302	16-2505_Silvestre_p53_rho_wt_hilic_ORBI2465-5994-7065_7065	LMFKTEGPDSD	K	-	0.954	35.7	25	35.7		1 238,55	2	0.00024	0.2	383	393
p53 / EtROP1 wt	Mudpit_16-2505_Silvestre_p53_rho_wt_hilic_ORBI2465	p53 human	P53	p53 human	1	0.0088	43 665,4	12	18	302	16-2505_Silvestre_p53_rho_wt_hilic_ORBI2465-7701-8859_8859	LMFKTEGPDSD	K	-	0.956	36	25	20.1	Phospho (+80)	1 318,51	2	-0.0014	-1	383	393
p53 / EtROP1 wt	Mudpit_16-2505_Silvestre_p53_rho_wt_hilic_ORBI2465	p53 human	P53	p53 human	1	0.0088	43 665,4	12	18	302	16-2505_Silvestre_p53_rho_wt_hilic_ORBI2465-17359-19000_19000	LMFKTEGPDSD	K	-	0.956	36	25	36		1 238,55	2	-0.0017	-1.4	383	393
p53 / EtROP1 wt	Mudpit_16-2505_Silvestre_p53_rho_wt_hilic_ORBI2465	p53 human	P53	p53 human	1	0.0088	43 665,4	12	18	302	16-2505_Silvestre_p53_rho_wt_hilic_ORBI2465-9142-10372_10372	LMFKTEGPDSD	K	-	0.957	36.2	25	36.2		1 238,55	2	-0.00037	-0.3	383	393
p53 / EtROP1 wt	Mudpit_16-2505_Silvestre_p53_rho_wt_hilic_ORBI2465	p53 human	P53	p53 human	1	0.0088	43 665,4	12	18	302	16-2505_Silvestre_p53_rho_wt_hilic_ORBI2465-11762-13123_13123	LMFKTEGPDSD	K	-	0.958	36.3	25	36.3		1 238,55	2	-0.0011	-0.89	383	393
p53 / EtROP1 wt	Mudpit_16-2505_Silvestre_p53_rho_wt_hilic_ORBI2465	p53 human	P53	p53 human	1	0.0088	43 665,4	12	18	302	16-2505_Silvestre_p53_rho_wt_hilic_ORBI2465-13062-14488_14488	LMFKTEGPDSD	K	-	0.958	36.4	25	36.4		1 238,55	2	-0.00098	-0.79	383	393
p53 / EtROP1 wt	Mudpit_16-2505_Silvestre_p53_rho_wt_hilic_ORBI2465	p53 human	P53	p53 human	1	0.0088	43 665,4	12	18	302	16-2505_Silvestre_p53_rho_wt_hilic_ORBI2465-6387-7479_7479	LMFKTEGPDSD	K	-	0.958	36.4	25	36.4	Oxidation (+16)	1 254,54	2	-0.0031	-2.5	383	393
p53 / EtROP1 wt	Mudpit_16-2505_Silvestre_p53_rho_wt_hilic_ORBI2465	p53 human	P53	p53 human	1	0.0088	43 665,4	12	18	302	16-2505_Silvestre_p53_rho_wt_tio2_ORBI2464-1641-2980_2980	LMFKTEGPDSD	K	-	0.958	36.4	25	36.4	Oxidation (+16)	1 254,54	2	-0.0009	-0.72	383	393
p53 / EtROP1 wt	Mudpit_16-2505_Silvestre_p53_rho_wt_hilic_ORBI2465	p53 human	P53	p53 human	1	0.0088	43 665,4	12	18	302	16-2505_Silvestre_p53_rho_wt_hilic_ORBI2465-6748-7858_7858	LMFKTEGPDSD	K	-	0.959	36.5	25	36.5	Oxidation (+16)	1 254,54	2	-0.0029	-2.3	383	393
p53 / EtROP1 wt	Mudpit_16-2505_Silvestre_p53_rho_wt_hilic_ORBI2465	p53 human	P53	p53 human	1	0.0088	43 665,4	12	18	302	16-2505_Silvestre_p53_rho_wt_hilic_ORBI2465-17601-19254_19254	LMFKTEGPDSD	K	-	0.959	36.5	25	36.5		1 238,55	2	-0.0017	-1.4	383	393
p53 / EtROP1 wt	Mudpit_16-2505_Silvestre_p53_rho_wt_hilic_ORBI2465	p53 human	P53	p53 human	1	0.0088	43 665,4	12	18	302	16-2505_Silvestre_p53_rho_wt_hilic_ORBI2465-9501-10749_10749	LMFKTEGPDSD	K	-	0.96	36.8	25	36.8		1 238,55	2	-0.00073	-0.59	383	393
p53 / EtROP1 wt	Mudpit_16-2505_Silvestre_p53_rho_wt_hilic_ORBI2465	p53 human	P53	p53 human	1	0.0088	43 665,4	12	18	302	16-2505_Silvestre_p53_rho_wt_hilic_ORBI2465-13882-15349_15349	LMFKTEGPDSD	K	-	0.961	36.9	25	36.9		1 238,55	2	-0.00037	-0.3	383	393
p53 / EtROP1 wt	Mudpit_16-2505_Silvestre_p53_rho_wt_hilic_ORBI2465	p53 human	P53	p53 human	1	0.0088	43 665,4	12	18	302	16-2505_Silvestre_p53_rho_wt_hilic_ORBI2465-15023-16547_16547	LMFKTEGPDSD	K	-	0.961	36.9	25	36.9		1 238,55	2	-0.00037	-0.3	383	393
p53 / EtROP1 wt	Mudpit_16-2505_Silvestre_p53_rho_wt_hilic_ORBI2465	p53 human	P53	p53 human	1	0.0088	43 665,4	12	18	302	16-2505_Silvestre_p53_rho_wt_hilic_ORBI2465-10962-12283_12283	LMFKTEGPDSD	K	-	0.961	36.9	25	36.9		1 238,55	2	-0.00086	-0.69	383	393
p53 / EtROP1 wt	Mudpit_16-2505_Silvestre_p53_rho_wt_hilic_ORBI2465	p53 human	P53	p53 human	1	0.0088	43 665,4	12	18	302	16-2505_Silvestre_p53_rho_wt_hilic_ORBI2465-9841-11106_11106	LMFKTEGPDSD	K	-	0.961	37	25	37		1 238,55	2	-0.0011	-0.89	383	393
p53 / EtROP1 wt	Mudpit_16-2505_Silvestre_p53_rho_wt_hilic_ORBI2465	p53 human	P53	p53 human	1	0.0088	43 665,4	12	18	302	16-2505_Silvestre_p53_rho_wt_hilic_ORBI2465-9502-10750_10750	LMFKTEGPDSD	K	-	0.962	37.1	25	37.1		1 238,55	2	-0.00073	-0.59	383	393
p53 / EtROP1 wt	Mudpit_16-2505_Silvestre_p53_rho_wt_hilic_ORBI2465	p53 human	P53	p53 human	1	0.0088	43 665,4	12	18	302	16-2505_Silvestre_p53_rho_wt_imac_ORBI2463-3117-4446_4446	LMFKTEGPDSD	K	-	0.962	37.2	25	37.2		1 238,55	2	-0.00049	-0.4	383	393
p53 / EtROP1 wt	Mudpit_16-2505_Silvestre_p53_rho_wt_hilic_ORBI2465	p53 human	P53	p53 human	1	0.0088	43 665,4	12	18	302	16-2505_Silvestre_p53_rho_wt_hilic_ORBI2465-16407-18001_18001	LMFKTEGPDSD	K	-	0.962	37.2	25	37.2		1 238,55	2	-0.0013	-1.1	383	393
p53 / EtROP1 wt	Mudpit_16-2505_Silvestre_p53_rho_wt_hilic_ORBI2465	p53 human	P53	p53 human	1	0.0088	43 665,4	12	18	302	16-2505_Silvestre_p53_rho_wt_hilic_ORBI2465-17356-18997_18997	LMFKTEGPDSD	K	-	0.962	37.2	25	37.2		1 238,55	2	-0.0017	-1.4	383	393
p53 / EtROP1 wt	Mudpit_16-2505_Silvestre_p53_rho_wt_hilic_ORBI2465	p53 human	P53	p53 human	1	0.0088	43 665,4	12	18	302	16-2505_Silvestre_p53_rho_wt_tio2_ORBI2464-2082-3716_3716	LMFKTEGPDSD	K	-	0.962	37.3	25	37.3		1 238,55	2	-0.00098	-0.79	383	393
p53 / EtROP1 wt	Mudpit_16-2505_Silvestre_p53_rho_wt_hilic_ORBI2465	p53 human	P53	p53 human	1	0.0088	43 665,4	12	18	302	16-2505_Silvestre_p53_rho_wt_imac_ORBI2463-3458-4845_4845	LMFKTEGPDSD	K	-	0.963	37.3	25	37.3		1 238,55	2	-0.0013	-1.1	383	393
p53 / EtROP1 wt	Mudpit_16-2505_Silvestre_p53_rho_wt_hilic_ORBI2465	p53 human	P53	p53 human	1	0.0088	43 665,4	12	18	302	16-2505_Silvestre_p53_rho_wt_hilic_ORBI2465-16768-18380_18380	LMFKTEGPDSD	K	-	0.963	37.3	25	37.3		1 238,55	2	-0.00073	-0.59	383	393
p53 / EtROP1 wt	Mudpit_16-2505_Silvestre_p53_rho_wt_hilic_ORBI2465	p53 human	P53	p53 human	1	0.0088	43 665,4	12	18	302	16-2505_Silvestre_p53_rho_wt_hilic_ORBI2465-16954-18575_18575	LMFKTEGPDSD	K	-	0.963	37.3	25	37.3		1 238,55	2	-0.0012	-0.99	383	393
p53 / EtROP1 wt	Mudpit_16-2505_Silvestre_p53_rho_wt_hilic_ORBI2465	p53 human	P53	p53 human	1	0.0088	43 665,4	12	18	302	16-2505_Silvestre_p53_rho_wt_hilic_ORBI2465-11922-13291_13291	LMFKTEGPDSD	K	-	0.963	37.3	25	37.3		1 238,55	2	-0.00073	-0.59	383	393
[truncated: 207 more rows]
